# Supplementary material for: Differential regulation of coronal and lambdoid suture patency by PTHLH and HHIP activity in mice
Source: Development. 2025 Oct 13;152(19):dev204875. doi: 10.1242/dev.204875 (PMC12579929; doi:10.1242/dev.204875)
Supplement: Table S2. Suture Fusion Frequency. [file develop-152-204875-TableS2.xlsx]

## Sheet: Sheet1
Kruskal-Wallis Test
Ranks
	Sample strain genotype	N	Mean Rank
Left Nasal Premax Suture	Hhip(+/+)	11	11.77
	Hhip(-/-)	10	10.15
	Total	21
Right Nasal Premax Suture	Hhip(+/+)	11	13.23
	Hhip(-/-)	10	8.55
	Total	21
Left Coronal	Hhip(+/+)	11	11.91
	Hhip(-/-)	10	10
	Total	21
Right Coronal	Hhip(+/+)	11	11
	Hhip(-/-)	10	11
	Total	21
Left Zygomatic Maxillary	Hhip(+/+)	11	9.86
	Hhip(-/-)	10	12.25
	Total	21
Right Zygomatic Maxillary	Hhip(+/+)	11	11.32
	Hhip(-/-)	10	10.65
	Total	21
Left Premaxillary Maxillary	Hhip(+/+)	11	11.45
	Hhip(-/-)	10	10.5
	Total	21
Right Premaxillary Maxillary	Hhip(+/+)	11	11.45
	Hhip(-/-)	10	10.5
	Total	21
Inter Premaxilla	Hhip(+/+)	11	11.05
	Hhip(-/-)	10	10.95
	Total	21
Inter Maxilla	Hhip(+/+)	11	11.45
	Hhip(-/-)	10	10.5
	Total	21
Inter Palatine	Hhip(+/+)	11	9.95
	Hhip(-/-)	10	12.15
	Total	21
Right Maxilla-Palatine	Hhip(+/+)	11	9.41
	Hhip(-/-)	10	12.75
	Total	21
Left Maxilla-Palatine	Hhip(+/+)	11	9.27
	Hhip(-/-)	10	12.9
	Total	21
Right Presphenoid-Sphenoid	Hhip(+/+)	11	11
	Hhip(-/-)	10	11
	Total	21
Left Presphenoid-Sphenoid	Hhip(+/+)	11	11
	Hhip(-/-)	10	11
	Total	21
Right Sphenoid-Basioccipital	Hhip(+/+)	11	11
	Hhip(-/-)	10	11
	Total	21
Left Sphenoid-Basioccipital	Hhip(+/+)	11	11
	Hhip(-/-)	10	11
	Total	21
Right Basioccipital-Lateral Occipital	Hhip(+/+)	11	11
	Hhip(-/-)	10	11
	Total	21
Left Basioccipital-Lateral occipital	Hhip(+/+)	11	11
	Hhip(-/-)	10	11
	Total	21
Right Lateral Occipital-Squamous Occipital	Hhip(+/+)	11	11
	Hhip(-/-)	10	11
	Total	21
Left Lateral Occipital-Squamous Occipital	Hhip(+/+)	11	11
	Hhip(-/-)	10	11
	Total	21
Right Fronto-Maxillary	Hhip(+/+)	11	11
	Hhip(-/-)	10	11
	Total	21
Left Fronto-Maxillary	Hhip(+/+)	11	11
	Hhip(-/-)	10	11
	Total	21
Right Fronto-Premaxillary	Hhip(+/+)	11	11
	Hhip(-/-)	10	11
	Total	21
Left Fronto-Premaxillary	Hhip(+/+)	11	11
	Hhip(-/-)	10	11
	Total	21
Right Fronto-Nasal	Hhip(+/+)	11	11
	Hhip(-/-)	10	11
	Total	21
Left Fronto-Nasal	Hhip(+/+)	11	11
	Hhip(-/-)	10	11
	Total	21
Lambdoid Suture	Hhip(+/+)	11	9.5
	Hhip(-/-)	10	12.65
	Total	21
Right Vomer Suture	Hhip(+/+)	11	11
	Hhip(-/-)	10	11
	Total	21
Left Vomer Suture	Hhip(+/+)	11	11
	Hhip(-/-)	10	11
	Total	21
Right Vomer Max Suture	Hhip(+/+)	11	11
	Hhip(-/-)	10	11
	Total	21
Left Vomer Max Suture	Hhip(+/+)	11	11
	Hhip(-/-)	10	11
	Total	21
Sagittal Suture	Hhip(+/+)	11	11
	Hhip(-/-)	10	11
	Total	21
Interfrontal (Metopic) Suture	Hhip(+/+)	11	11
	Hhip(-/-)	10	11
	Total	21
Internasal Suture	Hhip(+/+)	11	11
	Hhip(-/-)	10	11
	Total	21
Test Statistics a,b
	Left Nasal Premax Suture	Right Nasal Premax Suture	Left Coronal	Right Coronal	Left Zygomatic Maxillary	Right Zygomatic Maxillary	Left Premaxillary Maxillary	Right Premaxillary Maxillary	Inter Premaxilla	Inter Maxilla	Inter Palatine	Maxilla-Palatine	Maxilla-Palatine	Right Presphenoid-Sphenoid	Left Presphenoid-Sphenoid	Right Sphenoid-Basioccipital	Left Sphenoid-Basioccipital	Right Basioccipital-Lateral Occipital	Left Basioccipital-Lateral occipital	Right Lateral Occipital-Squamous Occipital	Left Lateral Occipital-Squamous Occipital	Right Fronto-Maxillary	Left Fronto-Maxillary	Right Fronto-Premaxillary	Left Fronto-Premaxillary	Right Fronto-Nasal	Left Fronto-Nasal	Lambdoid Suture	Right Vomer Suture	Left Vomer Suture	Right Vomer Max Suture	Left Vomer Max Suture	Sagittal Suture	Interfrontal (Metopic) Suture	Internasal Suture
Kruskal-Wallis H	0.505	4.455	1.914	0	1.093	0.091	0.909	0.909	0.005	0.909	1.414	2.273	2.524	0	0	0	0	0	0	0	0	0	0	0	0	0	0	3.667	0	0	0	0	0	0	0.485
df	1	1	1	1	1	1	1	1	1	1	1	1	1	1	1	1	1	1	1	1	1	1	1	1	1	1	1	1	1	1	1	1	1	1	1
Asymp. Sig.	0.477	0.035	0.167	1	0.296	0.763	0.34	0.34	0.945	0.34	0.234	0.132	0.112	1	1	1	1	1	1	1	1	1	1	1	1	1	1	0.056	1	1	1	1	1	1	0.486
a Kruskal Wallis Test
b Grouping Variable: Sample strain genotype
