# Supplementary material for: Differential regulation of coronal and lambdoid suture patency by PTHLH and HHIP activity in mice
Source: Development. 2025 Oct 13;152(19):dev204875. doi: 10.1242/dev.204875 (PMC12579929; doi:10.1242/dev.204875)
Supplement: Table S3. Differential gene expression and gene ontology enrichments for bulk RNA-seq analysis of the coronal and lambdoid Hhip-/- suture. [file develop-152-204875-TableS3.xlsx]

## Sheet: Legend
Table S3. Differential gene expression and gene ontology enrichments for bulk RNA-seq analysis of the coronal and lambdoid Hhip-/- suture.
Sheet description
Sheets that contain "DGE" at the end of their name show differential gene expression for ALL genes detected in the coronal (Cor) or lambdoid (Lam) sutures, regardless of significance. Gene expression is compared between the Hhip-/- (HH) and wildtype (WT) sutures, or between WT coronal and lambdoid sutures, as specified in each tab, and is ordered by fold change (logFC) only, with positive values …
Sheets that contain "GO" at the end of their name show significantly enriched gene ontologies for the same comparisons. Ranked gene enrichment analysis was performed with gProfileR2 (FDR ≤ 0.05) (Kolberg et al., 2020). See below for column header legend.
Sheets that contain "KEGG" at the end of their name show significantly enriched KEGG categories for the same comparisons. Ranked gene enrichment analysis was performed with gProfileR2 (FDR ≤ 0.05) (Kolberg et al., 2020). See below for column header legend.
Legend for differential gene expression (DGE) analysis results
GeneID	ENSEMBL gene identifier
Chr	Chromosome the gene is located on
Length	Length of the gene in nucleotides
Gene symbol	Common gene name
Type of gene	Type of gene (e.g. protein coding, lincRNA, etc)
LogFC	Log-fold change in expresion between comparison of interest
AveExpr	Average expression across all profiled samples
t	t-statistic
P.value	P-value
FDR.Adj.P.Val	FDR-adjusted p-value
B	Posterior odds of differential expression
Legend for Gene Ontology (GO) and Kyoto Encyclopedia of Genes and Genomes (KEGG) enrichments
Query	Gene comparison used for enrichment
Significant	Whether p value is =< 0.05
P.value	gProfiler p value
Term_size	Number of genes associated to functional term
Query_size	Number of genes in input lists
Intersection_size	Genes in the input list associated to functional term
Precision	Fraction of input genes in the functional term
Recall	Fraction of functional genes detected in the list
Term_id	Term identifier
Source	GO term type
Term_name	GO term name
Effective_domain_size	The total number of genes "in the universe " which is used as one of the four parameters for the hypergeometric probability function of statistical significance
Source_order	The numeric order for the term within its datasource. Important for drawing reproducible manhattan plots across different platforms
Parents	List of term IDs that are hierarchically above the reported term
Evidence_codes	Evidence codes for term annotations
Intersection	Names of input genes in functional term

## Sheet: contrast_Cor_HH_vs_Cor_WT_DGE
GeneID	Chr	Length	Gene Symbol	Type of gene	logFC	AveExpr	t	P.Value	FDR.Adj.P.Val	B
ENSMUSG00000024512.4	chr18	1225	Dynap	protein_coding	4.07077	-4.07707	4.59732	0.000246978	0.0082637	-2.39338
ENSMUSG00000045010.14	chrX	1991	Gm4779	protein_coding	3.84591	-2.2767	2.22571	0.0396282	0.18633	-4.03348
ENSMUSG00000042357.2	chr4	1721	Gjb5	protein_coding	3.65028	-3.95784	4.36032	0.000411912	0.0114148	-3.13789
ENSMUSG00000072945.3	chrX	811	Ripply1	protein_coding	3.31993	-4.55369	3.91237	0.00109253	0.02155	-3.35805
ENSMUSG00000032845.16	chr18	7428	Alpk2	protein_coding	3.29909	-0.769033	6.35422	6.68458e-06	0.000808775	2.43096
ENSMUSG00000047230.6	chrX	3044	Cldn2	protein_coding	3.14614	-2.70989	3.57567	0.00228104	0.0354883	-3.08052
ENSMUSG00000030158.12	chr6	1521	Clec12b	protein_coding	3.03454	-2.96512	3.11758	0.0061742	0.0624429	-3.73069
ENSMUSG00000060780.2	chr6	2958	Lrrtm1	protein_coding	2.96234	-0.859928	4.60899	0.000240861	0.00813942	-1.63872
ENSMUSG00000030144.4	chr6	1323	Clec4d	protein_coding	2.85336	-2.00264	3.52417	0.00255259	0.0379278	-2.67272
ENSMUSG00000058626.16	chr17	2591	Capn11	protein_coding	2.67374	-0.961725	1.70323	0.106455	0.322432	-4.24287
ENSMUSG00000040533.7	chr4	2001	Matn1	protein_coding	2.64598	0.765692	1.4151	0.17482	0.42395	-4.94339
ENSMUSG00000022494.15	chr16	4326	Shisa9	protein_coding	2.60958	-1.82271	1.93461	0.0695934	0.252899	-4.23176
ENSMUSG00000019890.4	chr10	1248	Nts	protein_coding	2.59724	-1.70435	5.4873	3.79002e-05	0.00244783	0.541968
ENSMUSG00000002190.13	chr8	3902	Clgn	protein_coding	2.59136	-0.214927	6.30591	7.34396e-06	0.000857714	2.22419
ENSMUSG00000025784.5	chr9	992	Clec3b	protein_coding	2.42425	0.345879	1.65562	0.115856	0.337338	-4.28589
ENSMUSG00000025082.8	chr19	4049	Vwa2	protein_coding	2.40529	0.715201	4.26742	0.000503881	0.0130556	-0.699371
ENSMUSG00000069049.11	chrY	3114	Eif2s3y	protein_coding	2.38418	-0.472059	0.524159	0.606831	0.803514	-5.35668
ENSMUSG00000050321.3	chr18	8352	Neto1	protein_coding	2.28388	-0.0956291	5.35348	4.99625e-05	0.00293758	0.25812
ENSMUSG00000037379.7	chr5	2045	Spon2	protein_coding	2.26525	4.20289	8.85444	7.86445e-08	6.8601e-05	8.319
ENSMUSG00000009670.11	chrX	3278	Tex11	protein_coding	2.2596	-1.53099	2.12645	0.048171	0.20802	-3.79222
ENSMUSG00000028186.14	chr3	2737	Uox	protein_coding	2.25144	-2.29545	4.26102	0.000510929	0.0131129	-1.27697
ENSMUSG00000094338.1	chr13	381	Hist1h2bl	protein_coding	2.23996	-4.28102	2.33055	0.0321404	0.165854	-3.98549
ENSMUSG00000069045.11	chrY	4600	Ddx3y	protein_coding	2.23842	0.431266	0.450944	0.657641	0.833578	-5.64433
ENSMUSG00000035131.14	chr1	4023	Brinp3	protein_coding	2.21715	-0.103067	5.3733	4.79521e-05	0.00286255	0.975843
ENSMUSG00000056673.14	chrY	7974	Kdm5d	protein_coding	2.19783	-0.620681	0.51525	0.612912	0.807635	-5.32586
ENSMUSG00000023045.13	chr15	2208	Soat2	protein_coding	2.16893	-1.61797	2.7951	0.0123002	0.0922923	-3.21827
ENSMUSG00000074199.7	chr7	470	Krtdap	protein_coding	2.14714	-3.56027	2.08174	0.0525441	0.217479	-4.10944
ENSMUSG00000036185.9	chr17	935	Sapcd1	protein_coding	2.14473	-2.30534	3.13922	0.00589254	0.0605381	-3.04181
ENSMUSG00000000982.5	chr11	766	Ccl3	protein_coding	2.09996	-4.07103	2.11798	0.0489731	0.210288	-4.02816
ENSMUSG00000024912.6	chr19	1864	Fosl1	protein_coding	2.09369	0.916721	6.51639	4.88546e-06	0.000696873	3.54468
ENSMUSG00000004371.15	chr7	1949	Il11	protein_coding	2.09365	-0.982813	1.46002	0.162239	0.406117	-4.43574
ENSMUSG00000068457.14	chrY	5208	Uty	protein_coding	2.09361	-1.01434	0.545717	0.592241	0.794926	-5.23484
ENSMUSG00000061068.7	chr14	1108	Mcpt4	protein_coding	2.0838	2.33067	1.99304	0.0623023	0.238694	-3.93377
ENSMUSG00000053030.11	chr5	643	Spink2	protein_coding	2.06248	-3.94158	2.24203	0.0383653	0.182917	-4.01046
ENSMUSG00000048652.12	chr3	1590	Samd13	protein_coding	2.03655	-2.18707	3.95311	0.00099948	0.0202149	-2.13764
ENSMUSG00000041347.5	chr12	1338	Bdkrb1	protein_coding	2.02776	-0.45532	3.74261	0.00158354	0.0278321	-1.87933
ENSMUSG00000024935.11	chr19	3800	Slc1a1	protein_coding	2.01229	-1.43659	4.3683	0.000404857	0.0112422	-0.90376
ENSMUSG00000056399.2	chr17	1220	Prss34	protein_coding	2.00616	-3.68166	1.98196	0.0636299	0.241256	-4.28063
ENSMUSG00000117666.1	chr19	852	AC131692.1	protein_coding	1.99227	-3.12925	1.98529	0.0632286	0.24034	-4.07759
ENSMUSG00000034833.10	chr10	2311	Tespa1	protein_coding	1.98771	-2.67785	1.93034	0.0701556	0.253829	-4.22223
ENSMUSG00000069265.2	chr13	534	Hist1h3a	protein_coding	1.96311	-3.54858	2.18282	0.0431323	0.194764	-3.99434
ENSMUSG00000029659.16	chr5	2953	Medag	protein_coding	1.93333	2.80966	9.51132	2.79042e-08	3.89175e-05	8.63647
ENSMUSG00000052187.4	chr7	633	Hbb-y	protein_coding	1.9188	-4.86915	1.38216	0.184539	0.437413	-4.50376
ENSMUSG00000026981.15	chr2	2554	Il1rn	protein_coding	1.90478	-1.68079	4.40861	0.000371029	0.0106072	-0.501822
ENSMUSG00000046589.7	chr8	3878	Lrrc8e	protein_coding	1.90286	-0.771927	4.14608	0.000656072	0.0152595	-0.967502
ENSMUSG00000114004.1	chr10	831	Gm48552	protein_coding	1.87982	-3.42159	2.21939	0.0401273	0.187597	-3.90561
ENSMUSG00000091649.3	chr14	1184	Phf11b	protein_coding	1.86287	-1.91314	2.3193	0.032876	0.168167	-3.67616
ENSMUSG00000032053.8	chr9	2548	Pou2af1	protein_coding	1.85261	-2.53809	3.02441	0.00754496	0.0702692	-2.97487
ENSMUSG00000075602.10	chr15	955	Ly6a	protein_coding	1.82885	3.03267	7.35248	1.02695e-06	0.000284005	5.77109
ENSMUSG00000035385.5	chr11	1096	Ccl2	protein_coding	1.82506	-0.435367	2.70955	0.0147298	0.103101	-2.98035
ENSMUSG00000028713.17	chr4	1892	Cyp4b1	protein_coding	1.81604	-1.82076	2.77187	0.0129188	0.0953638	-3.07815
ENSMUSG00000020902.12	chr11	5874	Ntn1	protein_coding	1.80682	4.90882	9.44263	3.1025e-08	3.89175e-05	9.25632
ENSMUSG00000007877.2	chr11	948	Tcap	protein_coding	1.80368	-2.79882	2.54099	0.0209244	0.128128	-3.57607
ENSMUSG00000024041.10	chr17	1266	Cryaa	protein_coding	1.79944	-2.19781	2.807	0.0119944	0.0909391	-3.10374
ENSMUSG00000032487.8	chr1	4453	Ptgs2	protein_coding	1.79943	3.46584	3.53494	0.00249325	0.0373739	-1.47313
ENSMUSG00000046750.17	chr7	1267	Selenov	protein_coding	1.79303	-1.95433	2.39163	0.0284087	0.153897	-3.79151
ENSMUSG00000109305.1	chr7	889	1810010D01Rik	protein_coding	1.75564	-2.85563	1.85367	0.0809499	0.276224	-4.22594
ENSMUSG00000026109.14	chr1	3343	Tmeff2	protein_coding	1.7512	-0.465149	2.80758	0.0119798	0.0909391	-2.91598
ENSMUSG00000062329.4	chr5	974	Cytl1	protein_coding	1.71967	-3.21153	1.69377	0.108268	0.324661	-4.23249
ENSMUSG00000027188.8	chr2	2864	Pamr1	protein_coding	1.71653	5.37596	8.43093	1.57646e-07	0.000102478	7.64052
ENSMUSG00000027514.14	chr2	3325	Zbp1	protein_coding	1.71553	-1.16675	2.78521	0.0125599	0.093695	-3.05015
ENSMUSG00000093668.3	chr13	1394	Pou5f2	protein_coding	1.71013	-2.38033	2.48793	0.0233396	0.136797	-3.67469
ENSMUSG00000022218.16	chr14	2852	Tgm1	protein_coding	1.67993	-0.693348	4.7158	0.000191568	0.006941	-0.321815
ENSMUSG00000000869.12	chr11	605	Il4	protein_coding	1.66744	-5.03195	1.28023	0.217396	0.478546	-4.53718
ENSMUSG00000021678.9	chr13	2741	F2rl1	protein_coding	1.64248	-0.53338	1.89108	0.075512	0.265163	-4.02853
ENSMUSG00000024011.17	chr17	3994	Pi16	protein_coding	1.63575	0.90185	1.58104	0.132012	0.361758	-4.44984
ENSMUSG00000033200.16	chr17	1186	Tpsg1	protein_coding	1.62849	-2.81761	0.921072	0.369702	0.631677	-4.64724
ENSMUSG00000034810.7	chr2	7338	Scn7a	protein_coding	1.59967	-0.433426	2.11708	0.0490595	0.210466	-3.79949
ENSMUSG00000090264.1	chr18	744	Eif4ebp3	protein_coding	1.59522	-2.48201	2.39508	0.0282105	0.153606	-3.61339
ENSMUSG00000023046.6	chr15	1112	Igfbp6	protein_coding	1.59413	3.65534	7.37122	9.92741e-07	0.000284005	5.88059
ENSMUSG00000047281.3	chr4	1613	Sfn	protein_coding	1.59157	4.06527	6.66398	3.68413e-06	0.000573835	4.62086
ENSMUSG00000036856.4	chr4	4194	Wnt4	protein_coding	1.56225	1.82444	5.31014	5.46636e-05	0.00310661	1.98989
ENSMUSG00000025892.16	chr9	5441	Gria4	protein_coding	1.55686	0.720742	7.23782	1.26473e-06	0.000306981	5.19493
ENSMUSG00000050425.2	chr7	2077	Mrgprb2	protein_coding	1.5415	-0.31811	1.85756	0.0803689	0.27507	-4.11489
ENSMUSG00000055210.4	chr4	2592	Foxd2	protein_coding	1.53831	0.605558	8.67486	1.05333e-07	8.3963e-05	7.41177
ENSMUSG00000101972.1	chr13	411	Hist1h3i	protein_coding	1.5276	-4.3017	1.36158	0.190833	0.444478	-4.49633
ENSMUSG00000030792.8	chr7	1149	Dkkl1	protein_coding	1.52158	-2.8746	1.62325	0.122649	0.347339	-4.31257
ENSMUSG00000039146.5	chr3	1376	Ifi44l	protein_coding	1.51631	-1.32835	1.07758	0.296045	0.561235	-4.68972
ENSMUSG00000078616.2	chr7	1716	Trim30c	protein_coding	1.50254	-1.65258	3.22387	0.0049067	0.0538822	-2.61788
ENSMUSG00000025165.12	chr11	1692	Sectm1a	protein_coding	1.50166	-3.04419	1.80467	0.0885944	0.291182	-4.27296
ENSMUSG00000046733.7	chr6	2083	Gprc5a	protein_coding	1.5002	0.509264	5.39909	4.54603e-05	0.00276248	1.82717
ENSMUSG00000038402.2	chr13	2363	Foxf2	protein_coding	1.47189	-1.32083	3.84287	0.00127179	0.0242392	-1.50169
ENSMUSG00000053626.5	chr8	4767	Tll1	protein_coding	1.46424	3.73589	8.42652	1.5881e-07	0.000102478	7.63175
ENSMUSG00000026258.5	chr1	557	Snorc	protein_coding	1.46038	-2.85423	0.914614	0.372989	0.634168	-4.96224
ENSMUSG00000046245.13	chr5	2578	Pilra	protein_coding	1.45286	-1.67676	1.72786	0.101853	0.314685	-4.22775
ENSMUSG00000034310.8	chr5	6139	Tmem132d	protein_coding	1.44697	-0.1636	4.07431	0.000767152	0.016841	-0.744066
ENSMUSG00000032719.4	chr1	2748	Sbspon	protein_coding	1.44349	0.89951	3.66843	0.00186242	0.0313902	-1.29611
ENSMUSG00000075707.5	chr12	2030	Dio3	protein_coding	1.43843	-2.82477	1.58064	0.132102	0.361838	-4.36694
ENSMUSG00000031250.8	chrX	1353	Tnmd	protein_coding	1.43768	5.73325	10.8686	3.81406e-09	1.03369e-05	11.2599
ENSMUSG00000033327.17	chr17	12533	Tnxb	protein_coding	1.43536	2.52555	2.14336	0.0466059	0.203885	-3.95073
ENSMUSG00000028328.13	chr4	3158	Tmod1	protein_coding	1.4263	-0.225618	2.73673	0.0139118	0.0994036	-2.85106
ENSMUSG00000066196.11	chr4	1549	Spag8	protein_coding	1.42365	-2.55188	2.21287	0.0406486	0.188769	-3.91769
ENSMUSG00000033268.8	chr2	5267	Duox1	protein_coding	1.4233	2.31639	7.36292	1.00773e-06	0.000284005	5.8215
ENSMUSG00000070547.4	chr7	4185	Mrgprb1	protein_coding	1.41214	0.522926	1.19677	0.247568	0.511871	-4.64333
ENSMUSG00000034579.17	chr11	2869	Pla2g3	protein_coding	1.39507	-0.0518903	4.92364	0.000123049	0.00521073	0.425534
ENSMUSG00000035187.10	chr5	3138	Nkx6-1	protein_coding	1.39219	-0.567766	8.8362	8.09989e-08	6.8601e-05	8.00538
ENSMUSG00000053166.14	chr2	3702	Cdh22	protein_coding	1.38507	1.53307	5.72584	2.32856e-05	0.00176988	2.40601
ENSMUSG00000032033.11	chr9	1968	Barx2	protein_coding	1.38485	-1.99641	1.64631	0.117776	0.340367	-4.27639
ENSMUSG00000074109.4	chr7	4610	Mrgprx2	protein_coding	1.37435	-1.28205	1.09525	0.288449	0.554514	-4.60958
ENSMUSG00000066975.12	chr5	808	Cryba4	protein_coding	1.37092	-0.625018	3.06408	0.00692829	0.0668464	-2.5846
ENSMUSG00000045744.10	chr17	997	Bricd5	protein_coding	1.36666	-2.61444	1.50908	0.149357	0.388024	-4.39119
ENSMUSG00000008874.3	chr8	591	Clec3a	protein_coding	1.36555	-3.97015	1.01422	0.324479	0.589649	-4.75271
ENSMUSG00000028681.11	chr4	4382	Ptch2	protein_coding	1.36019	2.33202	7.00917	1.92613e-06	0.000395469	5.04162
ENSMUSG00000064294.12	chr1	4606	Aox3	protein_coding	1.35811	-0.564152	2.83624	0.0112741	0.0878524	-2.70888
ENSMUSG00000025887.10	chr9	2649	Casp12	protein_coding	1.35038	2.66123	5.52156	3.5324e-05	0.00238484	2.43573
ENSMUSG00000026442.14	chr1	9739	Nfasc	protein_coding	1.34288	0.873363	3.5149	0.00260474	0.0383662	-1.54973
ENSMUSG00000024184.15	chr17	1721	Pdia2	protein_coding	1.3423	-1.99265	1.97236	0.0648003	0.243775	-3.99367
ENSMUSG00000022431.3	chr15	1674	Ribc2	protein_coding	1.32675	-2.54057	2.05184	0.055667	0.224955	-3.91087
ENSMUSG00000030116.14	chr6	2491	Mfap5	protein_coding	1.32589	2.12412	3.51099	0.00262711	0.0386116	-1.44487
ENSMUSG00000050505.7	chr14	5241	Pcdh20	protein_coding	1.32051	3.22513	6.24418	8.2859e-06	0.000935685	3.83743
ENSMUSG00000031877.9	chr8	2859	Ces2g	protein_coding	1.31347	-2.15037	1.32396	0.202776	0.459799	-4.52901
ENSMUSG00000086228.2	chr9	1380	Ubap1l	protein_coding	1.31211	-2.40709	1.69546	0.107941	0.324239	-4.27063
ENSMUSG00000022899.9	chr16	3994	Slc15a2	protein_coding	1.31058	0.841275	1.88351	0.0765846	0.267624	-4.21316
ENSMUSG00000030554.16	chr7	7818	Synm	protein_coding	1.30097	3.82514	6.96725	2.08217e-06	0.000397401	5.16772
ENSMUSG00000019848.14	chr10	1853	Popdc3	protein_coding	1.29527	-2.06692	1.404	0.178047	0.428165	-4.46227
ENSMUSG00000021950.15	chr14	1880	Anxa8	protein_coding	1.29232	4.81365	4.7215	0.000189243	0.00691223	0.630918
ENSMUSG00000029380.11	chr5	1871	Cxcl1	protein_coding	1.28958	-3.14017	1.24288	0.230525	0.493243	-4.5467
ENSMUSG00000005628.12	chr3	1260	Tmod4	protein_coding	1.28432	-2.04084	1.25454	0.226361	0.488778	-4.56261
ENSMUSG00000047462.9	chr13	2764	Gpr141b	protein_coding	1.28167	-0.746852	0.948045	0.356186	0.620316	-4.70395
ENSMUSG00000028487.18	chr4	4133	Bnc2	protein_coding	1.27956	3.16667	6.25289	8.14582e-06	0.000927597	3.82451
ENSMUSG00000001865.2	chr3	1449	Cpa3	protein_coding	1.27766	4.06511	1.63163	0.120858	0.344895	-4.76972
ENSMUSG00000026069.15	chr1	5302	Il1rl1	protein_coding	1.27353	2.76846	2.34609	0.03115	0.163167	-3.51953
ENSMUSG00000041771.14	chr12	4465	Slc24a4	protein_coding	1.26799	3.37144	6.01013	1.31543e-05	0.00131069	3.39689
ENSMUSG00000078307.3	chr9	5674	AI593442	protein_coding	1.26449	0.695798	2.26353	0.0367584	0.178582	-3.56227
ENSMUSG00000024810.16	chr19	2544	Il33	protein_coding	1.26446	1.58307	2.90853	0.00966769	0.0798051	-2.54721
ENSMUSG00000050675.7	chr11	2710	Gp1ba	protein_coding	1.26341	-3.14738	0.942554	0.35891	0.622528	-4.63607
ENSMUSG00000055254.15	chr13	8744	Ntrk2	protein_coding	1.2592	2.2498	5.40679	4.47428e-05	0.00274348	2.2515
ENSMUSG00000027224.14	chr2	2467	Duoxa1	protein_coding	1.25698	1.84505	6.31454	7.22145e-06	0.000857714	3.93474
ENSMUSG00000073418.4	chr17	5379	C4b	protein_coding	1.25345	1.33953	2.32228	0.0326795	0.167539	-3.50232
ENSMUSG00000042784.9	chr3	2242	Muc1	protein_coding	1.25259	2.12043	4.6363	0.000227144	0.00783214	0.742678
ENSMUSG00000022997.9	chr15	2378	Wnt1	protein_coding	1.24986	-0.29822	1.57602	0.133164	0.363371	-4.39326
ENSMUSG00000090840.2	chr19	463	1700092M07Rik	protein_coding	1.24091	-2.86742	1.87546	0.0777414	0.269845	-4.13119
ENSMUSG00000045573.9	chr4	1449	Penk	protein_coding	1.24045	4.62005	11.7571	1.14466e-09	7.75566e-06	12.4297
ENSMUSG00000042115.4	chr1	4269	Klhdc8a	protein_coding	1.2364	1.80768	6.1377	1.02158e-05	0.00109868	3.58363
ENSMUSG00000046908.5	chr14	1394	Ltb4r1	protein_coding	1.23208	-1.54346	1.43187	0.170032	0.41698	-4.44686
ENSMUSG00000055926.2	chr2	3067	Gm14137	protein_coding	1.22527	-0.143548	2.15053	0.0459564	0.202051	-3.70781
ENSMUSG00000024173.11	chr17	1928	Tpsab1	protein_coding	1.22473	0.281123	1.66693	0.113561	0.333231	-4.26568
ENSMUSG00000001349.5	chr9	2381	Cnn1	protein_coding	1.22388	3.61817	4.99989	0.000104715	0.00476353	1.45756
ENSMUSG00000056758.14	chr10	3810	Hmga2	protein_coding	1.22257	2.57086	4.73921	0.000182212	0.00670967	0.9336
ENSMUSG00000054206.2	chr10	1287	Gzmm	protein_coding	1.21957	-0.884254	3.46799	0.00288552	0.0403526	-1.99154
ENSMUSG00000091971.3	chr17	2967	Hspa1a	protein_coding	1.21635	1.49099	5.05492	9.32406e-05	0.00446468	1.41377
ENSMUSG00000035686.8	chr7	1400	Thrsp	protein_coding	1.21263	-2.24427	1.84314	0.0825425	0.279633	-4.09224
ENSMUSG00000036256.13	chr5	1200	Igfbp7	protein_coding	1.2105	7.05191	9.37487	3.44631e-08	3.89175e-05	9.13924
ENSMUSG00000030495.12	chr7	1953	Slc7a10	protein_coding	1.21012	1.2728	5.49963	3.69512e-05	0.00241897	2.15734
ENSMUSG00000030256.11	chr6	6133	Bhlhe41	protein_coding	1.20911	3.78298	7.58584	6.75801e-07	0.000228945	6.19728
ENSMUSG00000050896.12	chr2	1303	Rtn4rl2	protein_coding	1.20519	0.74148	3.7023	0.00172948	0.0296661	-1.25201
ENSMUSG00000069805.10	chr13	1479	Fbp1	protein_coding	1.19871	-0.777411	2.60904	0.0181722	0.117599	-3.15835
ENSMUSG00000099269.3	chr13	589	Calm5	protein_coding	1.19856	-0.292839	4.53637	0.000281591	0.00899961	0.314222
ENSMUSG00000004885.5	chr3	931	Crabp2	protein_coding	1.19802	3.41108	4.4545	0.000335987	0.0100683	0.353594
ENSMUSG00000038057.4	chr11	581	Dbil5	protein_coding	1.19728	-4.08553	1.27905	0.217801	0.4791	-4.5288
ENSMUSG00000047197.1	chr11	837	Gjd3	protein_coding	1.18158	-1.17632	2.39598	0.0281588	0.153492	-3.47271
ENSMUSG00000026630.9	chr1	1110	Batf3	protein_coding	1.17569	1.08895	4.42831	0.000355553	0.0103615	0.123108
ENSMUSG00000039037.5	chr3	5667	St6galnac5	protein_coding	1.17525	2.25386	4.86843	0.000138349	0.00566393	1.11102
ENSMUSG00000000120.6	chr11	3446	Ngfr	protein_coding	1.17422	2.81885	5.63027	2.82794e-05	0.00203837	2.65801
ENSMUSG00000022483.17	chr15	5104	Col2a1	protein_coding	1.17269	6.23723	0.961449	0.349597	0.614447	-6.49575
ENSMUSG00000025355.7	chr10	3402	Mmp19	protein_coding	1.16825	4.16722	5.24603	6.24674e-05	0.00335911	1.77511
ENSMUSG00000026770.5	chr2	4412	Il2ra	protein_coding	1.16469	-1.49639	1.53565	0.142744	0.378728	-4.40732
ENSMUSG00000038128.7	chr18	2717	Camk4	protein_coding	1.16127	2.23993	4.22252	0.000555529	0.0138425	-0.0796267
ENSMUSG00000069268.4	chr13	461	Hist1h2bf	protein_coding	1.1572	-5.20043	0.887689	0.386905	0.64664	-4.6494
ENSMUSG00000060240.12	chr7	1733	Cend1	protein_coding	1.1521	-1.79499	2.31761	0.0329877	0.168368	-3.64772
ENSMUSG00000022146.12	chr15	5491	Osmr	protein_coding	1.14863	3.52765	5.99565	1.35392e-05	0.00131927	3.37823
ENSMUSG00000024486.6	chr18	2890	Hbegf	protein_coding	1.14474	2.23684	4.30676	0.00046264	0.0123073	0.0834131
ENSMUSG00000027544.16	chr2	6828	Nfatc2	protein_coding	1.14327	6.06403	5.84081	1.84603e-05	0.00158211	2.84601
ENSMUSG00000040522.5	chrX	3431	Tlr8	protein_coding	1.1427	-1.02041	2.36979	0.0296941	0.158482	-3.49167
ENSMUSG00000073650.8	chr1	2101	Catip	protein_coding	1.13145	-1.03648	3.02088	0.00760225	0.0704156	-2.61434
ENSMUSG00000027313.3	chr2	1637	Chac1	protein_coding	1.12947	2.08915	2.23004	0.0392895	0.185315	-3.86988
ENSMUSG00000063193.8	chr11	2880	Cd300lb	protein_coding	1.12767	-0.0108155	3.64775	0.00194856	0.032359	-1.32117
ENSMUSG00000074269.10	chr9	883	Rec114	protein_coding	1.12686	-2.69223	1.24904	0.228317	0.490943	-4.54885
ENSMUSG00000016194.14	chr1	1978	Hsd11b1	protein_coding	1.12634	-1.90741	2.09626	0.0510862	0.214126	-3.83371
ENSMUSG00000032011.5	chr9	1735	Thy1	protein_coding	1.11805	6.64302	11.1052	2.74816e-09	1.03369e-05	11.6359
ENSMUSG00000117145.1	chr17	618	Gm4356	protein_coding	1.11726	-1.7966	1.41004	0.176284	0.425968	-4.47577
ENSMUSG00000024206.15	chr17	4141	Rfx2	protein_coding	1.11245	3.43035	5.37561	4.77236e-05	0.00286151	2.13122
ENSMUSG00000021260.8	chr12	5174	Hhipl1	protein_coding	1.11033	4.2909	4.41283	0.000367655	0.0105357	0.019349
ENSMUSG00000035448.9	chr9	3272	Ccr3	protein_coding	1.10589	-1.95412	2.40674	0.0275505	0.15164	-3.38215
ENSMUSG00000023905.15	chr17	984	Tnfrsf12a	protein_coding	1.10101	5.55447	6.61125	4.0736e-06	0.000624888	4.3996
ENSMUSG00000040666.19	chr16	1341	Sh3bgr	protein_coding	1.09965	-0.0391649	3.5651	0.00233431	0.0359613	-1.55369
ENSMUSG00000068696.6	chr3	3469	Gpr88	protein_coding	1.09688	1.48535	2.87214	0.0104465	0.0837265	-2.62934
ENSMUSG00000044678.11	chr15	791	Ly6k	protein_coding	1.09359	-3.20869	1.39838	0.179702	0.430769	-4.4692
ENSMUSG00000024990.13	chr19	1161	Rbp4	protein_coding	1.09284	2.93119	5.77835	2.09379e-05	0.00164005	2.96654
ENSMUSG00000034968.3	chr6	817	Lbx2	protein_coding	1.09199	-3.19721	1.24228	0.23074	0.493444	-4.54807
ENSMUSG00000033825.10	chr17	1289	Tpsb2	protein_coding	1.086	5.03737	2.1014	0.0505787	0.213434	-4.338
ENSMUSG00000027220.2	chr2	3761	Syt13	protein_coding	1.0852	3.26255	5.78447	2.06806e-05	0.00162932	2.97737
ENSMUSG00000049107.13	chr6	1483	Ntf3	protein_coding	1.08202	1.43103	5.04949	9.43127e-05	0.00450011	1.49477
ENSMUSG00000054951.3	chr17	2159	9130008F23Rik	protein_coding	1.08119	-0.758933	2.74117	0.0137825	0.0989229	-2.94916
ENSMUSG00000023224.12	chr2	1768	Serping1	protein_coding	1.07775	5.12824	7.76104	4.9596e-07	0.000208814	6.53593
ENSMUSG00000054162.15	chr8	3201	Spock3	protein_coding	1.07665	-0.108194	1.75439	0.0970903	0.307975	-4.17461
ENSMUSG00000004098.7	chr9	6119	Col5a3	protein_coding	1.07612	6.30425	5.8583	1.78222e-05	0.00156186	2.88936
ENSMUSG00000021508.11	chr13	1827	Cxcl14	protein_coding	1.0756	6.79978	6.30163	7.40554e-06	0.000857714	3.77273
ENSMUSG00000041798.15	chr11	2727	Gck	protein_coding	1.07203	-1.28863	2.21247	0.040681	0.18879	-3.68658
ENSMUSG00000026475.7	chr1	2339	Rgs16	protein_coding	1.07195	3.11597	7.16847	1.43578e-06	0.000318955	5.47233
ENSMUSG00000032735.15	chr18	4532	Ablim3	protein_coding	1.06844	2.41217	4.9629	0.000113233	0.00501443	1.37952
ENSMUSG00000027859.10	chr3	1187	Ngf	protein_coding	1.06375	2.14835	3.88055	0.00117121	0.022869	-0.738536
ENSMUSG00000057722.17	chr4	5542	Lepr	protein_coding	1.05712	6.40299	5.70605	2.42394e-05	0.00180477	2.57386
ENSMUSG00000028270.12	chr3	2516	Gbp2	protein_coding	1.05372	1.74154	3.02671	0.00750772	0.0701152	-2.34631
ENSMUSG00000050711.7	chr1	2515	Scg2	protein_coding	1.04929	-0.632161	1.72325	0.102701	0.316129	-4.20428
ENSMUSG00000026679.3	chr2	1199	Enkur	protein_coding	1.03876	-0.528541	3.26316	0.00450604	0.0518172	-2.03805
ENSMUSG00000027833.16	chr3	3079	Shox2	protein_coding	1.03761	-0.0763308	2.4022	0.0278057	0.15261	-3.35511
ENSMUSG00000051079.8	chr1	1545	Rgs13	protein_coding	1.03601	-3.75145	0.603262	0.554176	0.768194	-4.69962
ENSMUSG00000040016.16	chr3	3577	Ptger3	protein_coding	1.03289	1.04542	3.66643	0.00187058	0.0314163	-1.22553
ENSMUSG00000032323.13	chr9	3439	Cyp11a1	protein_coding	1.03126	1.06063	1.31583	0.205432	0.462453	-4.60615
ENSMUSG00000024737.2	chr19	4868	Slc15a3	protein_coding	1.02694	1.16095	4.27242	0.00049844	0.0129892	-0.142854
ENSMUSG00000029217.16	chr5	2659	Tec	protein_coding	1.02662	3.35216	7.82074	4.46755e-07	0.000208814	6.61917
ENSMUSG00000045903.9	chr19	3791	Npas4	protein_coding	1.02214	1.11603	4.34759	0.000423435	0.0115919	-0.0068149
ENSMUSG00000034459.8	chr19	2656	Ifit1	protein_coding	1.02069	0.452194	1.49448	0.1531	0.393224	-4.58314
ENSMUSG00000069044.6	chrY	8094	Usp9y	protein_coding	1.01694	-6.08093	0.776359	0.448041	0.698062	-4.65926
ENSMUSG00000068246.6	chr15	1573	Apol9b	protein_coding	1.01398	1.5965	4.32424	0.000445423	0.0119999	0.106025
ENSMUSG00000036578.7	chr7	693	Fxyd7	protein_coding	1.01376	0.646041	3.24196	0.00471796	0.0527735	-2.05717
ENSMUSG00000042379.8	chr13	2097	Esm1	protein_coding	1.0095	2.48211	2.93149	0.00920564	0.0783086	-2.62349
ENSMUSG00000053475.5	chr2	1710	Tnfaip6	protein_coding	1.00926	5.03848	3.89418	0.00113685	0.0223268	-1.20581
ENSMUSG00000033569.17	chr1	5530	Adgrb3	protein_coding	1.00892	-0.981109	1.74869	0.0980965	0.309285	-4.18874
ENSMUSG00000020334.6	chr11	2263	Slc22a4	protein_coding	1.00708	-1.84035	2.14329	0.0466126	0.203885	-3.7513
ENSMUSG00000020889.11	chr11	2721	Nr1d1	protein_coding	1.00701	2.58595	5.72386	2.3379e-05	0.00176988	2.86078
ENSMUSG00000021456.8	chr13	1354	Fbp2	protein_coding	1.00306	-2.73258	1.51766	0.147193	0.384541	-4.38296
ENSMUSG00000053181.1	chr13	786	A830005F24Rik	protein_coding	0.999574	-3.42074	0.958351	0.351112	0.615701	-4.68527
ENSMUSG00000006014.16	chr1	4263	Prg4	protein_coding	0.981491	-0.63695	2.13317	0.0475438	0.206297	-3.75412
ENSMUSG00000024059.10	chr17	3357	Clip4	protein_coding	0.975867	3.87522	10.0553	1.22778e-08	2.77295e-05	10.0655
ENSMUSG00000035352.3	chr11	537	Ccl12	protein_coding	0.973854	-0.573505	2.12069	0.0487149	0.209633	-3.75595
ENSMUSG00000079019.2	chr8	623	Insl3	protein_coding	0.972375	-1.1251	2.17728	0.0436056	0.196312	-3.70161
ENSMUSG00000038521.17	chr6	2946	C1s1	protein_coding	0.969392	4.05135	4.17091	0.00062154	0.0148545	-0.324895
ENSMUSG00000020059.9	chr10	1169	Sycp3	protein_coding	0.96769	-2.16578	1.41529	0.174766	0.42395	-4.45426
ENSMUSG00000022225.7	chr14	1090	Cma1	protein_coding	0.967131	4.3105	1.49582	0.152754	0.392841	-5.06463
ENSMUSG00000064177.8	chr6	891	Ghrl	protein_coding	0.964991	-2.95755	1.63847	0.119415	0.342765	-4.30582
ENSMUSG00000024680.12	chr19	2391	Ms4a2	protein_coding	0.964322	-2.80324	0.704407	0.490571	0.727823	-4.71242
ENSMUSG00000015652.9	chr5	1230	Steap1	protein_coding	0.963317	1.5879	3.13382	0.00596161	0.0609244	-2.13934
ENSMUSG00000099517.2	chr13	530	Hist1h3g	protein_coding	0.962844	-3.1035	1.17728	0.255054	0.520989	-4.59528
ENSMUSG00000024883.8	chr19	4503	Rin1	protein_coding	0.961145	2.46872	6.6685	3.65257e-06	0.000573835	4.58148
ENSMUSG00000040612.13	chr1	8251	Ildr2	protein_coding	0.956532	4.86209	7.763	4.94258e-07	0.000208814	6.53104
ENSMUSG00000031781.14	chr8	4359	Ciapin1	protein_coding	0.953051	4.91852	5.17329	7.2721e-05	0.00374693	1.57818
ENSMUSG00000011008.13	chr3	2520	Mcoln2	protein_coding	0.952484	-1.39846	2.03832	0.0571333	0.227342	-3.8824
ENSMUSG00000022044.14	chr14	1361	Stmn4	protein_coding	0.940677	2.9308	3.27422	0.00439918	0.0510825	-2.25736
ENSMUSG00000054582.4	chr2	2354	Pabpc1l	protein_coding	0.940464	-1.09685	2.34133	0.0314504	0.163791	-3.51379
ENSMUSG00000113558.1	chr15	1056	Gm47841	protein_coding	0.937449	-2.66615	0.978825	0.341181	0.605711	-4.66454
ENSMUSG00000037095.8	chr17	1408	Lrg1	protein_coding	0.934126	0.708673	4.11119	0.000707879	0.0159874	-0.307871
ENSMUSG00000047261.9	chr16	1420	Gap43	protein_coding	0.932846	3.02442	6.46206	5.42441e-06	0.000727783	4.23096
ENSMUSG00000023349.14	chr6	1404	Clec4n	protein_coding	0.932498	0.639284	2.55253	0.0204312	0.125962	-3.12548
ENSMUSG00000046561.9	chr3	3859	Arsj	protein_coding	0.931103	-0.386043	2.9893	0.00813494	0.0729311	-2.43921
ENSMUSG00000058624.13	chr19	5428	Gda	protein_coding	0.929861	0.69763	4.50096	0.000303926	0.0093026	0.263155
ENSMUSG00000028655.11	chr4	2151	Mfsd2a	protein_coding	0.929375	-0.0657115	2.77238	0.0129051	0.0953526	-2.80601
ENSMUSG00000053897.15	chr3	4212	Slc39a8	protein_coding	0.927948	2.56123	6.11379	1.07096e-05	0.00112095	3.54557
ENSMUSG00000026271.15	chr1	4214	Gpr35	protein_coding	0.926396	-0.517165	2.42866	0.0263482	0.147439	-3.32849
ENSMUSG00000054072.12	chr18	3121	Iigp1	protein_coding	0.91916	-0.134068	1.46434	0.16107	0.40487	-4.53423
ENSMUSG00000026888.14	chr2	2797	Grb14	protein_coding	0.918044	2.30253	4.26319	0.000508528	0.0131009	-0.00147345
ENSMUSG00000020830.3	chr11	672	Vmo1	protein_coding	0.916797	-2.24355	1.50919	0.14933	0.388024	-4.38923
ENSMUSG00000036699.12	chrX	2197	Zcchc12	protein_coding	0.916676	-1.27266	1.44583	0.166129	0.411783	-4.43619
ENSMUSG00000032802.8	chr2	2812	Srxn1	protein_coding	0.912777	4.78572	6.98855	2.0013e-06	0.000395834	5.1411
ENSMUSG00000059430.14	chr6	1333	Actg2	protein_coding	0.912215	4.33393	5.26754	5.97299e-05	0.00329024	1.89034
ENSMUSG00000112023.1	chr10	4004	Lilr4b	protein_coding	0.910843	0.0313883	2.23857	0.0386298	0.183481	-3.60005
ENSMUSG00000023829.9	chr17	1985	Slc22a1	protein_coding	0.908359	-2.0318	1.71064	0.105051	0.319754	-4.22735
ENSMUSG00000001333.9	chr4	2330	Sync	protein_coding	0.908323	-0.968134	1.78779	0.0913716	0.296097	-4.13925
ENSMUSG00000049719.14	chr9	1257	Prss46	protein_coding	0.908124	-0.454317	1.60094	0.127525	0.354189	-4.51394
ENSMUSG00000041548.4	chr5	1816	Hspb8	protein_coding	0.906811	3.56192	3.63455	0.00200564	0.0329435	-1.67871
ENSMUSG00000045136.6	chr13	2182	Tubb2b	protein_coding	0.906763	4.18316	5.0015	0.000104361	0.00476353	1.33445
ENSMUSG00000042812.5	chr8	2415	Foxf1	protein_coding	0.905289	-0.939308	2.1501	0.045995	0.2021	-3.75131
ENSMUSG00000022548.14	chr16	2074	Apod	protein_coding	0.903516	4.8006	3.45627	0.0029602	0.041058	-1.85844
ENSMUSG00000040473.15	chr5	4956	Cfap69	protein_coding	0.903255	1.54827	3.68887	0.00178101	0.0304729	-1.11629
ENSMUSG00000039717.16	chr3	2933	Ralyl	protein_coding	0.903162	-2.36484	0.655872	0.52055	0.746802	-4.70948
ENSMUSG00000042988.10	chr11	2212	Notum	protein_coding	0.900514	4.24903	5.30631	5.51008e-05	0.00311113	1.98058
ENSMUSG00000058773.2	chr13	743	Hist1h1b	protein_coding	0.894951	-2.53774	1.54259	0.141057	0.376049	-4.36366
ENSMUSG00000070867.4	chr4	6617	Trabd2b	protein_coding	0.891044	6.27914	7.17025	1.4311e-06	0.000318955	5.42381
ENSMUSG00000027360.5	chr2	4518	Hdc	protein_coding	0.890392	3.62384	0.781975	0.44482	0.695936	-5.66292
ENSMUSG00000059991.7	chr5	2536	Nptx2	protein_coding	0.890192	-1.86485	1.38027	0.185112	0.438311	-4.48277
ENSMUSG00000053113.3	chr11	2552	Socs3	protein_coding	0.889863	5.11638	2.86003	0.0107189	0.0850419	-3.36183
ENSMUSG00000015812.8	chr14	486	Gnrh1	protein_coding	0.889818	-0.436568	2.2261	0.0395974	0.186249	-3.60531
ENSMUSG00000015134.15	chr7	3443	Aldh1a3	protein_coding	0.888524	2.72706	4.45369	0.000336577	0.0100683	0.256326
ENSMUSG00000039095.8	chr5	3539	En2	protein_coding	0.881499	-2.33195	0.659768	0.518106	0.745314	-4.69377
ENSMUSG00000034324.16	chr5	5134	Tmem132c	protein_coding	0.881421	3.82408	4.79393	0.000162126	0.00625917	0.937841
ENSMUSG00000037727.6	chr2	577	Avp	protein_coding	0.87978	-3.28356	0.983562	0.338912	0.603732	-4.67346
ENSMUSG00000024459.18	chr17	2459	H2-M5	protein_coding	0.879708	0.0910537	1.7516	0.0975819	0.308884	-4.21471
ENSMUSG00000017491.9	chr14	3108	Rarb	protein_coding	0.87714	2.6754	7.40676	9.311e-07	0.000284005	5.92082
ENSMUSG00000028680.14	chr4	2512	Plk3	protein_coding	0.876717	2.83317	6.977	2.04475e-06	0.000395834	5.12559
ENSMUSG00000041920.14	chr11	4219	Slc16a6	protein_coding	0.875349	3.12031	4.68237	0.000205778	0.00729974	0.794374
ENSMUSG00000072553.10	chr11	557	Gm525	protein_coding	0.87487	-3.95253	0.599435	0.556667	0.769655	-4.71661
ENSMUSG00000010797.6	chr6	2255	Wnt2	protein_coding	0.874446	2.72299	3.41334	0.00325059	0.0429627	-1.68886
ENSMUSG00000039110.14	chr11	3415	Mycbpap	protein_coding	0.873196	-0.835345	1.96064	0.0662557	0.246251	-3.94702
ENSMUSG00000078920.3	chr11	1773	Ifi47	protein_coding	0.872645	0.0855891	2.36139	0.0302024	0.160138	-3.41272
ENSMUSG00000028259.13	chr4	1171	Fhl5	protein_coding	0.868544	-2.31973	1.31962	0.20419	0.461459	-4.54222
ENSMUSG00000021047.7	chr12	7154	Nova1	protein_coding	0.868036	0.259036	2.16778	0.0444271	0.198303	-3.68871
ENSMUSG00000091530.2	chr17	660	Cldn20	protein_coding	0.867471	-1.70447	1.60038	0.12765	0.354464	-4.31734
ENSMUSG00000037418.6	chr19	2080	Best1	protein_coding	0.866545	-0.200892	3.05985	0.00699169	0.0671906	-2.33434
ENSMUSG00000021091.8	chr12	2064	Serpina3n	protein_coding	0.863672	-0.898587	1.32829	0.201372	0.458082	-4.57188
ENSMUSG00000026628.13	chr1	1984	Atf3	protein_coding	0.863662	3.10062	2.85788	0.010768	0.0852411	-3.05956
ENSMUSG00000054342.8	chr7	3637	Kcnn4	protein_coding	0.862407	5.84282	4.36888	0.000404348	0.0112422	-0.229335
ENSMUSG00000020847.15	chr11	2199	Rph3al	protein_coding	0.860897	-0.872223	2.52505	0.0216238	0.130465	-3.23148
ENSMUSG00000036510.17	chr8	4594	Cdh8	protein_coding	0.860258	0.710312	1.00319	0.32962	0.595359	-4.77444
ENSMUSG00000028780.13	chr5	5491	Sema3c	protein_coding	0.856422	6.93314	6.60734	4.10413e-06	0.000624888	4.35161
ENSMUSG00000063529.3	chr13	1363	Stmnd1	protein_coding	0.855539	-2.99705	0.869113	0.396705	0.656656	-4.77117
ENSMUSG00000041794.13	chr9	4906	Myrip	protein_coding	0.854139	2.07843	3.81091	0.00136384	0.0250765	-0.883243
ENSMUSG00000003545.3	chr7	3782	Fosb	protein_coding	0.853285	4.91474	1.57312	0.133832	0.364754	-5.64196
ENSMUSG00000034457.10	chrX	4752	Eda2r	protein_coding	0.852443	1.52795	5.62212	2.87536e-05	0.00205681	2.57982
ENSMUSG00000031538.6	chr8	4042	Plat	protein_coding	0.852001	3.97896	4.46783	0.000326452	0.00989654	0.165368
ENSMUSG00000039057.11	chr8	7169	Myo16	protein_coding	0.851656	2.56737	4.06449	0.000783753	0.0171025	-0.564381
ENSMUSG00000026536.9	chr1	1785	Ifi211	protein_coding	0.851501	-0.638741	2.10031	0.050686	0.213434	-3.80463
ENSMUSG00000053007.9	chr6	7917	Creb5	protein_coding	0.849332	4.35741	5.19749	6.91307e-05	0.00361695	1.61531
ENSMUSG00000079415.2	chr19	1073	Cntf	protein_coding	0.8489	-2.25356	1.71503	0.104228	0.318609	-4.21894
ENSMUSG00000113880.1	chr1	806	A030005L19Rik	protein_coding	0.848153	-2.77787	1.08512	0.292785	0.55802	-4.65146
ENSMUSG00000069763.3	chr11	1767	Tmem100	protein_coding	0.847626	3.62293	9.39086	3.36173e-08	3.89175e-05	9.15393
ENSMUSG00000024998.17	chr19	9439	Plce1	protein_coding	0.847409	3.23592	5.80948	1.96627e-05	0.00158211	2.99126
ENSMUSG00000095180.8	chrX	754	Rhox5	protein_coding	0.845704	-2.92685	1.26328	0.223279	0.485664	-4.54895
ENSMUSG00000033768.17	chr19	6667	Nrxn2	protein_coding	0.844383	0.853695	2.98231	0.0082577	0.0734572	-2.40778
ENSMUSG00000035493.10	chr13	3003	Tgfbi	protein_coding	0.843999	8.10473	3.89484	0.00113521	0.0223268	-1.27207
ENSMUSG00000061356.13	chr14	2745	Nuggc	protein_coding	0.843978	-0.789004	1.33187	0.200217	0.456955	-4.67356
ENSMUSG00000028139.5	chr3	630	Riiad1	protein_coding	0.841192	-0.615179	2.09628	0.0510835	0.214126	-3.78266
ENSMUSG00000021903.11	chr14	6326	Galnt15	protein_coding	0.841057	1.97693	3.74277	0.001583	0.0278321	-1.05248
ENSMUSG00000024033.10	chr17	1191	Rsph1	protein_coding	0.840314	-1.77755	2.05289	0.0555542	0.224721	-3.85069
ENSMUSG00000022101.6	chr14	1689	Fgf17	protein_coding	0.838182	-1.85481	1.19827	0.247001	0.511165	-4.61863
ENSMUSG00000038244.14	chr7	6669	Mical2	protein_coding	0.834791	5.76759	6.70181	3.42865e-06	0.000569352	4.57449
ENSMUSG00000020080.8	chr10	3517	Hkdc1	protein_coding	0.831908	0.307544	3.40686	0.00329681	0.0431009	-1.65041
ENSMUSG00000096255.2	chr17	771	Dynlt1b	protein_coding	0.830658	1.40439	3.45091	0.00299503	0.0412456	-1.55754
ENSMUSG00000070871.10	chr1	3281	Ccnyl1	protein_coding	0.828466	4.84526	10.8875	3.71486e-09	1.03369e-05	11.3087
ENSMUSG00000020467.15	chr11	2037	Efemp1	protein_coding	0.827378	3.73837	5.62067	2.88387e-05	0.00205681	2.61669
ENSMUSG00000030029.14	chr6	4951	Lrig1	protein_coding	0.827242	4.64591	6.35741	6.64319e-06	0.000808775	3.96194
ENSMUSG00000063727.3	chr15	2818	Tnfrsf11b	protein_coding	0.827115	4.03214	3.07865	0.00671454	0.0657908	-2.67585
ENSMUSG00000049539.3	chr13	741	Hist1h1a	protein_coding	0.821588	-3.30617	1.10152	0.285789	0.552136	-4.64103
ENSMUSG00000052316.9	chr16	5310	Lrrc15	protein_coding	0.819649	8.67771	4.22882	0.000547966	0.0137255	-0.535412
ENSMUSG00000032501.9	chr15	4330	Trib1	protein_coding	0.819319	4.06318	6.69926	3.44527e-06	0.000569352	4.66447
ENSMUSG00000047443.14	chr1	2815	Erfe	protein_coding	0.81834	0.480547	3.16377	0.00558815	0.0586561	-2.12849
ENSMUSG00000024713.16	chr19	7188	Pcsk5	protein_coding	0.817739	6.52265	6.72403	3.28724e-06	0.000556817	4.58086
ENSMUSG00000079677.2	chr9	951	Fdx1l	protein_coding	0.817694	-3.03587	1.21934	0.23911	0.502072	-4.56356
ENSMUSG00000048776.8	chr6	1603	Pthlh	protein_coding	0.8158	0.550185	5.85711	1.7865e-05	0.00156186	3.09118
ENSMUSG00000114278.2	chr5	1897	Gm49027	protein_coding	0.815702	-1.85047	1.34792	0.195102	0.450013	-4.54347
ENSMUSG00000026177.11	chr1	2726	Slc11a1	protein_coding	0.814469	1.27318	3.68188	0.00180845	0.0307481	-1.15588
ENSMUSG00000029053.16	chr4	4083	Prkcz	protein_coding	0.812569	-0.844859	1.39307	0.181274	0.432854	-4.52592
ENSMUSG00000023279.7	chrX	3060	Bmp15	protein_coding	0.811991	-0.667237	2.06712	0.0540505	0.22128	-3.84034
ENSMUSG00000008129.14	chr8	2366	4930432K21Rik	protein_coding	0.811936	0.259387	2.4128	0.0272127	0.15076	-3.33666
ENSMUSG00000026204.15	chr1	3554	Ptprn	protein_coding	0.811854	0.722651	1.92238	0.0712137	0.25629	-4.04828
ENSMUSG00000052397.8	chr17	3164	Ezr	protein_coding	0.81128	5.92434	5.64098	2.76689e-05	0.00201946	2.45785
ENSMUSG00000027457.15	chr2	4910	Snph	protein_coding	0.810593	-0.633663	1.22977	0.235276	0.497926	-4.64924
ENSMUSG00000028874.14	chr4	3363	Fgr	protein_coding	0.810253	-1.56917	1.56206	0.136413	0.369087	-4.35089
ENSMUSG00000030247.9	chr6	2548	Kcnj8	protein_coding	0.810158	4.08988	7.06153	1.74814e-06	0.000370142	5.32104
ENSMUSG00000049630.6	chr2	2535	C1ql3	protein_coding	0.809966	-1.09043	2.18055	0.043326	0.19531	-3.66732
ENSMUSG00000048752.7	chr9	1456	Prss50	protein_coding	0.807627	-0.197947	1.78752	0.091417	0.296097	-4.22263
ENSMUSG00000009378.4	chr19	4051	Slc16a12	protein_coding	0.807126	-0.615467	1.99881	0.0616218	0.237496	-3.90141
ENSMUSG00000068245.14	chr14	2973	Phf11d	protein_coding	0.803453	0.611128	2.36505	0.0299802	0.159506	-3.43797
ENSMUSG00000029561.17	chr5	3123	Oasl2	protein_coding	0.802458	2.25037	2.48488	0.023486	0.137536	-3.43205
ENSMUSG00000057596.13	chr7	3282	Trim30d	protein_coding	0.800639	0.103607	2.24981	0.0377767	0.181218	-3.57226
ENSMUSG00000035183.14	chr2	1954	Slc24a5	protein_coding	0.796378	-1.96436	1.1292	0.274258	0.541522	-4.69151
ENSMUSG00000034765.6	chr19	2473	Dusp5	protein_coding	0.795296	2.23628	4.80093	0.000159721	0.00620167	1.062
ENSMUSG00000026208.9	chr1	3028	Des	protein_coding	0.795011	2.3271	3.45276	0.002983	0.0411636	-1.61967
ENSMUSG00000090877.3	chr17	2803	Hspa1b	protein_coding	0.794845	1.96681	2.89347	0.00998282	0.0814399	-2.65316
ENSMUSG00000052133.16	chr16	4646	Sema5b	protein_coding	0.794165	1.319	3.11257	0.00624132	0.0629287	-2.18177
ENSMUSG00000028480.14	chr4	2320	Glipr2	protein_coding	0.792344	4.45994	9.03717	5.86515e-08	5.67705e-05	8.6249
ENSMUSG00000034209.4	chr11	1110	Rasl10a	protein_coding	0.791764	-1.43705	1.87343	0.0780357	0.270297	-4.10459
ENSMUSG00000036412.5	chr18	2975	Arsi	protein_coding	0.789289	4.18959	4.86392	0.000139682	0.00568417	1.02941
ENSMUSG00000035109.14	chr2	4343	Shc4	protein_coding	0.788843	0.507936	2.25995	0.0370212	0.17949	-3.57955
ENSMUSG00000046223.10	chr7	2009	Plaur	protein_coding	0.787777	5.81376	6.82091	2.7379e-06	0.000481835	4.78763
ENSMUSG00000000126.11	chr11	3320	Wnt9a	protein_coding	0.786925	5.75776	7.28688	1.15666e-06	0.000301788	5.63698
ENSMUSG00000058914.12	chr15	2338	C1qtnf3	protein_coding	0.786702	7.83648	4.7516	0.000177453	0.00659937	0.56448
ENSMUSG00000030666.11	chr7	962	Calcb	protein_coding	0.78577	1.37686	3.07324	0.00679309	0.0662234	-2.32823
ENSMUSG00000046694.6	chr4	2287	Tent5b	protein_coding	0.784229	-1.47503	1.40405	0.178035	0.428165	-4.48519
ENSMUSG00000007805.4	chr1	2525	Twist2	protein_coding	0.783774	3.22172	4.50737	0.000299756	0.00927395	0.443247
ENSMUSG00000032489.17	chr9	3184	Kif9	protein_coding	0.781952	-0.0644716	2.68408	0.0155379	0.106664	-2.92614
ENSMUSG00000029552.19	chr6	3790	Tes	protein_coding	0.781773	3.16901	4.43933	0.000347183	0.0102947	0.278351
ENSMUSG00000000627.15	chr6	4086	Sema4f	protein_coding	0.781531	1.95309	3.40914	0.00328052	0.0430759	-1.6693
ENSMUSG00000031491.10	chr8	2906	Chrna6	protein_coding	0.779767	0.987572	2.80817	0.011965	0.0909391	-2.70839
ENSMUSG00000043099.4	chr11	3497	Hic1	protein_coding	0.779753	4.55515	3.94956	0.00100727	0.0203043	-0.893658
ENSMUSG00000029576.17	chr5	3963	Radil	protein_coding	0.779089	2.83659	4.28846	0.000481382	0.0125688	0.0266043
ENSMUSG00000029245.16	chr5	7328	Epha5	protein_coding	0.778499	2.70659	2.46929	0.0242491	0.14051	-3.33577
ENSMUSG00000050335.17	chr14	1419	Lgals3	protein_coding	0.777981	4.94685	5.26356	6.02262e-05	0.00330415	1.70377
ENSMUSG00000026205.8	chr1	2059	Slc23a3	protein_coding	0.777838	-1.64937	1.38412	0.183952	0.436173	-4.49978
ENSMUSG00000030350.8	chr6	2724	Prmt8	protein_coding	0.777831	2.52237	2.94565	0.00893132	0.0771373	-2.67154
ENSMUSG00000068794.7	chr6	4230	Col28a1	protein_coding	0.777774	0.605469	2.4331	0.0261108	0.147122	-3.32485
ENSMUSG00000022032.14	chr14	3794	Scara5	protein_coding	0.777556	3.71125	2.50128	0.0227085	0.134756	-3.80752
ENSMUSG00000049608.8	chr1	3721	Gpr55	protein_coding	0.776375	-1.95861	1.75653	0.0967152	0.307217	-4.18727
ENSMUSG00000034127.15	chr10	1381	Tspan8	protein_coding	0.775901	-1.75794	1.8896	0.075721	0.26569	-4.03286
ENSMUSG00000045532.5	chr11	1473	C1ql1	protein_coding	0.775781	-2.00326	1.34174	0.197057	0.452751	-4.50864
ENSMUSG00000018930.3	chr11	660	Ccl4	protein_coding	0.773615	-3.37583	0.929912	0.365235	0.628641	-4.69775
ENSMUSG00000030717.9	chr7	2449	Nupr1	protein_coding	0.770283	6.33114	4.15893	0.000637961	0.015061	-0.700433
ENSMUSG00000029762.6	chr6	1358	Akr1b8	protein_coding	0.76992	2.51917	5.20915	6.74665e-05	0.00354356	1.85789
ENSMUSG00000056025.12	chr3	3798	Clca3a1	protein_coding	0.763286	0.780031	3.04091	0.00728215	0.0688337	-2.31025
ENSMUSG00000027858.13	chr3	4484	Tspan2	protein_coding	0.762475	6.04299	2.95251	0.00880126	0.0763061	-3.27344
ENSMUSG00000056313.5	chr8	1805	Tcim	protein_coding	0.7623	3.91303	3.18191	0.00537317	0.057287	-2.53449
ENSMUSG00000007888.15	chr8	1644	Crlf1	protein_coding	0.761959	-1.6481	0.799503	0.434859	0.687998	-4.80791
ENSMUSG00000032020.15	chr9	6354	Ubash3b	protein_coding	0.76166	4.21923	8.10325	2.7418e-07	0.000148616	7.1311
ENSMUSG00000076433.4	chr11	1944	Cep295nl	protein_coding	0.761132	0.715698	2.7432	0.0137238	0.0986882	-2.81567
ENSMUSG00000079654.3	chr6	3411	Prrt4	protein_coding	0.760439	0.81851	2.1018	0.0505395	0.213434	-3.84239
ENSMUSG00000050447.15	chr2	3620	Lypd6	protein_coding	0.757967	0.962748	1.61707	0.123984	0.349004	-4.68016
ENSMUSG00000020676.2	chr11	1082	Ccl11	protein_coding	0.756553	-1.6001	1.39443	0.18087	0.432413	-4.50639
ENSMUSG00000022894.6	chr16	10791	Adamts5	protein_coding	0.754862	5.87539	8.04056	3.05283e-07	0.000159111	6.97414
ENSMUSG00000068699.12	chr6	9038	Flnc	protein_coding	0.751652	6.9247	8.57373	1.24387e-07	9.36425e-05	7.86038
ENSMUSG00000026398.14	chr1	4733	Nr5a2	protein_coding	0.751578	0.0866696	2.09578	0.0511332	0.21419	-3.78697
ENSMUSG00000024014.8	chr17	2698	Pim1	protein_coding	0.750735	4.22059	9.85071	1.66558e-08	2.82128e-05	9.82475
ENSMUSG00000000805.18	chr11	1256	Car4	protein_coding	0.749126	-3.42882	0.683165	0.503566	0.735564	-4.7771
ENSMUSG00000031070.15	chr7	2087	Mrgprf	protein_coding	0.748971	5.11479	8.26719	2.07515e-07	0.00012782	7.37657
ENSMUSG00000021071.16	chr12	4807	Trim9	protein_coding	0.74689	-0.532514	1.41649	0.17442	0.42373	-4.53664
ENSMUSG00000051439.7	chr18	1641	Cd14	protein_coding	0.746612	1.68263	3.94685	0.00101325	0.0203047	-0.609962
ENSMUSG00000055407.14	chr7	4920	Map6	protein_coding	0.746485	3.99861	4.6231	0.000233675	0.00797613	0.547314
ENSMUSG00000027171.10	chr2	2872	Prrg4	protein_coding	0.74074	-1.84452	1.25786	0.225185	0.487427	-4.6207
ENSMUSG00000078816.9	chr7	3127	Prkcg	protein_coding	0.740632	1.2371	3.03453	0.00738275	0.0693776	-2.35126
ENSMUSG00000035783.9	chr19	2035	Acta2	protein_coding	0.740366	8.0371	4.50299	0.000302599	0.0093026	0.0342727
ENSMUSG00000043811.5	chr16	1938	Rtn4r	protein_coding	0.739522	1.24609	2.99563	0.00802529	0.0724483	-2.39326
ENSMUSG00000074570.14	chr2	3731	Cass4	protein_coding	0.739502	-0.19194	1.72664	0.102076	0.315015	-4.25194
ENSMUSG00000031748.16	chr8	5526	Gnao1	protein_coding	0.738455	4.78772	7.61737	6.39005e-07	0.00022203	6.28798
ENSMUSG00000025981.13	chr1	2119	Coq10b	protein_coding	0.737708	3.10732	5.24929	6.20453e-05	0.00334971	1.92398
ENSMUSG00000046997.5	chr9	2944	Spsb4	protein_coding	0.736193	2.56906	3.57161	0.00230136	0.0356899	-1.54535
ENSMUSG00000058672.7	chr13	1610	Tubb2a	protein_coding	0.734483	5.74775	6.15566	9.86021e-06	0.00106893	3.49783
ENSMUSG00000070942.8	chr1	3908	Il1rl2	protein_coding	0.732542	2.15355	3.47856	0.00281975	0.0400109	-1.53402
ENSMUSG00000054293.10	chrX	3044	P2ry10b	protein_coding	0.730933	3.84061	5.08277	8.79334e-05	0.00433304	1.44698
ENSMUSG00000034762.9	chr4	2906	Glis1	protein_coding	0.729408	-0.51471	1.81802	0.0864516	0.287627	-4.10868
ENSMUSG00000078144.4	chr8	1005	Capns2	protein_coding	0.729366	-0.982492	1.83488	0.0838103	0.28239	-4.13163
ENSMUSG00000015501.10	chr10	9846	Hivep2	protein_coding	0.727575	5.49356	6.34832	6.76173e-06	0.000810869	3.87958
ENSMUSG00000006378.15	chr15	2370	Gcat	protein_coding	0.727181	1.19026	3.05579	0.00705301	0.0674015	-2.27801
ENSMUSG00000026259.14	chr1	3109	Ngef	protein_coding	0.725505	3.44085	3.30965	0.00407337	0.0487187	-2.17768
ENSMUSG00000001020.8	chr3	498	S100a4	protein_coding	0.723493	2.17505	4.17784	0.000612228	0.0147359	-0.213414
ENSMUSG00000022615.7	chr15	2037	Tymp	protein_coding	0.722395	-1.35925	1.47679	0.157736	0.400278	-4.45403
ENSMUSG00000033450.8	chr17	3076	Tagap	protein_coding	0.720851	0.840387	2.75391	0.0134177	0.0973356	-2.82839
ENSMUSG00000063704.13	chr15	1931	Mapk15	protein_coding	0.719418	-1.89405	1.34839	0.194953	0.449822	-4.54077
ENSMUSG00000021217.7	chr7	5098	Tshz3	protein_coding	0.719255	3.09916	6.43155	5.75376e-06	0.000734289	4.19473
ENSMUSG00000034382.14	chr17	4866	AI661453	protein_coding	0.717921	1.87464	4.31011	0.000459281	0.0122514	0.0891315
ENSMUSG00000031934.14	chr9	5732	Panx1	protein_coding	0.717502	4.38359	5.45068	4.08678e-05	0.00253695	2.19863
ENSMUSG00000047330.8	chr1	2657	Kcne4	protein_coding	0.716615	5.62457	7.0966	1.63859e-06	0.000352453	5.3001
ENSMUSG00000025324.8	chr7	5419	Atp10a	protein_coding	0.716227	5.31669	7.26997	1.19277e-06	0.000301788	5.64025
ENSMUSG00000027221.5	chr2	2680	Chst1	protein_coding	0.713241	4.50707	4.23427	0.00054152	0.0136905	-0.307274
ENSMUSG00000027994.14	chr3	1318	Mcub	protein_coding	0.711479	4.03829	6.59303	4.21795e-06	0.000635082	4.42995
ENSMUSG00000044199.6	chr10	2386	S1pr4	protein_coding	0.709002	-1.51123	0.931994	0.364188	0.627557	-4.81883
ENSMUSG00000091831.5	chr17	1452	Gm4707	protein_coding	0.708945	-1.61982	1.04126	0.312116	0.578371	-4.75555
ENSMUSG00000095845.3	chr8	328	Gm5741	protein_coding	0.707658	-3.77166	0.598827	0.557063	0.769967	-4.77891
ENSMUSG00000028037.13	chr3	4064	Ifi44	protein_coding	0.703952	1.83766	2.22782	0.0394625	0.185744	-3.82666
ENSMUSG00000028967.10	chr4	3043	Errfi1	protein_coding	0.703454	5.79396	6.08926	1.12423e-05	0.00115412	3.34732
ENSMUSG00000027204.13	chr2	11971	Fbn1	protein_coding	0.702232	8.53841	5.83615	1.86341e-05	0.00158211	2.83249
ENSMUSG00000042485.7	chr14	1236	Mustn1	protein_coding	0.701891	1.91535	2.25009	0.037755	0.181218	-3.86498
ENSMUSG00000057346.12	chr15	4246	Apol9a	protein_coding	0.701644	2.59228	4.9856	0.000107925	0.00480287	1.42085
ENSMUSG00000029120.10	chr5	4088	Ppp2r2c	protein_coding	0.700863	0.564348	2.25923	0.0370745	0.17954	-3.58915
ENSMUSG00000029211.11	chr5	4108	Gabra4	protein_coding	0.69968	-0.738978	2.56317	0.0199866	0.124193	-3.10725
ENSMUSG00000037921.15	chr8	6535	Ddx60	protein_coding	0.697519	0.00586299	1.79381	0.0903731	0.294315	-4.19824
ENSMUSG00000059668.6	chr15	2133	Krt4	protein_coding	0.697506	-3.73802	0.533292	0.600629	0.799854	-4.70635
ENSMUSG00000053175.17	chr7	1850	Bcl3	protein_coding	0.697327	2.92729	2.82251	0.011607	0.0892151	-2.97553
ENSMUSG00000038879.8	chr15	4331	Nipal2	protein_coding	0.6959	-0.425306	1.72696	0.102018	0.314907	-4.21508
ENSMUSG00000033538.13	chr9	1901	Casp4	protein_coding	0.69336	0.106997	2.56744	0.0198107	0.12375	-3.09887
ENSMUSG00000046079.16	chr5	5736	Lrrc8d	protein_coding	0.692608	3.01748	4.04855	0.000811486	0.0174547	-0.586028
ENSMUSG00000046879.7	chr11	3832	Irgm1	protein_coding	0.690643	2.93409	4.45562	0.000335171	0.0100683	0.34464
ENSMUSG00000022780.5	chr16	4133	Meltf	protein_coding	0.689789	-0.166837	0.669702	0.511904	0.742381	-5.44147
ENSMUSG00000040856.17	chr12	4653	Dlk1	protein_coding	0.688157	7.29254	4.3058	0.000463597	0.0123073	-0.378913
ENSMUSG00000038059.7	chr18	5022	Smim3	protein_coding	0.687689	3.39322	6.56952	4.41199e-06	0.000649857	4.44939
ENSMUSG00000040511.14	chr7	2905	Pvr	protein_coding	0.687058	3.62055	6.50548	4.98911e-06	0.000704244	4.32051
ENSMUSG00000042671.12	chr1	8474	Rgs8	protein_coding	0.684944	1.77756	3.2267	0.0048767	0.053727	-1.9873
ENSMUSG00000020928.14	chr11	735	Higd1b	protein_coding	0.684663	-0.434917	1.64163	0.118752	0.341977	-4.35308
ENSMUSG00000028108.15	chr3	1900	Ecm1	protein_coding	0.683855	5.43649	3.95834	0.000988123	0.020075	-1.11134
ENSMUSG00000045382.6	chr1	1805	Cxcr4	protein_coding	0.683278	2.99274	3.56152	0.00235266	0.0360644	-1.51243
ENSMUSG00000053641.9	chr9	8645	Dennd4a	protein_coding	0.683094	5.44667	7.38125	9.74917e-07	0.000284005	5.83437
ENSMUSG00000052837.6	chr8	1809	Junb	protein_coding	0.683089	5.18611	3.60831	0.00212399	0.0339898	-1.79839
ENSMUSG00000038292.14	chr7	2262	Ccdc155	protein_coding	0.682428	-0.999772	1.85648	0.0805304	0.275364	-4.06581
ENSMUSG00000032500.10	chr9	3005	Dclk3	protein_coding	0.682394	1.40558	1.56629	0.135421	0.367343	-4.61048
ENSMUSG00000041120.6	chr4	1793	Nbl1	protein_coding	0.681611	5.85978	5.04361	9.54891e-05	0.00452438	1.21678
ENSMUSG00000027840.5	chr3	3318	Wnt2b	protein_coding	0.681556	2.2302	3.38801	0.00343501	0.044247	-1.74063
ENSMUSG00000054999.2	chr19	2491	Naaladl1	protein_coding	0.680635	-1.29623	1.36161	0.190823	0.444478	-4.52421
ENSMUSG00000032515.8	chr9	2956	Csrnp1	protein_coding	0.677587	3.62747	3.79552	0.00141053	0.0255536	-1.15444
ENSMUSG00000021356.10	chr13	4764	Irf4	protein_coding	0.676719	0.340609	1.62915	0.121386	0.34564	-4.35811
ENSMUSG00000030208.15	chr6	2911	Emp1	protein_coding	0.676311	9.27592	6.55818	4.50886e-06	0.000656985	4.27908
ENSMUSG00000024659.15	chr19	1674	Anxa1	protein_coding	0.676175	7.82402	4.62437	0.000233036	0.00797442	0.296167
ENSMUSG00000040987.15	chr7	4453	Mill2	protein_coding	0.674865	2.43274	3.36981	0.00357381	0.0453028	-1.7894
ENSMUSG00000047821.16	chr11	3906	Trim16	protein_coding	0.674827	4.71377	7.64277	6.10889e-07	0.00022203	6.33625
ENSMUSG00000046314.16	chr12	4553	Stxbp6	protein_coding	0.674491	1.49223	2.35313	0.0307109	0.16212	-3.78453
ENSMUSG00000041842.15	chr3	5918	Fhdc1	protein_coding	0.674259	2.52613	3.33205	0.00387978	0.0474075	-1.90241
ENSMUSG00000075012.4	chr2	3134	Fjx1	protein_coding	0.669429	4.01584	5.76079	2.16948e-05	0.00167992	2.88675
ENSMUSG00000009092.5	chr10	1321	Derl3	protein_coding	0.669375	-1.86997	1.26206	0.223708	0.485889	-4.56761
ENSMUSG00000072812.4	chr12	5443	Ahnak2	protein_coding	0.669266	4.93803	4.15137	0.000648558	0.0151816	-0.545684
ENSMUSG00000044337.5	chr1	3065	Ackr3	protein_coding	0.666098	6.03751	4.9082	0.000127146	0.00531776	0.922593
ENSMUSG00000043613.8	chr9	1801	Mmp3	protein_coding	0.665904	-2.1442	1.6092	0.125701	0.351719	-4.41092
ENSMUSG00000039236.18	chr7	1087	Isg20	protein_coding	0.665221	0.271921	2.1577	0.0453149	0.20035	-3.70254
ENSMUSG00000049511.5	chr9	4724	Htr1b	protein_coding	0.663197	0.356153	1.78352	0.0920852	0.297319	-4.18666
ENSMUSG00000073877.10	chr4	542	Gm13306	protein_coding	0.662801	-3.95138	0.520254	0.609493	0.805196	-4.76932
ENSMUSG00000045730.4	chr18	2144	Adrb2	protein_coding	0.662667	0.647331	2.68785	0.0154155	0.106127	-2.92425
ENSMUSG00000031847.8	chr8	2976	1700030J22Rik	protein_coding	0.662297	0.410516	2.90424	0.00975644	0.0801717	-2.5553
ENSMUSG00000029831.7	chr6	812	Npvf	protein_coding	0.661052	-3.87353	0.595073	0.559513	0.771562	-4.74549
ENSMUSG00000074340.9	chr3	2616	Ovgp1	protein_coding	0.660618	-0.20085	1.95527	0.0669322	0.247611	-3.96523
ENSMUSG00000020787.14	chr11	2486	P2rx1	protein_coding	0.656994	-0.836585	1.04387	0.310938	0.57706	-4.69679
ENSMUSG00000051998.14	chr1	2309	Lax1	protein_coding	0.655959	0.789374	2.60948	0.0181557	0.117599	-3.05329
ENSMUSG00000024910.5	chr19	1564	Ctsw	protein_coding	0.655237	-0.47167	1.72994	0.101472	0.314303	-4.23158
ENSMUSG00000002489.16	chr16	7289	Tiam1	protein_coding	0.654421	5.44469	4.22925	0.000547456	0.0137255	-0.437612
ENSMUSG00000028047.11	chr3	4034	Thbs3	protein_coding	0.653195	8.27814	5.05767	9.27024e-05	0.00445464	1.22927
ENSMUSG00000027938.11	chr3	1553	Creb3l4	protein_coding	0.652912	-1.30483	1.78114	0.0924864	0.298117	-4.14605
ENSMUSG00000006724.12	chr10	2443	Cyp27b1	protein_coding	0.652436	-0.341999	1.64385	0.118288	0.341484	-4.3276
ENSMUSG00000020627.10	chr12	7041	Klhl29	protein_coding	0.651628	2.89292	3.21013	0.00505485	0.0550187	-2.12536
ENSMUSG00000038760.14	chr15	3608	Trhr	protein_coding	0.651555	-0.0852387	2.61106	0.0180958	0.117341	-3.13246
ENSMUSG00000020826.8	chr11	4192	Nos2	protein_coding	0.650343	1.65736	2.71357	0.014606	0.102552	-2.93979
ENSMUSG00000006216.10	chr4	2490	Clcnkb	protein_coding	0.650297	-0.195357	1.49343	0.153371	0.393698	-4.52352
ENSMUSG00000029307.7	chr5	2764	Dmp1	protein_coding	0.649983	9.78544	2.72924	0.0141329	0.100374	-3.68616
ENSMUSG00000002266.17	chr7	7693	Zim1	protein_coding	0.649292	7.0664	4.07378	0.000768041	0.016841	-0.892922
ENSMUSG00000041189.9	chr11	2155	Chrnb1	protein_coding	0.64878	-0.0992911	1.63398	0.12036	0.344311	-4.37009
ENSMUSG00000030030.5	chr6	2070	1700003E16Rik	protein_coding	0.648609	-1.81357	1.44262	0.167022	0.412939	-4.48229
ENSMUSG00000028214.13	chr4	2006	Gem	protein_coding	0.648466	2.43278	3.31844	0.00399629	0.0481795	-1.89548
ENSMUSG00000055866.9	chr1	5833	Per2	protein_coding	0.648201	4.165	2.8595	0.0107309	0.0850872	-3.26728
ENSMUSG00000017897.18	chr2	2460	Eya2	protein_coding	0.647715	5.2068	7.93074	3.68956e-07	0.000185175	6.7984
ENSMUSG00000068566.12	chr7	4028	Myadm	protein_coding	0.646794	8.789	5.25569	6.12229e-05	0.00331853	1.65379
ENSMUSG00000055044.12	chr19	2835	Pdlim1	protein_coding	0.646619	3.89205	3.25283	0.00460815	0.0522975	-2.45623
ENSMUSG00000033107.6	chr18	1406	Rnf125	protein_coding	0.646264	0.207415	1.96107	0.0662019	0.246251	-3.98741
ENSMUSG00000009654.4	chr10	2717	Oit3	protein_coding	0.643613	1.4267	2.50131	0.0227069	0.134756	-3.34085
ENSMUSG00000017740.17	chr2	6028	Slc12a5	protein_coding	0.642814	0.771516	2.01783	0.0594224	0.23313	-4.01193
ENSMUSG00000043719.14	chr9	8781	Col6a6	protein_coding	0.641008	0.128051	0.485451	0.633458	0.819956	-5.06126
ENSMUSG00000045282.7	chr7	1344	Tmem86b	protein_coding	0.638915	1.7319	4.02228	0.000859373	0.0181392	-0.464887
ENSMUSG00000031750.15	chr8	1796	Il34	protein_coding	0.638459	1.1487	2.96301	0.00860595	0.075043	-2.47399
ENSMUSG00000020641.16	chr12	4189	Rsad2	protein_coding	0.637434	1.86447	2.01487	0.0597601	0.233914	-4.17721
ENSMUSG00000028195.4	chr3	2019	Ccn1	protein_coding	0.637363	7.53504	1.93416	0.0696532	0.252914	-5.19713
ENSMUSG00000047205.12	chr11	4632	Dusp18	protein_coding	0.637004	4.31229	4.88315	0.000134089	0.00552292	1.00168
ENSMUSG00000021196.14	chr13	8681	Pfkp	protein_coding	0.63657	5.21034	4.1143	0.000703104	0.0159477	-0.72862
ENSMUSG00000041479.14	chr14	3623	Syt15	protein_coding	0.634661	0.930987	2.86023	0.0107143	0.0850419	-2.7029
ENSMUSG00000039911.13	chr4	3092	Spsb1	protein_coding	0.633892	4.4137	4.42914	0.000354911	0.0103615	0.0951513
ENSMUSG00000025473.16	chr7	3669	Adam8	protein_coding	0.63382	3.08514	4.43534	0.00035019	0.0103156	0.266981
ENSMUSG00000072437.4	chr19	3928	Nanos1	protein_coding	0.632781	1.9034	3.62548	0.00204576	0.0332522	-1.24182
ENSMUSG00000079657.10	chr17	1658	Rab26	protein_coding	0.631734	-1.68037	1.03141	0.31658	0.582403	-4.7601
ENSMUSG00000034855.13	chr5	2230	Cxcl10	protein_coding	0.631397	-1.28776	0.640494	0.53026	0.752808	-5.16181
ENSMUSG00000030827.5	chr7	951	Fgf21	protein_coding	0.630692	-4.61485	0.426314	0.675146	0.846365	-4.70396
ENSMUSG00000049892.7	chr11	1611	Rasd1	protein_coding	0.630035	0.967786	2.93818	0.00907509	0.0778467	-2.50413
ENSMUSG00000005892.4	chr6	1384	Trh	protein_coding	0.629713	-1.28632	1.01901	0.322262	0.587748	-4.69667
ENSMUSG00000024042.7	chr17	4521	Sik1	protein_coding	0.629447	4.70499	4.87605	0.000136126	0.00558981	0.973345
ENSMUSG00000047090.13	chr10	3156	Tmem198b	protein_coding	0.6294	5.29941	4.66547	0.000213366	0.0075295	0.438375
ENSMUSG00000085925.3	chr12	6358	Rtl1	protein_coding	0.629228	1.98381	1.85732	0.0804038	0.27507	-4.21124
ENSMUSG00000034706.16	chr11	2874	Dnaic2	protein_coding	0.629082	-0.573739	1.55446	0.13821	0.371605	-4.42437
ENSMUSG00000022096.14	chr14	5607	Hr	protein_coding	0.628853	2.25802	2.06755	0.0540057	0.221164	-4.18122
ENSMUSG00000019851.8	chr10	1952	Perp	protein_coding	0.628825	0.816041	2.78509	0.0125632	0.093695	-2.80694
ENSMUSG00000051527.11	chr7	7540	Usp29	protein_coding	0.627883	2.78482	4.51654	0.000293882	0.00919723	0.477488
ENSMUSG00000044217.17	chr15	1797	Aqp5	protein_coding	0.626453	-0.190998	1.33052	0.20065	0.457283	-4.59591
ENSMUSG00000029372.7	chr5	1083	Ppbp	protein_coding	0.625785	-0.449176	1.52165	0.146197	0.382897	-4.44172
ENSMUSG00000030069.15	chr6	1450	Prok2	protein_coding	0.625448	-1.65398	1.93319	0.0697799	0.253101	-3.98165
ENSMUSG00000020838.12	chr11	2796	Slc6a4	protein_coding	0.62462	1.48733	0.587163	0.564693	0.775462	-5.23031
ENSMUSG00000022018.7	chr14	918	Rgcc	protein_coding	0.624011	5.3774	3.21917	0.00495683	0.0542569	-2.64885
ENSMUSG00000023019.12	chr15	2861	Gpd1	protein_coding	0.622409	-0.929478	1.25562	0.225978	0.488393	-4.66854
ENSMUSG00000057777.4	chr3	2703	Mab21l2	protein_coding	0.622389	-1.66356	0.479317	0.637727	0.822797	-4.77074
ENSMUSG00000004892.13	chr3	3141	Bcan	protein_coding	0.622282	1.51566	1.67589	0.111769	0.330407	-4.5808
ENSMUSG00000023011.8	chr15	11480	Faim2	protein_coding	0.619813	0.866612	1.97014	0.0650749	0.244274	-4.08567
ENSMUSG00000007946.11	chr7	1609	Phox2a	protein_coding	0.619673	-0.241481	1.92415	0.0709769	0.256004	-4.03077
ENSMUSG00000056900.13	chr3	7580	Usp13	protein_coding	0.619104	3.47656	5.09797	8.51674e-05	0.00421206	1.60383
ENSMUSG00000026421.14	chr1	1828	Csrp1	protein_coding	0.619037	8.35422	5.47202	3.91108e-05	0.00248822	2.09026
ENSMUSG00000019932.8	chr10	2280	Kera	protein_coding	0.618562	-2.75758	0.513435	0.614154	0.808471	-4.77541
ENSMUSG00000029153.11	chr5	2554	Ociad2	protein_coding	0.617977	1.59776	2.19684	0.0419568	0.191821	-3.9042
ENSMUSG00000000325.16	chr16	4698	Arvcf	protein_coding	0.61682	4.50207	4.53892	0.000280047	0.00898619	0.214608
ENSMUSG00000067780.3	chr1	6923	Pi15	protein_coding	0.616745	1.2046	1.74523	0.0987123	0.310058	-4.51604
ENSMUSG00000079685.10	chr10	5959	Ulbp1	protein_coding	0.61519	3.35544	5.39944	4.54275e-05	0.00276248	2.22868
ENSMUSG00000033880.11	chr11	2330	Lgals3bp	protein_coding	0.614571	4.77781	2.92749	0.00928445	0.0786335	-3.09923
ENSMUSG00000032334.10	chr9	3297	Loxl1	protein_coding	0.614129	7.44447	8.11479	2.68829e-07	0.000148616	7.08633
ENSMUSG00000028971.4	chr4	677	Cort	protein_coding	0.613722	-0.651981	1.66008	0.114946	0.335625	-4.29376
ENSMUSG00000029075.6	chr4	1090	Tnfrsf4	protein_coding	0.612984	-0.908327	1.45846	0.162662	0.406728	-4.47327
ENSMUSG00000021775.11	chr14	4663	Nr1d2	protein_coding	0.612862	4.17997	3.98585	0.000930504	0.0192802	-0.888197
ENSMUSG00000071984.10	chr17	5845	Fndc1	protein_coding	0.612451	8.30195	4.23478	0.000540909	0.0136905	-0.53348
ENSMUSG00000028360.9	chr3	5189	Slc44a5	protein_coding	0.610639	0.779889	2.59983	0.0185235	0.118974	-3.06763
ENSMUSG00000071347.3	chr14	1903	C1qtnf9	protein_coding	0.607902	2.5456	2.61101	0.0180978	0.117341	-3.20973
ENSMUSG00000017400.10	chr11	3050	Stac2	protein_coding	0.606848	1.40545	2.21631	0.0403733	0.188136	-3.83216
ENSMUSG00000043298.8	chr6	2056	Smco3	protein_coding	0.606828	-1.08373	1.07119	0.298826	0.564689	-4.71927
ENSMUSG00000085584.3	chrX	4104	Rtl9	protein_coding	0.606658	-0.21164	1.90324	0.0738153	0.261783	-4.03728
ENSMUSG00000019997.11	chr10	2490	Ccn2	protein_coding	0.605723	6.44814	2.87222	0.0104446	0.0837265	-3.43325
ENSMUSG00000025492.6	chr7	678	Ifitm3	protein_coding	0.605707	6.18697	6.42759	5.79802e-06	0.000734289	4.01928
ENSMUSG00000029314.14	chr5	3059	Gpat3	protein_coding	0.605443	0.480898	2.31806	0.0329583	0.168281	-3.5298
ENSMUSG00000026023.16	chr1	2108	Cdk15	protein_coding	0.60478	1.78717	2.2715	0.0361787	0.17707	-3.71115
ENSMUSG00000078490.10	chr4	5622	Cfap74	protein_coding	0.604443	2.27425	4.43165	0.00035299	0.0103536	0.339566
ENSMUSG00000024409.8	chr17	843	Psors1c2	protein_coding	0.604115	-2.43562	1.00394	0.329267	0.595153	-4.70593
ENSMUSG00000053930.13	chr11	7252	Shisa6	protein_coding	0.603562	0.603811	1.17676	0.255259	0.521234	-4.71557
ENSMUSG00000028860.13	chr4	2484	Sytl1	protein_coding	0.602478	-1.40106	1.02891	0.317717	0.583306	-4.75658
ENSMUSG00000050103.18	chr12	3155	Agmo	protein_coding	0.602287	-1.13142	1.46137	0.161874	0.405855	-4.4674
ENSMUSG00000016356.18	chr2	5012	Col20a1	protein_coding	0.600441	1.73604	3.42952	0.00313801	0.0423014	-1.60442
ENSMUSG00000024827.10	chr19	3767	Gldc	protein_coding	0.599338	1.00431	2.09593	0.0511184	0.21419	-4.04668
ENSMUSG00000003541.6	chr17	1131	Ier3	protein_coding	0.599224	3.84345	3.25326	0.00460385	0.052294	-2.34081
ENSMUSG00000033249.10	chr8	1739	Hsf4	protein_coding	0.598903	0.327718	1.73434	0.100672	0.313177	-4.26073
ENSMUSG00000074896.3	chr19	1745	Ifit3	protein_coding	0.598374	0.78918	1.05041	0.308006	0.573323	-5.09631
ENSMUSG00000020435.17	chr11	4097	Osbp2	protein_coding	0.597489	0.125283	1.59755	0.128279	0.355483	-4.44513
ENSMUSG00000030607.7	chr7	7355	Acan	protein_coding	0.597364	8.29594	4.98653	0.000107713	0.00480287	1.06894
ENSMUSG00000025089.15	chr19	4641	Gfra1	protein_coding	0.597065	2.95255	2.99402	0.00805314	0.0724483	-2.82004
ENSMUSG00000020325.10	chr10	1955	Fstl3	protein_coding	0.595935	4.48737	4.52649	0.000287651	0.00910758	0.261677
ENSMUSG00000066861.14	chr5	1977	Oas1g	protein_coding	0.595397	-1.14971	1.33122	0.200424	0.457153	-4.56944
ENSMUSG00000025372.16	chr11	4005	Baiap2	protein_coding	0.594733	5.4352	4.3053	0.0004641	0.0123073	-0.339198
ENSMUSG00000001630.13	chr6	4550	Stk38l	protein_coding	0.594204	3.95998	3.80665	0.0013766	0.0251407	-1.24698
ENSMUSG00000022324.15	chr15	3577	Matn2	protein_coding	0.593075	7.35935	6.46367	5.40756e-06	0.000727783	4.07028
ENSMUSG00000039942.15	chr15	3771	Ptger4	protein_coding	0.592506	1.66485	2.46248	0.0245896	0.141864	-3.38134
ENSMUSG00000028194.15	chr3	3764	Ddah1	protein_coding	0.591678	3.98683	5.45166	4.07857e-05	0.00253695	2.2972
ENSMUSG00000021466.12	chr13	10383	Ptch1	protein_coding	0.591503	7.78708	5.34881	5.04483e-05	0.00293871	1.82506
ENSMUSG00000030095.10	chr6	2903	Tmem43	protein_coding	0.590375	6.91483	6.28373	7.66902e-06	0.000880703	3.71918
ENSMUSG00000037411.10	chr5	3011	Serpine1	protein_coding	0.589541	5.9499	1.49952	0.151798	0.391513	-5.81771
ENSMUSG00000048807.2	chr11	3063	Slc35e4	protein_coding	0.587879	5.41717	5.81937	1.92746e-05	0.00158211	2.83842
ENSMUSG00000022821.13	chr16	1702	Hgd	protein_coding	0.586943	-3.13569	0.572017	0.574682	0.782782	-4.80466
ENSMUSG00000031329.4	chrX	812	Tsx	protein_coding	0.586916	-3.09479	0.585364	0.565875	0.776287	-4.84768
ENSMUSG00000025498.15	chr7	3240	Irf7	protein_coding	0.585682	2.31393	1.94973	0.0676369	0.248657	-4.37031
ENSMUSG00000056427.10	chr11	5228	Slit3	protein_coding	0.585004	7.64952	5.14918	7.64878e-05	0.00389657	1.40651
ENSMUSG00000026430.16	chr1	3485	Rassf5	protein_coding	0.584737	4.56795	3.37835	0.00350803	0.0448889	-2.27287
ENSMUSG00000004040.16	chr11	6042	Stat3	protein_coding	0.584227	7.28387	7.35272	1.02649e-06	0.000284005	5.74169
ENSMUSG00000031438.11	chrX	2750	Rnf128	protein_coding	0.584103	0.441561	1.71375	0.104467	0.318979	-4.35392
ENSMUSG00000051951.5	chr1	4153	Xkr4	protein_coding	0.582801	-0.852146	0.97509	0.342978	0.607383	-4.80593
ENSMUSG00000047953.7	chr16	2197	Gp5	protein_coding	0.582321	-1.57609	1.06714	0.3006	0.566136	-4.73054
ENSMUSG00000025912.16	chr1	4980	Mybl1	protein_coding	0.580887	1.91988	3.56539	0.00233284	0.0359613	-1.37185
ENSMUSG00000034205.16	chr14	5316	Loxl2	protein_coding	0.580573	9.58419	5.52087	3.5374e-05	0.00238484	2.21729
ENSMUSG00000071324.11	chr10	5194	Armc2	protein_coding	0.580194	0.254963	1.78871	0.0912183	0.295916	-4.21988
ENSMUSG00000022332.8	chr15	2861	Khdrbs3	protein_coding	0.578719	3.32499	2.96583	0.00855407	0.0748018	-2.62513
ENSMUSG00000005087.17	chr2	5614	Cd44	protein_coding	0.578296	8.41092	3.92407	0.00106497	0.0211294	-1.20096
ENSMUSG00000035673.10	chr10	4850	Sbno2	protein_coding	0.578171	6.06175	4.35776	0.000414205	0.0114534	-0.252619
ENSMUSG00000038276.12	chr5	2211	Asic3	protein_coding	0.577946	0.397628	1.98824	0.0628751	0.239867	-4.04683
ENSMUSG00000022893.14	chr16	4884	Adamts1	protein_coding	0.577409	5.95307	6.45302	5.51987e-06	0.000733331	4.06507
ENSMUSG00000089665.2	chr8	392	Fcor	protein_coding	0.575986	-2.43314	0.627112	0.53879	0.758507	-4.87082
ENSMUSG00000021493.15	chr13	3573	Pdlim7	protein_coding	0.575589	6.69602	6.85714	2.55779e-06	0.000467138	4.82909
ENSMUSG00000068196.5	chr16	5108	Col8a1	protein_coding	0.575385	8.026	1.77715	0.0931604	0.299648	-5.4507
ENSMUSG00000031849.9	chr8	2416	Comp	protein_coding	0.574567	0.825406	0.6736	0.509482	0.740215	-6.02203
ENSMUSG00000020940.13	chr11	1199	1700023F06Rik	protein_coding	0.574372	-1.09831	0.930978	0.364698	0.628001	-4.81883
ENSMUSG00000048416.15	chr3	1114	Mlf1	protein_coding	0.573885	1.10907	2.71021	0.0147094	0.103011	-2.88668
ENSMUSG00000029149.14	chr5	1088	Krtcap3	protein_coding	0.573768	0.650705	2.15989	0.0451207	0.20001	-3.76119
ENSMUSG00000035208.16	chr11	4011	Slfn8	protein_coding	0.57365	1.22457	2.23036	0.0392645	0.185262	-3.6709
ENSMUSG00000030621.17	chr7	4485	Me3	protein_coding	0.573588	-1.1473	1.3785	0.185648	0.439043	-4.63241
ENSMUSG00000035356.17	chr16	4115	Nfkbiz	protein_coding	0.573411	3.30804	2.53134	0.0213454	0.129535	-3.70652
ENSMUSG00000052688.12	chr1	4498	Rab7b	protein_coding	0.573129	3.56236	4.12385	0.000688628	0.0157628	-0.45024
ENSMUSG00000041324.14	chr13	6390	Inhba	protein_coding	0.571795	5.07299	1.69613	0.107813	0.324239	-5.44255
ENSMUSG00000039529.9	chr18	6719	Atp8b1	protein_coding	0.570741	4.10641	4.69511	0.000200239	0.00714062	0.622494
ENSMUSG00000040963.15	chr11	1373	Asgr2	protein_coding	0.57072	-0.561936	0.982069	0.339626	0.604357	-4.82119
ENSMUSG00000026640.12	chr1	11040	Plxna2	protein_coding	0.570464	5.16502	5.9063	1.61855e-05	0.00147201	3.01601
ENSMUSG00000055298.6	chr13	1421	Ctsj	protein_coding	0.567098	-4.30338	0.240106	0.813075	0.920082	-4.72528
ENSMUSG00000017493.12	chr11	3831	Igfbp4	protein_coding	0.565821	10.0835	7.03818	1.82532e-06	0.000380538	5.18917
ENSMUSG00000057265.13	chr12	2187	Bbof1	protein_coding	0.564689	0.0753836	1.91387	0.07236	0.258379	-4.0235
ENSMUSG00000069227.4	chr13	4248	Gprin1	protein_coding	0.564259	0.709116	2.29969	0.0341954	0.171941	-3.5269
ENSMUSG00000046768.13	chr12	4892	Rhoj	protein_coding	0.562018	5.17699	4.31792	0.000451571	0.0120934	-0.224578
ENSMUSG00000044716.12	chr5	2779	Dok7	protein_coding	0.560929	-0.985434	1.26862	0.221412	0.483072	-4.63729
ENSMUSG00000012519.14	chr8	2003	Mlkl	protein_coding	0.560791	0.59255	2.1984	0.0418274	0.191617	-3.65755
ENSMUSG00000047878.13	chr15	2092	A4galt	protein_coding	0.558148	1.49443	2.31675	0.0330446	0.168468	-3.63717
ENSMUSG00000054484.14	chr2	2921	Tmem62	protein_coding	0.557562	1.24384	3.29023	0.00424887	0.0498737	-1.85486
ENSMUSG00000057604.9	chr6	1730	Lmcd1	protein_coding	0.557469	1.95917	2.65589	0.0164814	0.110894	-3.11794
ENSMUSG00000026686.14	chr1	3347	Lmx1a	protein_coding	0.556444	2.09104	3.79717	0.00140545	0.0255287	-0.916172
ENSMUSG00000075502.2	chr14	2984	Kbtbd6	protein_coding	0.55586	-0.0909481	1.85228	0.0811582	0.276534	-4.12038
ENSMUSG00000059395.4	chr13	1463	Nkapl	protein_coding	0.553981	-1.01248	1.2891	0.214364	0.474804	-4.61966
ENSMUSG00000006360.11	chr12	1809	Crip1	protein_coding	0.553775	7.35435	3.82636	0.00131854	0.0245771	-1.42781
ENSMUSG00000046491.10	chr11	1211	C1qtnf2	protein_coding	0.553002	5.58299	3.87742	0.00117927	0.0229931	-1.24293
ENSMUSG00000021070.6	chr12	3792	Bdkrb2	protein_coding	0.552461	3.61394	3.48543	0.00277781	0.0397488	-1.90408
ENSMUSG00000038527.9	chr6	3010	C1rl	protein_coding	0.551833	0.311483	2.23214	0.0391259	0.184892	-3.60521
ENSMUSG00000074364.6	chr7	5119	Ehd2	protein_coding	0.550361	7.50116	6.83497	2.66648e-06	0.00047544	4.78212
ENSMUSG00000096054.3	chr10	27908	Syne1	protein_coding	0.54886	7.03976	3.83169	0.00130328	0.024536	-1.41819
ENSMUSG00000001119.7	chr10	4100	Col6a1	protein_coding	0.5486	11.4621	6.22919	8.5331e-06	0.000955637	3.68041
ENSMUSG00000028427.13	chr4	2527	Aqp7	protein_coding	0.548546	-0.946369	0.969135	0.345857	0.610459	-4.8878
ENSMUSG00000019817.18	chr10	5260	Plagl1	protein_coding	0.548382	7.76459	5.10196	8.44552e-05	0.00420004	1.31365
ENSMUSG00000048126.16	chr1	10106	Col6a3	protein_coding	0.547838	12.0344	4.50795	0.000299378	0.00927395	0.151973
ENSMUSG00000068263.11	chr6	2729	Efcc1	protein_coding	0.54684	0.597591	1.74323	0.0990692	0.310258	-4.47688
ENSMUSG00000035373.2	chr11	801	Ccl7	protein_coding	0.546589	0.0517131	2.03197	0.0578338	0.228948	-3.86913
ENSMUSG00000042246.5	chr7	4546	Tmc7	protein_coding	0.54655	1.02278	2.60455	0.0183426	0.118324	-3.07256
ENSMUSG00000056481.7	chr19	2605	Cd248	protein_coding	0.546481	7.03025	7.09796	1.63448e-06	0.000352453	5.27433
ENSMUSG00000031373.4	chrX	3436	Car5b	protein_coding	0.545663	0.870659	2.76841	0.0130135	0.0957365	-2.79139
ENSMUSG00000061615.2	chr13	473	Hist1h2ab	protein_coding	0.545636	-3.50535	0.626467	0.539203	0.758656	-4.84178
ENSMUSG00000030351.5	chr6	5188	Tspan11	protein_coding	0.545581	7.51393	7.26546	1.20261e-06	0.000301788	5.58287
ENSMUSG00000047591.5	chr15	2739	Mafa	protein_coding	0.541945	-0.708956	1.4408	0.167528	0.413284	-4.56734
ENSMUSG00000052942.13	chr19	7514	Glis3	protein_coding	0.541793	1.18638	2.51646	0.0220099	0.131901	-3.1967
ENSMUSG00000022025.13	chr14	1433	Cnmd	protein_coding	0.541342	1.81727	0.533637	0.600395	0.799854	-6.07184
ENSMUSG00000053746.8	chr2	952	Ptrh1	protein_coding	0.540846	2.40812	3.2232	0.00491375	0.053916	-2.09294
ENSMUSG00000054459.8	chr12	1903	Vsnl1	protein_coding	0.540338	1.19007	1.86982	0.0785604	0.271367	-4.15869
ENSMUSG00000042793.13	chr1	6675	Lgr6	protein_coding	0.540091	5.07617	2.92582	0.00931769	0.0788164	-3.151
ENSMUSG00000055430.4	chr6	1844	Nap1l5	protein_coding	0.53949	-0.389195	1.2578	0.225207	0.487427	-4.65853
ENSMUSG00000037216.5	chr1	1485	Lipt1	protein_coding	0.539351	1.63767	2.74137	0.0137767	0.0989229	-2.8889
ENSMUSG00000010601.14	chr15	2390	Apol7a	protein_coding	0.539098	0.0673228	1.68839	0.109312	0.32613	-4.32938
ENSMUSG00000070639.5	chr5	6726	Lrrc8b	protein_coding	0.538786	3.23745	4.83957	0.000147104	0.00588024	1.05975
ENSMUSG00000020122.16	chr11	10208	Egfr	protein_coding	0.538705	5.37553	5.0307	9.81243e-05	0.00458511	1.2192
ENSMUSG00000022103.10	chr14	3472	Gfra2	protein_coding	0.538046	5.31619	2.40947	0.0273977	0.151106	-4.20016
ENSMUSG00000034201.13	chr11	3571	Gas2l1	protein_coding	0.536308	6.06944	5.29233	5.67262e-05	0.00317643	1.72378
ENSMUSG00000031297.14	chrX	2750	Slc7a3	protein_coding	0.53618	0.640202	1.1283	0.274625	0.541852	-4.99281
ENSMUSG00000034161.8	chr15	2007	Scx	protein_coding	0.535309	4.18566	1.96645	0.0655317	0.245096	-4.85704
ENSMUSG00000030748.9	chr7	5256	Il4ra	protein_coding	0.534775	4.71635	5.66895	2.61371e-05	0.00193165	2.65436
ENSMUSG00000031805.17	chr8	4049	Jak3	protein_coding	0.534758	4.42192	4.13196	0.000676554	0.0156184	-0.533104
ENSMUSG00000001025.8	chr3	783	S100a6	protein_coding	0.534465	5.88977	4.55687	0.000269431	0.00878758	0.164712
ENSMUSG00000037020.16	chr7	4768	Wdr62	protein_coding	0.534281	2.8835	3.06986	0.00684267	0.0665027	-2.49651
ENSMUSG00000078772.2	chr4	554	Gm12353	protein_coding	0.534243	-3.73984	0.642003	0.529303	0.752035	-4.80137
ENSMUSG00000034664.13	chr11	3437	Itga2b	protein_coding	0.53229	2.16718	2.267	0.0365047	0.177941	-3.83782
ENSMUSG00000020331.9	chr10	3195	Hcn2	protein_coding	0.532202	0.760623	2.36138	0.0302031	0.160138	-3.43668
ENSMUSG00000023206.16	chr2	2315	Il15ra	protein_coding	0.531767	0.098373	1.89771	0.0745821	0.263262	-4.0485
ENSMUSG00000029826.14	chr6	4944	Zc3hav1	protein_coding	0.531692	4.02838	4.95271	0.000115701	0.005074	1.20669
ENSMUSG00000020105.9	chr10	4016	Lrig3	protein_coding	0.531083	6.10058	6.66408	3.68343e-06	0.000573835	4.46976
ENSMUSG00000034394.14	chr11	4026	Lif	protein_coding	0.529978	2.17223	2.38889	0.0285672	0.15429	-3.58371
ENSMUSG00000066607.5	chr9	2139	Insyn1	protein_coding	0.52985	5.27106	5.95612	1.46498e-05	0.0013691	3.11323
ENSMUSG00000037887.11	chr7	4804	Dusp8	protein_coding	0.528783	5.72597	2.71596	0.0145329	0.102198	-3.71718
ENSMUSG00000021130.8	chr12	4222	Galnt16	protein_coding	0.528483	4.46928	3.39363	0.00339319	0.0438332	-2.07449
ENSMUSG00000051716.6	chr10	1747	Apon	protein_coding	0.52686	-2.32747	0.667502	0.513274	0.743093	-4.9039
ENSMUSG00000051335.6	chr13	6928	Gfod1	protein_coding	0.525304	3.57531	4.63961	0.000225537	0.00779657	0.644991
ENSMUSG00000016918.15	chr1	5598	Sulf1	protein_coding	0.525227	5.7497	3.19937	0.00517397	0.0559111	-2.71699
ENSMUSG00000037185.9	chr15	3919	Krt80	protein_coding	0.525173	1.717	2.81165	0.011877	0.090704	-2.78682
ENSMUSG00000031298.15	chrX	4708	Adgrg2	protein_coding	0.525068	2.92878	3.63611	0.0019988	0.032871	-1.484
ENSMUSG00000094910.1	chr12	5786	D430019H16Rik	protein_coding	0.52473	4.94157	4.3767	0.000397553	0.0111768	-0.136209
ENSMUSG00000023092.16	chrX	2770	Fhl1	protein_coding	0.52424	7.35035	5.7437	2.24582e-05	0.00172915	2.63889
ENSMUSG00000004105.8	chr2	3559	Angptl2	protein_coding	0.523953	9.26823	3.47681	0.00283055	0.0400803	-2.14057
ENSMUSG00000041736.7	chr15	837	Tspo	protein_coding	0.523652	4.87734	3.3468	0.00375733	0.0464982	-2.33202
ENSMUSG00000039384.8	chr1	2792	Dusp10	protein_coding	0.52329	3.76782	4.17476	0.000616348	0.0147825	-0.396398
ENSMUSG00000053522.11	chr7	754	Lgals7	protein_coding	0.522373	0.60087	2.03489	0.0575109	0.228342	-3.93568
ENSMUSG00000035184.15	chr14	3558	Fam124a	protein_coding	0.521229	1.17702	2.5739	0.0195475	0.122926	-3.14164
ENSMUSG00000090291.3	chr19	2103	Lrrc10b	protein_coding	0.520872	-0.218431	1.70161	0.106762	0.323004	-4.2994
ENSMUSG00000041827.15	chr5	2181	Oasl1	protein_coding	0.520355	-1.05706	1.25001	0.227973	0.490281	-4.68616
ENSMUSG00000112148.1	chr10	3769	Lilrb4a	protein_coding	0.520266	0.168529	1.48016	0.156844	0.398984	-4.572
ENSMUSG00000024190.7	chr17	2313	Dusp1	protein_coding	0.519941	5.35317	2.0858	0.0521328	0.216371	-4.89418
ENSMUSG00000051323.16	chrX	10289	Pcdh19	protein_coding	0.519509	4.29838	2.55263	0.0204269	0.125962	-3.59165
ENSMUSG00000032186.15	chr9	9884	Tmod2	protein_coding	0.519037	2.89274	2.44923	0.0252648	0.144216	-3.5891
ENSMUSG00000045498.1	chr18	3787	Pcdhb3	protein_coding	0.518867	0.469447	2.02363	0.0587663	0.231539	-3.93108
ENSMUSG00000069300.3	chr13	463	Hist1h2bj	protein_coding	0.518852	-2.87155	0.677349	0.507158	0.738264	-4.84329
ENSMUSG00000047904.6	chr11	2143	Sstr2	protein_coding	0.51776	0.840463	2.05714	0.0551018	0.223759	-4.06243
ENSMUSG00000000365.9	chr14	5264	Rnf17	protein_coding	0.517084	-0.312289	1.19765	0.247233	0.511411	-4.72443
ENSMUSG00000015766.14	chr6	4567	Eps8	protein_coding	0.516005	3.1991	3.37678	0.00352004	0.044917	-1.90953
ENSMUSG00000073234.4	chr5	1268	Gm8773	protein_coding	0.515349	1.34881	2.20227	0.0415093	0.191129	-3.77088
ENSMUSG00000074277.4	chr7	2564	Phldb3	protein_coding	0.514945	-0.116675	0.942224	0.359074	0.622624	-4.95954
ENSMUSG00000043336.14	chr16	4452	Filip1l	protein_coding	0.51473	5.75226	3.77076	0.001489	0.0268316	-1.52548
ENSMUSG00000021458.17	chr13	3509	Aopep	protein_coding	0.514494	5.38635	4.41798	0.000363584	0.0104828	-0.0975694
ENSMUSG00000033576.12	chr15	2314	Apol6	protein_coding	0.513594	2.38105	2.78309	0.0126165	0.0939914	-2.97086
ENSMUSG00000014846.12	chr8	1396	Tppp3	protein_coding	0.513589	7.33751	2.24475	0.0381588	0.182459	-4.64904
ENSMUSG00000013584.5	chr9	2264	Aldh1a2	protein_coding	0.513504	1.33311	2.46411	0.0245078	0.141585	-3.46049
ENSMUSG00000023911.12	chr17	891	Flywch2	protein_coding	0.513038	0.730747	2.19134	0.0424145	0.193012	-3.68657
ENSMUSG00000040714.14	chr7	1901	Klc3	protein_coding	0.51296	-0.755396	0.956623	0.35196	0.61676	-4.90675
ENSMUSG00000053863.3	chr5	1682	Mepe	protein_coding	0.512661	2.30989	1.13411	0.272246	0.539279	-5.16103
ENSMUSG00000050357.9	chr8	4194	Carmil2	protein_coding	0.512557	0.624155	1.69534	0.107964	0.324239	-4.40102
ENSMUSG00000018648.15	chr11	1571	Dusp14	protein_coding	0.512218	2.5984	2.72975	0.0141175	0.100374	-3.28218
ENSMUSG00000024598.9	chr18	11041	Fbn2	protein_coding	0.51187	8.30409	2.36916	0.0297316	0.158619	-4.42591
ENSMUSG00000020241.13	chr10	4912	Col6a2	protein_coding	0.51121	11.6738	5.98011	1.3965e-05	0.00132229	3.193
ENSMUSG00000032725.10	chr7	1204	Folr2	protein_coding	0.5106	1.09687	1.42709	0.171387	0.419065	-4.78931
ENSMUSG00000032826.18	chr3	14305	Ank2	protein_coding	0.510227	4.28252	3.46167	0.0029256	0.0407868	-2.05723
ENSMUSG00000064023.4	chr7	1322	Klk8	protein_coding	0.50997	0.114062	1.20763	0.243471	0.506664	-4.84887
ENSMUSG00000024812.11	chr19	4920	Tjp2	protein_coding	0.509698	4.33529	4.16764	0.000625983	0.0149115	-0.488842
ENSMUSG00000018143.10	chr5	3097	Mafk	protein_coding	0.509257	3.71577	3.12853	0.00603	0.0613919	-2.54383
ENSMUSG00000014782.16	chr8	4835	Plekhg4	protein_coding	0.509194	4.90674	2.31079	0.0334424	0.169486	-4.433
ENSMUSG00000022565.15	chr15	15455	Plec	protein_coding	0.509081	9.59514	4.05321	0.000803288	0.0173334	-0.898947
ENSMUSG00000022382.15	chr15	3400	Wnt7b	protein_coding	0.508441	3.9618	2.07893	0.052831	0.218333	-4.60469
ENSMUSG00000036585.16	chr18	3983	Fgf1	protein_coding	0.508326	2.31687	1.67854	0.111245	0.32946	-4.80416
ENSMUSG00000039005.13	chr4	4077	Tlr4	protein_coding	0.507514	2.91672	2.91407	0.00955424	0.0794292	-2.81177
ENSMUSG00000079037.9	chr2	2184	Prnp	protein_coding	0.507489	6.02141	4.29268	0.000476991	0.0125023	-0.404934
ENSMUSG00000048387.8	chr12	2012	Osr1	protein_coding	0.506898	1.18335	0.953747	0.353372	0.617881	-5.05944
ENSMUSG00000039556.16	chrX	4760	Ppp1r3f	protein_coding	0.505522	0.357116	1.94558	0.0681688	0.249876	-4.03425
ENSMUSG00000023087.15	chr3	9797	Noct	protein_coding	0.505191	3.66844	3.8355	0.00129244	0.0244267	-1.05034
ENSMUSG00000036062.13	chr4	6538	Phf24	protein_coding	0.504953	0.913257	2.08494	0.0522194	0.216598	-3.89964
ENSMUSG00000025407.7	chr10	4057	Gli1	protein_coding	0.504664	7.34605	4.6136	0.00023849	0.00807945	0.267854
ENSMUSG00000039239.14	chr1	5116	Tgfb2	protein_coding	0.504396	5.66761	2.92862	0.00926209	0.0785915	-3.28295
ENSMUSG00000043079.17	chr18	5159	Synpo	protein_coding	0.504389	6.78354	7.23615	1.26861e-06	0.000306981	5.52941
ENSMUSG00000042622.14	chr15	1958	Maff	protein_coding	0.504159	3.74679	2.86404	0.0106279	0.0846437	-3.12602
ENSMUSG00000002944.15	chr5	3399	Cd36	protein_coding	0.501849	4.99036	3.09343	0.00650408	0.0645218	-2.8488
ENSMUSG00000024511.15	chr18	6891	Rab27b	protein_coding	0.501362	4.25098	3.4757	0.00283741	0.0401031	-1.98209
ENSMUSG00000061603.8	chr12	14847	Akap6	protein_coding	0.501206	2.8718	2.43432	0.0260456	0.147028	-3.78924
ENSMUSG00000001473.7	chr18	1758	Tubb6	protein_coding	0.50054	7.65278	5.47999	3.84739e-05	0.00245924	2.09674
ENSMUSG00000040339.10	chr3	5702	Fam102b	protein_coding	0.500236	6.13256	4.08939	0.000742331	0.0164598	-0.850275
ENSMUSG00000070644.13	chr1	2742	Etnk2	protein_coding	0.498614	-0.531422	1.33644	0.198748	0.455246	-4.63084
ENSMUSG00000046711.16	chr17	2001	Hmga1	protein_coding	0.497864	3.75812	2.32915	0.0322315	0.166135	-4.13109
ENSMUSG00000059412.7	chr9	1694	Fxyd2	protein_coding	0.497823	-0.0946227	1.28463	0.215887	0.476541	-4.72099
ENSMUSG00000026841.7	chr2	4751	Fibcd1	protein_coding	0.497194	-0.244283	0.881159	0.390331	0.649482	-5.07374
ENSMUSG00000055172.10	chr6	2981	C1ra	protein_coding	0.496863	3.97861	2.31543	0.0331327	0.168663	-4.06234
ENSMUSG00000006369.14	chr15	3659	Fbln1	protein_coding	0.496591	8.06551	5.80051	2.00219e-05	0.00158665	2.75729
ENSMUSG00000031098.18	chr7	1503	Syt8	protein_coding	0.495824	-0.689975	1.6682	0.113306	0.332916	-4.3054
ENSMUSG00000063820.11	chr5	534	Arl9	protein_coding	0.49496	-2.92195	0.698156	0.494375	0.730087	-4.83343
ENSMUSG00000020205.8	chr10	1949	Phlda1	protein_coding	0.49393	4.1425	4.10118	0.000723501	0.0162321	-0.581661
ENSMUSG00000019806.13	chr10	4369	Aig1	protein_coding	0.493654	3.14943	4.19804	0.000585907	0.0143315	-0.290385
ENSMUSG00000031162.14	chrX	1902	Gata1	protein_coding	0.493483	-3.41897	0.374477	0.712608	0.866028	-4.7379
ENSMUSG00000066938.1	chr17	324	Gm10190	protein_coding	0.493312	-2.44447	0.849932	0.406993	0.666162	-4.7863
ENSMUSG00000027412.12	chr2	3470	Lpin3	protein_coding	0.492029	1.54319	2.26655	0.0365372	0.177992	-3.67904
ENSMUSG00000056458.16	chr12	2829	Mok	protein_coding	0.491517	1.03519	2.20415	0.0413554	0.190679	-3.7477
ENSMUSG00000000739.14	chr8	3805	Sult5a1	protein_coding	0.491131	2.35006	2.66915	0.016031	0.108824	-3.13453
ENSMUSG00000038112.15	chr9	4293	AW551984	protein_coding	0.490596	6.16792	5.7114	2.39775e-05	0.00179571	2.59398
ENSMUSG00000037465.10	chr15	3044	Klf10	protein_coding	0.48964	5.47166	3.80984	0.00136704	0.0251014	-1.40567
ENSMUSG00000034327.17	chr14	3157	Kctd9	protein_coding	0.489546	4.5729	4.84141	0.00014653	0.00587463	0.915406
ENSMUSG00000087075.2	chr12	670	Lbhd2	protein_coding	0.489007	-1.00164	1.0225	0.320657	0.586241	-4.76363
ENSMUSG00000037446.14	chr17	2179	Tulp1	protein_coding	0.488405	1.74699	1.46181	0.161754	0.405763	-4.82924
ENSMUSG00000042501.12	chr1	4752	Cpa6	protein_coding	0.48808	-0.135768	1.11748	0.279098	0.546697	-4.78863
ENSMUSG00000033039.10	chr15	6712	Micall1	protein_coding	0.487062	5.7845	5.98415	1.38529e-05	0.00132229	3.15486
ENSMUSG00000052013.15	chr16	3251	Btla	protein_coding	0.48542	1.45267	1.65174	0.116654	0.338785	-4.51725
ENSMUSG00000057716.6	chr6	6250	Tmem178b	protein_coding	0.484796	0.370748	1.70939	0.105286	0.320109	-4.38698
ENSMUSG00000040010.10	chr8	3517	Slc7a5	protein_coding	0.483269	6.16643	3.87285	0.0011911	0.0231435	-1.29758
ENSMUSG00000068122.10	chrX	3283	Agtr2	protein_coding	0.48286	1.72448	0.925799	0.367309	0.630063	-5.34822
ENSMUSG00000021699.17	chr13	4207	Pde4d	protein_coding	0.481947	4.62643	6.16482	9.68391e-06	0.00105828	3.57656
ENSMUSG00000037447.16	chr1	5504	Arid5a	protein_coding	0.4813	4.26024	3.07995	0.00669567	0.0657366	-2.79043
ENSMUSG00000074121.3	chr7	1963	Ntf5	protein_coding	0.481046	-2.17099	0.711449	0.486306	0.724727	-4.86711
ENSMUSG00000028862.6	chr4	4334	Map3k6	protein_coding	0.480601	3.83341	3.56166	0.00235193	0.0360644	-1.73258
ENSMUSG00000031762.7	chr8	511	Mt2	protein_coding	0.48049	1.34367	1.42445	0.172138	0.420146	-5.20239
ENSMUSG00000020427.11	chr11	2421	Igfbp3	protein_coding	0.479981	8.90837	2.57281	0.0195916	0.123081	-4.02469
ENSMUSG00000052776.10	chr5	1885	Oas1a	protein_coding	0.479289	0.378113	1.52171	0.146182	0.382897	-4.51374
ENSMUSG00000020120.15	chr11	4101	Plek	protein_coding	0.479255	3.47119	3.64882	0.001944	0.0323229	-1.3695
ENSMUSG00000036052.14	chr4	5052	Dnajb5	protein_coding	0.479223	3.66091	4.47765	0.000319602	0.00975435	0.280862
ENSMUSG00000029860.16	chr6	3188	Zyx	protein_coding	0.479077	6.49005	6.85631	2.56175e-06	0.000467138	4.83027
ENSMUSG00000035692.7	chr4	703	Isg15	protein_coding	0.478583	1.79301	1.03475	0.31506	0.580747	-5.37462
ENSMUSG00000040552.8	chr6	4305	C3ar1	protein_coding	0.478485	3.07066	3.5252	0.00254683	0.0378838	-1.56889
ENSMUSG00000028600.15	chr4	3636	Podn	protein_coding	0.478456	5.34461	2.98013	0.00829623	0.0735748	-3.08764
ENSMUSG00000026896.14	chr2	5470	Ifih1	protein_coding	0.478388	1.98925	1.97592	0.0643649	0.242756	-4.2158
ENSMUSG00000031647.10	chr8	6335	Mfap3l	protein_coding	0.478271	3.73839	2.32641	0.0324097	0.16699	-4.22674
ENSMUSG00000031016.9	chr7	3419	Wee1	protein_coding	0.477697	4.8501	3.8685	0.00120249	0.0232452	-1.22986
ENSMUSG00000022449.14	chr15	6886	Adamts20	protein_coding	0.477562	0.122323	1.11709	0.279257	0.546725	-4.8551
ENSMUSG00000016763.15	chr15	5840	Scube1	protein_coding	0.4769	4.02883	4.21846	0.000560451	0.0139197	-0.423462
ENSMUSG00000021098.14	chr12	2051	4930447C04Rik	protein_coding	0.476808	2.54147	3.11995	0.00614275	0.0622266	-2.2881
ENSMUSG00000079559.4	chr9	1269	Colca2	protein_coding	0.476765	0.0508457	2.13923	0.0469838	0.204785	-3.75548
ENSMUSG00000016494.9	chr1	3063	Cd34	protein_coding	0.476361	7.17078	5.33598	5.18089e-05	0.0029875	1.79717
ENSMUSG00000031351.15	chrX	3557	Zfp185	protein_coding	0.476039	5.66265	4.92727	0.000122108	0.00520382	0.99645
ENSMUSG00000034686.8	chr13	1359	Prr7	protein_coding	0.476029	4.81958	3.75904	0.00152767	0.0271912	-1.40133
ENSMUSG00000074521.9	chr2	1451	Gm14327	protein_coding	0.475965	-2.0774	0.729082	0.475725	0.717319	-4.8983
ENSMUSG00000027314.6	chr2	3747	Dll4	protein_coding	0.475787	4.0494	2.98778	0.00816142	0.0729311	-2.91996
ENSMUSG00000042289.11	chr7	2286	Hsd3b7	protein_coding	0.475412	1.28745	2.42375	0.0266128	0.14842	-3.42634
ENSMUSG00000045589.7	chr4	6817	Frrs1l	protein_coding	0.475403	0.349933	1.59573	0.128687	0.356102	-4.43629
ENSMUSG00000033717.6	chr19	4832	Adra2a	protein_coding	0.473895	3.9807	3.58061	0.00225653	0.0353098	-1.6565
ENSMUSG00000030067.17	chr6	7177	Foxp1	protein_coding	0.47373	5.48653	4.90417	0.000128238	0.00533109	0.953722
ENSMUSG00000103034.1	chr3	490	Gm8797	protein_coding	0.473445	-3.26832	0.625258	0.539977	0.758656	-4.81386
ENSMUSG00000071847.13	chr18	10879	Apcdd1	protein_coding	0.472806	5.81211	3.76922	0.00149404	0.0268342	-1.50421
ENSMUSG00000057378.15	chr2	15468	Ryr3	protein_coding	0.472282	1.69721	1.94405	0.0683662	0.250184	-4.23011
ENSMUSG00000054966.13	chr6	3385	Lmntd1	protein_coding	0.471436	-1.31071	0.82636	0.419871	0.675734	-4.91029
ENSMUSG00000047547.14	chr13	3174	Cltb	protein_coding	0.470699	5.72298	5.17965	7.17586e-05	0.00371145	1.52101
ENSMUSG00000019899.16	chr10	9614	Lama2	protein_coding	0.47059	5.8434	2.95149	0.00882053	0.0763751	-3.21636
ENSMUSG00000027368.6	chr2	1617	Dusp2	protein_coding	0.469499	0.825889	1.90553	0.0734988	0.260933	-4.18306
ENSMUSG00000071076.6	chr8	1668	Jund	protein_coding	0.468887	8.9358	3.30009	0.00415887	0.0493147	-2.52738
ENSMUSG00000025357.8	chr10	2834	Dgka	protein_coding	0.467958	3.99843	2.9197	0.00944006	0.0791654	-3.06633
ENSMUSG00000057967.12	chr11	1086	Fgf18	protein_coding	0.466102	2.58576	1.6479	0.117446	0.339921	-4.81483
ENSMUSG00000020806.15	chr11	3855	Rhbdf2	protein_coding	0.465692	2.7649	3.57224	0.00229818	0.0356899	-1.43973
ENSMUSG00000068079.5	chr2	980	Tcf15	protein_coding	0.46538	0.395624	1.29484	0.212422	0.471745	-4.86454
ENSMUSG00000015850.11	chr3	4036	Adamtsl4	protein_coding	0.463469	4.06106	5.23209	6.43111e-05	0.00341757	1.70824
ENSMUSG00000000402.2	chrX	2704	Egfl6	protein_coding	0.463099	4.70129	1.69292	0.108432	0.324863	-5.24395
ENSMUSG00000028441.12	chr4	1114	1110017D15Rik	protein_coding	0.463006	-1.00795	0.989321	0.336167	0.601154	-4.81402
ENSMUSG00000026821.16	chr2	4409	Ralgds	protein_coding	0.462849	5.44724	4.80682	0.000157731	0.00616476	0.7358
ENSMUSG00000066406.15	chr7	12597	Akap13	protein_coding	0.462075	7.03699	5.34804	5.0529e-05	0.00293871	1.82191
ENSMUSG00000075297.10	chr10	1080	H60b	protein_coding	0.461863	-1.52842	1.26496	0.222691	0.485002	-4.69558
ENSMUSG00000038560.7	chr11	3621	Sp6	protein_coding	0.461616	0.873428	1.01285	0.325114	0.590328	-5.21123
ENSMUSG00000039405.7	chr7	3228	Prss23	protein_coding	0.461316	4.38028	3.74434	0.00157756	0.0277992	-1.43459
ENSMUSG00000048482.14	chr2	4266	Bdnf	protein_coding	0.460688	0.256757	1.43858	0.168148	0.413823	-4.66777
ENSMUSG00000034413.14	chr17	6195	Neurl1b	protein_coding	0.460523	3.15918	4.26878	0.00050239	0.0130556	-0.0828166
ENSMUSG00000031586.17	chr8	2547	Rbpms	protein_coding	0.459523	3.87364	4.80153	0.000159518	0.00620167	0.951531
ENSMUSG00000037035.5	chr1	4255	Inhbb	protein_coding	0.459505	3.4537	2.52305	0.021713	0.130738	-3.77933
ENSMUSG00000015452.14	chr17	1876	Ager	protein_coding	0.458716	1.65905	1.7631	0.0955696	0.304522	-4.51737
ENSMUSG00000046731.4	chr11	3146	Kctd11	protein_coding	0.457796	4.27625	3.75402	0.00154453	0.0273674	-1.37426
ENSMUSG00000030249.15	chr6	7499	Abcc9	protein_coding	0.457717	5.30886	2.91246	0.00958691	0.0795543	-3.28579
ENSMUSG00000030560.17	chr7	3220	Ctsc	protein_coding	0.457373	5.41909	6.67796	3.58752e-06	0.000573835	4.54949
ENSMUSG00000027173.7	chr2	1801	Depdc7	protein_coding	0.457194	0.11118	1.51416	0.148073	0.385866	-4.52949
ENSMUSG00000078153.3	chr11	837	Psme2b	protein_coding	0.457128	-1.34515	1.23906	0.231901	0.494646	-4.65434
ENSMUSG00000037060.3	chr7	1662	Cavin3	protein_coding	0.456357	7.23562	7.27611	1.17952e-06	0.000301788	5.60145
ENSMUSG00000051678.4	chr18	3729	Pcdhb6	protein_coding	0.456163	-0.0440365	1.66854	0.113237	0.332916	-4.35709
ENSMUSG00000071516.2	chr13	393	Hist1h2ai	protein_coding	0.456079	-3.11024	0.562949	0.580706	0.787545	-4.86189
ENSMUSG00000042766.17	chr3	3252	Trim46	protein_coding	0.455651	2.74118	3.05675	0.0070385	0.0674015	-2.46188
ENSMUSG00000022951.16	chr16	2324	Rcan1	protein_coding	0.454762	5.9301	3.44527	0.00303212	0.0416294	-2.23202
ENSMUSG00000071537.6	chr6	3413	Klrg2	protein_coding	0.454093	0.750523	2.12556	0.0482552	0.20825	-3.78175
ENSMUSG00000074607.11	chr2	2947	Tox2	protein_coding	0.453963	-0.82621	1.16984	0.257959	0.524394	-4.87824
ENSMUSG00000000197.8	chr14	7122	Nalcn	protein_coding	0.453754	2.36406	1.84355	0.0824797	0.279624	-4.40268
ENSMUSG00000049866.12	chr1	3997	Arl4c	protein_coding	0.453285	5.64287	3.37226	0.00355482	0.0451465	-2.35967
ENSMUSG00000029720.9	chr5	4464	Gm20605	protein_coding	0.453247	0.139154	1.27272	0.219987	0.48159	-4.78491
ENSMUSG00000034591.5	chr10	4742	Slc41a2	protein_coding	0.453187	4.65251	3.34973	0.00373343	0.0463294	-2.28375
ENSMUSG00000059305.12	chr16	773	Vpreb1	protein_coding	0.453126	-2.8737	0.525807	0.60571	0.802579	-4.87638
ENSMUSG00000033765.5	chr13	917	Calm4	protein_coding	0.452316	1.11541	2.16654	0.0445352	0.198375	-3.92371
ENSMUSG00000073565.5	chr18	2938	Prr16	protein_coding	0.450767	2.02164	2.63779	0.017116	0.113141	-3.14086
ENSMUSG00000039577.17	chr4	5027	Nphp4	protein_coding	0.450631	2.65355	3.26292	0.00450834	0.0518172	-2.06787
ENSMUSG00000031880.7	chr8	1577	Rrad	protein_coding	0.450307	3.25743	2.87751	0.0103278	0.0832004	-3.03267
ENSMUSG00000003949.16	chr11	5642	Hlf	protein_coding	0.449769	1.57226	2.42059	0.0267847	0.149199	-3.62807
ENSMUSG00000040189.18	chr7	2928	Ccdc114	protein_coding	0.449735	1.61756	1.85828	0.080261	0.274928	-4.33873
ENSMUSG00000028341.9	chr4	5720	Nr4a3	protein_coding	0.449615	1.26755	1.7116	0.104871	0.319495	-4.60232
ENSMUSG00000036144.6	chr12	2360	Meox2	protein_coding	0.449252	3.97343	2.24978	0.0377788	0.181218	-4.10401
ENSMUSG00000054720.12	chr5	6976	Lrrc8c	protein_coding	0.448929	5.3916	4.9921	0.000106453	0.00480287	1.12834
ENSMUSG00000062661.6	chr2	4653	Ncs1	protein_coding	0.448736	5.57974	4.90412	0.000128251	0.00533109	0.939713
ENSMUSG00000015702.13	chr3	1872	Anxa9	protein_coding	0.448633	-0.232691	1.03237	0.31614	0.581875	-4.93802
ENSMUSG00000032911.6	chr9	8121	Cspg4	protein_coding	0.448209	8.51994	3.27843	0.00435917	0.0507484	-2.58513
ENSMUSG00000079018.10	chr15	844	Ly6c1	protein_coding	0.447993	3.08368	3.22898	0.00485268	0.053555	-2.22152
ENSMUSG00000072235.6	chr15	1803	Tuba1a	protein_coding	0.447912	8.06719	4.11379	0.000703887	0.0159477	-0.803671
ENSMUSG00000036264.9	chr11	4380	Fstl4	protein_coding	0.44762	3.53152	3.05597	0.00705022	0.0674015	-2.6667
ENSMUSG00000003283.14	chr2	2092	Hck	protein_coding	0.447526	5.52641	3.51997	0.00257609	0.0380902	-1.98301
ENSMUSG00000047911.6	chr14	997	Npm2	protein_coding	0.447176	-0.685444	1.08341	0.293524	0.55888	-4.86232
ENSMUSG00000004791.7	chr12	2080	Pgf	protein_coding	0.446704	2.50602	3.0955	0.00647512	0.0643041	-2.43574
ENSMUSG00000049285.4	chr5	1308	Mblac1	protein_coding	0.446556	1.38999	2.2652	0.0366359	0.178145	-3.66085
ENSMUSG00000016128.14	chr5	5662	Stard13	protein_coding	0.446228	4.58415	4.92837	0.000121822	0.00520382	1.07314
ENSMUSG00000044042.18	chr2	11817	Fmn1	protein_coding	0.446188	3.52402	3.14393	0.00583292	0.0601325	-2.44396
ENSMUSG00000026596.13	chr1	10151	Abl2	protein_coding	0.445646	5.91811	6.76501	3.04207e-06	0.000521812	4.66816
ENSMUSG00000002578.18	chr10	5251	Ikzf4	protein_coding	0.44559	2.69937	2.74273	0.0137373	0.0987034	-3.03346
ENSMUSG00000017718.15	chr11	2327	Afmid	protein_coding	0.44546	0.823841	1.69566	0.107904	0.324239	-4.43171
ENSMUSG00000021416.11	chr13	1347	Eci3	protein_coding	0.445165	-1.16462	1.08946	0.290923	0.557085	-4.74785
ENSMUSG00000032531.15	chr9	4427	Amotl2	protein_coding	0.44448	6.97448	3.8741	0.00118785	0.0231273	-1.32597
ENSMUSG00000062694.7	chr6	1157	Cav3	protein_coding	0.443533	0.412055	1.6206	0.12322	0.34801	-4.47323
ENSMUSG00000022802.2	chr16	6147	Lmln	protein_coding	0.443473	2.78754	2.76587	0.0130835	0.0960949	-3.06546
ENSMUSG00000031669.10	chr8	2519	Gins3	protein_coding	0.443324	2.96976	3.2792	0.00435188	0.0507484	-2.06915
ENSMUSG00000067206.3	chr5	3198	Lrrc66	protein_coding	0.442247	-0.364829	0.656226	0.520328	0.746802	-5.05333
ENSMUSG00000054321.7	chr18	5149	Taf4b	protein_coding	0.44171	1.8839	2.49431	0.0230361	0.135723	-3.38406
ENSMUSG00000020388.12	chr11	1370	Pdlim4	protein_coding	0.441673	5.73022	3.53588	0.00248813	0.0373723	-2.01946
ENSMUSG00000042425.18	chrX	7314	Frmpd3	protein_coding	0.441062	1.04663	1.64093	0.118898	0.342006	-4.39297
ENSMUSG00000116358.1	chr15	899	Gm49450	protein_coding	0.440613	-2.1326	0.849375	0.407294	0.666252	-4.80706
ENSMUSG00000060961.15	chr5	7931	Slc4a4	protein_coding	0.440284	2.4311	3.1286	0.00602909	0.0613919	-2.23557
ENSMUSG00000030103.11	chr6	3113	Bhlhe40	protein_coding	0.440152	6.44008	5.07011	9.03059e-05	0.00440817	1.24567
ENSMUSG00000020788.15	chr11	4606	Atp2a3	protein_coding	0.439529	0.848729	1.19769	0.247221	0.511411	-4.86999
ENSMUSG00000094942.7	chr13	2310	Gm3604	protein_coding	0.439154	-0.483544	1.34371	0.196434	0.451797	-4.61152
ENSMUSG00000029861.17	chr6	4104	Fam131b	protein_coding	0.439095	0.526962	1.87915	0.0772089	0.268823	-4.14103
ENSMUSG00000003228.9	chr19	6580	Grk5	protein_coding	0.437968	2.96459	4.21523	0.000564399	0.0139651	-0.166894
ENSMUSG00000035262.5	chr10	1670	Amh	protein_coding	0.437841	-1.83974	0.862223	0.400381	0.659803	-4.86144
ENSMUSG00000059493.13	chrX	8805	Nhs	protein_coding	0.437794	4.74855	4.2494	0.000524	0.0133724	-0.30075
ENSMUSG00000032595.10	chr9	2480	Cdhr4	protein_coding	0.437778	1.58311	2.00572	0.0608146	0.235592	-4.08452
ENSMUSG00000032085.5	chr9	1595	Tagln	protein_coding	0.437642	7.34736	2.73932	0.0138361	0.0990979	-3.7075
ENSMUSG00000030265.14	chr6	4678	Kras	protein_coding	0.43761	5.87261	5.86912	1.74387e-05	0.00156186	2.92133
ENSMUSG00000073489.6	chr1	2296	Ifi204	protein_coding	0.437207	1.22471	1.35762	0.192061	0.445883	-4.8383
ENSMUSG00000023439.11	chr6	1846	Gnb3	protein_coding	0.436975	-1.25223	0.325278	0.748879	0.885774	-5.01615
ENSMUSG00000021676.10	chr13	5847	Iqgap2	protein_coding	0.436931	3.89858	3.30869	0.0040819	0.0487347	-2.26069
ENSMUSG00000037370.13	chr10	6777	Enpp1	protein_coding	0.435881	7.63903	2.14792	0.0461921	0.202835	-4.82358
ENSMUSG00000024521.8	chr18	2727	Pmaip1	protein_coding	0.435723	2.41465	1.5286	0.144475	0.380808	-5.00357
ENSMUSG00000004044.9	chr11	3491	Cavin1	protein_coding	0.435667	9.31129	6.81218	2.78322e-06	0.000483532	4.75951
ENSMUSG00000008307.11	chr5	2227	1700109H08Rik	protein_coding	0.435307	-0.257217	1.41957	0.173532	0.422392	-4.59188
ENSMUSG00000026725.17	chr1	5817	Tnn	protein_coding	0.43359	11.6136	2.93163	0.00920279	0.0783086	-3.20263
ENSMUSG00000040957.15	chr18	3396	Cables1	protein_coding	0.433211	3.56459	4.16077	0.000635406	0.0150269	-0.400075
ENSMUSG00000053965.10	chr3	7603	Pde5a	protein_coding	0.43285	4.15037	3.91678	0.00108206	0.0213745	-1.0305
ENSMUSG00000062859.15	chr17	1989	Tcp11	protein_coding	0.432686	1.5221	1.49414	0.153186	0.393373	-4.86139
ENSMUSG00000031253.15	chrX	2848	Srpx2	protein_coding	0.432485	7.3815	4.64719	0.0002219	0.00773774	0.339555
ENSMUSG00000010066.15	chr9	5807	Cacna2d2	protein_coding	0.432257	4.27541	1.45603	0.163325	0.407953	-5.33547
ENSMUSG00000045103.17	chrX	14910	Dmd	protein_coding	0.430952	3.46115	2.01721	0.0594937	0.233321	-4.40811
ENSMUSG00000017715.11	chr11	3113	Pgs1	protein_coding	0.430924	5.07258	5.81255	1.95414e-05	0.00158211	2.87108
ENSMUSG00000002068.16	chr7	2000	Ccne1	protein_coding	0.430864	4.32682	3.13157	0.00599055	0.061174	-2.66046
ENSMUSG00000026946.9	chr2	1291	Nmi	protein_coding	0.429867	2.38939	3.25168	0.00461963	0.0523002	-2.01987
ENSMUSG00000023249.15	chr9	2962	Parp3	protein_coding	0.429392	4.55431	4.18869	0.000597945	0.0145211	-0.467086
ENSMUSG00000001131.11	chrX	883	Timp1	protein_coding	0.429271	7.86933	2.87179	0.0104542	0.0837265	-3.44011
ENSMUSG00000052135.8	chr4	2615	Foxo6	protein_coding	0.429119	-1.03219	1.08624	0.292305	0.557702	-4.75121
ENSMUSG00000040537.17	chr5	9245	Adam22	protein_coding	0.428685	4.35457	2.82738	0.0114877	0.0884992	-3.23397
ENSMUSG00000032368.14	chr9	5606	Zic1	protein_coding	0.42848	6.77294	4.02947	0.000845984	0.0179124	-0.956069
ENSMUSG00000033777.4	chrX	4060	Tlr13	protein_coding	0.42848	1.49174	2.21641	0.0403647	0.188136	-3.753
ENSMUSG00000057337.13	chr10	6108	Chst3	protein_coding	0.428407	3.39809	2.22527	0.0396627	0.186427	-4.29603
ENSMUSG00000038523.10	chr2	704	1700003F12Rik	protein_coding	0.428154	-1.25943	1.089	0.29112	0.557119	-4.79327
ENSMUSG00000017344.4	chr11	1744	Vtn	protein_coding	0.427953	-0.81613	0.812126	0.427774	0.683097	-5.03778
ENSMUSG00000038550.10	chr3	1939	Ciart	protein_coding	0.427823	0.576728	1.50249	0.151036	0.39044	-4.66923
ENSMUSG00000026688.5	chr1	1097	Mgst3	protein_coding	0.427406	5.68496	5.56499	3.23146e-05	0.00223416	2.29682
ENSMUSG00000029352.14	chr5	1419	Crybb3	protein_coding	0.426804	0.123323	1.47919	0.157099	0.399334	-4.60188
ENSMUSG00000029915.14	chr6	3747	Clec5a	protein_coding	0.426714	0.0859353	1.08907	0.29109	0.557119	-4.97921
ENSMUSG00000069833.13	chr19	18100	Ahnak	protein_coding	0.426665	9.85203	3.75607	0.00153761	0.0273082	-1.53098
ENSMUSG00000021866.15	chr14	2733	Anxa11	protein_coding	0.426641	4.23217	3.75389	0.00154498	0.0273674	-1.4014
ENSMUSG00000048612.16	chr19	7094	Myof	protein_coding	0.426512	7.13295	3.9897	0.000922724	0.0191483	-1.07766
ENSMUSG00000002602.16	chr7	4265	Axl	protein_coding	0.426286	7.00049	4.34969	0.000421512	0.0115807	-0.298166
ENSMUSG00000041959.14	chr3	685	S100a10	protein_coding	0.426163	8.07455	3.44101	0.00306037	0.0418055	-2.24677
ENSMUSG00000041801.5	chr1	1435	Phlda3	protein_coding	0.42574	5.79496	4.70965	0.000194105	0.00701418	0.508286
ENSMUSG00000041132.11	chr5	1905	N4bp2l1	protein_coding	0.425631	0.0313867	1.62793	0.121646	0.345983	-4.41201
ENSMUSG00000007817.15	chr14	7482	Zmiz1	protein_coding	0.425214	6.74261	4.78084	0.000166715	0.00636381	0.628611
ENSMUSG00000027580.17	chr2	10109	Helz2	protein_coding	0.424628	4.71989	3.67	0.00185603	0.0313604	-1.61767
ENSMUSG00000045284.9	chrX	3509	Dcaf12l1	protein_coding	0.424286	1.79935	1.89392	0.0751125	0.264396	-4.31966
ENSMUSG00000008136.14	chr1	1563	Fhl2	protein_coding	0.424088	3.506	3.14303	0.00584418	0.0601325	-2.50871
ENSMUSG00000033544.6	chr1	2651	Angptl1	protein_coding	0.423528	4.29751	1.51856	0.146968	0.384174	-5.42767
ENSMUSG00000000049.11	chr11	1190	Apoh	protein_coding	0.422751	-1.84409	0.692324	0.497939	0.732317	-4.97676
ENSMUSG00000051627.3	chr13	1930	Hist1h1e	protein_coding	0.422647	-1.41419	0.928251	0.366071	0.629271	-4.83285
ENSMUSG00000032420.8	chr9	3995	Nt5e	protein_coding	0.422269	5.49752	2.20088	0.0416235	0.191343	-4.64563
ENSMUSG00000000167.14	chr9	1493	Pih1d2	protein_coding	0.422221	-0.892247	1.0378	0.313675	0.579779	-4.83813
ENSMUSG00000031971.15	chr8	2673	Ccsap	protein_coding	0.420775	1.57965	2.1294	0.0478942	0.20722	-3.93237
ENSMUSG00000031785.16	chr8	3616	Adgrg1	protein_coding	0.420297	2.98578	2.3876	0.028642	0.154387	-3.83407
ENSMUSG00000096606.2	chr7	3022	Tpbgl	protein_coding	0.419862	0.219137	1.5657	0.13556	0.367541	-4.50919
ENSMUSG00000028068.14	chr3	5756	Iqgap3	protein_coding	0.419417	5.39104	3.49811	0.00270202	0.0392024	-2.05205
ENSMUSG00000020303.2	chr11	3982	Stc2	protein_coding	0.419009	4.49115	2.97834	0.00832824	0.0737139	-3.05262
ENSMUSG00000051184.7	chr7	1263	Zfp524	protein_coding	0.418716	1.85908	2.75592	0.0133607	0.0970784	-2.90435
ENSMUSG00000024501.20	chr18	5479	Dpysl3	protein_coding	0.41836	7.78266	3.02748	0.00749531	0.0700476	-3.12314
ENSMUSG00000028488.15	chr4	3231	Sh3gl2	protein_coding	0.417859	1.44908	1.26241	0.223586	0.485858	-4.9058
ENSMUSG00000032968.4	chr1	1475	Inha	protein_coding	0.417458	2.9346	1.86326	0.0795243	0.273137	-4.62633
ENSMUSG00000099398.1	chr19	4065	Ms4a14	protein_coding	0.417331	-0.320851	1.2076	0.24348	0.506664	-4.76349
ENSMUSG00000018171.9	chr11	2787	Vmp1	protein_coding	0.416644	5.69555	4.62938	0.000230544	0.0079091	0.351013
ENSMUSG00000043629.12	chr1	3641	1700019D03Rik	protein_coding	0.416559	2.27352	2.18759	0.0427294	0.193643	-4.02879
ENSMUSG00000060923.5	chr11	863	Acyp2	protein_coding	0.415934	0.454194	1.73167	0.101157	0.31411	-4.35122
ENSMUSG00000029135.10	chr5	6537	Fosl2	protein_coding	0.415863	7.29275	5.45051	4.08827e-05	0.00253695	2.03447
ENSMUSG00000037960.11	chr13	937	Card19	protein_coding	0.415525	4.88734	4.08875	0.000743368	0.0164598	-0.748588
ENSMUSG00000020681.14	chr11	4906	Ace	protein_coding	0.415181	3.41137	2.41107	0.0273087	0.150922	-3.92382
ENSMUSG00000004655.5	chr6	2627	Aqp1	protein_coding	0.414816	8.35902	3.31848	0.00399593	0.0481795	-2.50098
ENSMUSG00000038119.15	chr9	7503	Cdon	protein_coding	0.414639	6.86906	3.27192	0.0044212	0.0511731	-2.60801
ENSMUSG00000022816.11	chr16	3789	Fstl1	protein_coding	0.414368	10.7711	5.64009	2.7719e-05	0.00201946	2.48546
ENSMUSG00000024664.5	chr19	3687	Fads3	protein_coding	0.413925	6.1387	5.44912	4.10001e-05	0.00253695	2.04929
ENSMUSG00000020057.2	chr10	2807	Dram1	protein_coding	0.413383	3.74934	3.76052	0.00152274	0.0271509	-1.22699
ENSMUSG00000039546.9	chr4	3048	Ajap1	protein_coding	0.413319	-1.68948	0.518448	0.610726	0.805994	-4.99514
ENSMUSG00000038463.8	chr1	3095	Olfml2b	protein_coding	0.413305	7.72241	2.91419	0.0095518	0.0794292	-3.35246
ENSMUSG00000040133.2	chr2	3899	Gpr176	protein_coding	0.412943	2.78927	1.60146	0.127409	0.354084	-4.97563
ENSMUSG00000080316.11	chr17	4074	Spaca6	protein_coding	0.412381	3.85808	2.24253	0.0383268	0.182876	-4.28096
ENSMUSG00000029804.17	chr6	4731	Herc3	protein_coding	0.412168	1.56599	2.27235	0.036117	0.176878	-3.70352
ENSMUSG00000023908.8	chr17	2902	Pkmyt1	protein_coding	0.412143	4.32858	4.98483	0.000108101	0.00480287	1.26157
ENSMUSG00000041695.2	chr11	5444	Kcnj2	protein_coding	0.411532	2.16392	1.52207	0.146094	0.382822	-5.00253
ENSMUSG00000010311.15	chr1	1885	Optc	protein_coding	0.411334	-0.595279	0.91063	0.375027	0.63596	-4.86375
ENSMUSG00000066113.16	chr4	7839	Adamtsl1	protein_coding	0.410217	5.78953	2.95156	0.00881926	0.0763751	-3.21063
ENSMUSG00000032232.14	chr9	6754	Cgnl1	protein_coding	0.410185	7.19987	5.97702	1.40513e-05	0.00132229	3.1093
ENSMUSG00000021360.16	chr13	4352	Gcnt2	protein_coding	0.409686	1.80918	2.30902	0.0335616	0.169699	-3.76409
ENSMUSG00000040274.11	chr5	11525	Cdk6	protein_coding	0.40946	5.47529	4.63011	0.000230184	0.0079091	0.367465
ENSMUSG00000020134.13	chr11	3703	Peli1	protein_coding	0.40935	4.93686	5.72831	2.31693e-05	0.00176988	2.68719
ENSMUSG00000038702.6	chr1	5759	Dsel	protein_coding	0.409098	5.8664	4.23532	0.000540277	0.0136905	-0.506308
ENSMUSG00000022902.8	chr16	471	Stfa2	protein_coding	0.40819	-4.67447	0.403233	0.691725	0.8549	-4.80806
ENSMUSG00000023052.8	chr15	995	Npff	protein_coding	0.407569	0.572095	1.22648	0.236479	0.49907	-4.97441
ENSMUSG00000075569.10	chr5	2878	Rsph10b	protein_coding	0.40722	-0.124782	1.12997	0.273939	0.54105	-4.8605
ENSMUSG00000031278.12	chrX	5280	Acsl4	protein_coding	0.407154	4.38556	4.70013	0.000198101	0.00708747	0.655274
ENSMUSG00000074220.10	chr7	2117	Zfp382	protein_coding	0.406631	1.71787	2.53997	0.0209686	0.128167	-3.28782
ENSMUSG00000071540.4	chr14	5547	3425401B19Rik	protein_coding	0.405796	0.68706	1.44161	0.167302	0.412971	-4.73196
ENSMUSG00000045934.15	chr3	3224	Mtmr11	protein_coding	0.405782	5.12181	3.52008	0.00257547	0.0380902	-1.99438
ENSMUSG00000022139.17	chr14	5561	Mbnl2	protein_coding	0.405631	7.51536	6.44672	5.58752e-06	0.000734289	4.03706
ENSMUSG00000026547.15	chr1	1586	Tagln2	protein_coding	0.405424	8.6098	3.9401	0.0010283	0.0205523	-1.1637
ENSMUSG00000079363.7	chr5	4538	Gbp4	protein_coding	0.405235	0.37062	1.40462	0.177866	0.42811	-4.78224
ENSMUSG00000006356.10	chr12	1439	Crip2	protein_coding	0.404999	6.4335	2.33281	0.0319948	0.165511	-4.48986
ENSMUSG00000036002.12	chr4	3280	Fam214b	protein_coding	0.404094	4.64543	3.58069	0.00225614	0.0353098	-1.79708
ENSMUSG00000050473.5	chr10	2630	Slc35d3	protein_coding	0.404016	1.35008	0.904393	0.378231	0.638886	-5.0409
ENSMUSG00000030125.11	chr6	1470	Lrrc23	protein_coding	0.404	1.78751	3.01606	0.0076813	0.0707129	-2.51553
ENSMUSG00000051790.15	chr11	5568	Nlgn2	protein_coding	0.403783	7.00672	3.49598	0.0027146	0.0393008	-2.13552
ENSMUSG00000040270.16	chr4	8882	Bach2	protein_coding	0.403773	4.23754	3.45629	0.00296009	0.041058	-2.02726
ENSMUSG00000055653.13	chrX	2216	Gpc3	protein_coding	0.403299	9.35666	4.09033	0.000740823	0.0164572	-0.826382
ENSMUSG00000034275.18	chr9	16144	Igsf9b	protein_coding	0.403039	2.01055	1.84128	0.0828259	0.280173	-4.44035
ENSMUSG00000027520.15	chr1	12629	Zdbf2	protein_coding	0.402417	4.145	2.50639	0.022471	0.133731	-3.80522
ENSMUSG00000040629.8	chr1	1691	Mael	protein_coding	0.402195	-2.17896	0.520047	0.609634	0.805259	-4.95041
ENSMUSG00000027750.16	chr3	5223	Postn	protein_coding	0.401866	11.564	2.58331	0.0191697	0.121728	-3.90225
ENSMUSG00000025127.15	chr11	2502	Gcgr	protein_coding	0.401271	-1.37695	0.678547	0.506418	0.737969	-4.95803
ENSMUSG00000072872.3	chr6	4503	Rybp	protein_coding	0.400929	3.74856	4.09659	0.00073077	0.0162873	-0.531295
ENSMUSG00000022377.16	chr15	6164	Asap1	protein_coding	0.400906	6.86798	3.68461	0.00179768	0.0306034	-1.73229
ENSMUSG00000051510.13	chr11	4923	Mafg	protein_coding	0.400833	6.52577	4.77799	0.000167731	0.00638132	0.626714
ENSMUSG00000007041.9	chr17	1466	Clic1	protein_coding	0.400488	7.25242	4.45037	0.000338994	0.0101139	-0.0833061
ENSMUSG00000031441.15	chr8	7549	Atp11a	protein_coding	0.400272	6.84713	5.48686	3.7934e-05	0.00244783	2.11186
ENSMUSG00000010755.17	chr7	3222	Cars	protein_coding	0.400152	5.33982	3.67934	0.00181853	0.0308422	-1.65081
ENSMUSG00000042700.16	chr12	8215	Sipa1l1	protein_coding	0.399491	6.02902	3.80277	0.00138833	0.0252867	-1.44243
ENSMUSG00000040483.15	chr11	2597	Xaf1	protein_coding	0.399114	1.93955	1.82808	0.0848672	0.284662	-4.44243
ENSMUSG00000001627.12	chr12	3378	Ifrd1	protein_coding	0.398696	4.77221	3.58151	0.00225208	0.0353098	-1.80193
ENSMUSG00000021823.10	chr14	5267	Vcl	protein_coding	0.398693	8.10274	3.24222	0.00471533	0.0527735	-2.66922
ENSMUSG00000001741.12	chr7	5260	Il16	protein_coding	0.398552	3.29088	3.93678	0.00103578	0.0206693	-0.766257
ENSMUSG00000048376.6	chr13	3336	F2r	protein_coding	0.398379	5.38105	4.11358	0.000704213	0.0159477	-0.740537
ENSMUSG00000015839.6	chr2	2475	Nfe2l2	protein_coding	0.39783	5.03613	6.35755	6.64139e-06	0.000808775	3.93145
ENSMUSG00000028982.9	chr4	1887	Slc25a33	protein_coding	0.397614	1.88986	1.8823	0.0767573	0.267801	-4.35457
ENSMUSG00000017830.15	chr11	2412	Dhx58	protein_coding	0.397592	1.45937	1.2383	0.232175	0.494886	-5.07748
ENSMUSG00000059974.10	chr9	3165	Ntm	protein_coding	0.397575	1.2023	1.18117	0.253549	0.519479	-5.1645
ENSMUSG00000047361.16	chr1	3595	Gm973	protein_coding	0.395909	2.92765	2.2521	0.0376048	0.180895	-3.9709
ENSMUSG00000009246.14	chr7	4123	Trpm5	protein_coding	0.395276	2.13041	2.06064	0.0547305	0.222911	-4.16311
ENSMUSG00000021794.16	chr14	3390	Glud1	protein_coding	0.394876	7.45761	5.85872	1.78073e-05	0.00156186	2.87061
ENSMUSG00000007591.15	chr14	1686	Tssk4	protein_coding	0.39481	-0.272334	0.827202	0.419407	0.675423	-5.07522
ENSMUSG00000020185.16	chr10	5473	E2f7	protein_coding	0.394553	4.09479	3.62531	0.00204652	0.0332522	-1.59307
ENSMUSG00000029313.18	chr5	8323	Aff1	protein_coding	0.394168	6.03555	4.93114	0.00012111	0.00520382	0.972438
ENSMUSG00000048279.19	chr14	14991	Sacs	protein_coding	0.393838	4.84271	5.22862	6.47791e-05	0.00342899	1.69162
ENSMUSG00000027397.14	chr2	3316	Slc20a1	protein_coding	0.393685	5.44333	2.7909	0.0124099	0.0928585	-3.51637
ENSMUSG00000036928.14	chr5	4669	Stag3	protein_coding	0.393073	1.8743	1.40362	0.17816	0.428285	-4.96773
ENSMUSG00000039145.16	chr2	6962	Camk1d	protein_coding	0.392979	5.74986	3.29954	0.00416383	0.0493147	-2.53337
ENSMUSG00000020990.5	chr12	1689	Cdkl1	protein_coding	0.392341	0.0737193	1.12117	0.277566	0.545353	-4.92392
ENSMUSG00000029238.11	chr5	9744	Clock	protein_coding	0.392232	5.15899	5.84102	1.84526e-05	0.00158211	2.90406
ENSMUSG00000016493.13	chr1	6288	Cd46	protein_coding	0.391687	0.486226	1.49289	0.153511	0.393908	-4.62777
ENSMUSG00000020142.12	chr11	3926	Slc1a4	protein_coding	0.391363	5.77025	3.47302	0.00285404	0.0401611	-2.15637
ENSMUSG00000025735.13	chr17	1711	Rhbdl1	protein_coding	0.390984	-0.0156904	1.39907	0.179498	0.430698	-4.68351
ENSMUSG00000030536.10	chr7	7444	Iqgap1	protein_coding	0.390814	8.42525	5.99706	1.35012e-05	0.00131927	3.15735
ENSMUSG00000026463.17	chr1	11725	Atp2b4	protein_coding	0.390793	7.62612	3.64105	0.00197731	0.0326085	-1.82678
ENSMUSG00000049907.8	chr5	1812	Rasl11b	protein_coding	0.390592	5.43024	2.55556	0.0203037	0.125575	-3.98789
ENSMUSG00000035279.8	chr7	4348	Ssc5d	protein_coding	0.390355	6.28949	2.57546	0.0194841	0.122918	-4.01562
ENSMUSG00000028634.17	chr4	11838	Hivep3	protein_coding	0.390251	3.67844	2.15588	0.0454772	0.200802	-4.40131
ENSMUSG00000023032.12	chr15	11790	Slc4a8	protein_coding	0.390129	1.44179	1.74869	0.0980966	0.309285	-4.49753
ENSMUSG00000019989.8	chr10	4253	Enpp3	protein_coding	0.388915	3.13951	2.99116	0.00810254	0.0727136	-2.76687
ENSMUSG00000015605.6	chr17	2616	Srf	protein_coding	0.388877	6.06339	4.05921	0.000792835	0.0171947	-0.896686
ENSMUSG00000023919.7	chr17	1942	Cenpq	protein_coding	0.388489	2.7696	2.60647	0.0182696	0.118003	-3.36833
ENSMUSG00000008167.14	chr8	2327	Fbxw9	protein_coding	0.388029	4.09466	3.71361	0.00168723	0.0290517	-1.38397
ENSMUSG00000030584.14	chr7	3181	Dpf1	protein_coding	0.387765	2.62979	2.19724	0.0419236	0.191814	-4.08072
ENSMUSG00000020186.7	chr10	1384	Csrp2	protein_coding	0.387152	7.30079	3.91769	0.00107991	0.0213633	-1.23308
ENSMUSG00000035509.17	chr13	3507	Fbxl21	protein_coding	0.386981	-0.668031	1.05169	0.307435	0.573151	-4.85455
ENSMUSG00000032596.14	chr9	3620	Uba7	protein_coding	0.386666	3.43647	3.06392	0.0069308	0.0668464	-2.56064
ENSMUSG00000000078.7	chr13	4225	Klf6	protein_coding	0.386028	6.84732	3.08917	0.00656406	0.0649132	-2.99563
ENSMUSG00000021418.15	chr13	4380	Rpp40	protein_coding	0.385828	1.37991	1.70819	0.105512	0.320438	-4.51226
ENSMUSG00000032498.9	chr9	3762	Mlh1	protein_coding	0.384661	3.65163	1.26755	0.221786	0.483672	-5.69629
ENSMUSG00000044258.10	chr13	1373	Ctla2a	protein_coding	0.384007	2.0235	2.10077	0.0506404	0.213434	-4.08739
ENSMUSG00000029344.14	chr5	1835	Tpst2	protein_coding	0.383813	6.15194	5.28442	5.7667e-05	0.00321582	1.70851
ENSMUSG00000023022.14	chr15	4243	Lima1	protein_coding	0.383648	7.81984	4.69983	0.000198225	0.00708747	0.455439
ENSMUSG00000040867.12	chr12	3272	Begain	protein_coding	0.383643	2.91144	2.49471	0.0230168	0.135668	-3.54022
ENSMUSG00000040904.10	chr11	1688	Gm21988	protein_coding	0.383479	-1.38264	0.817527	0.424764	0.680214	-4.94208
ENSMUSG00000023243.9	chr14	3392	Kcnk5	protein_coding	0.383418	2.19446	2.34462	0.0312424	0.163188	-3.81765
ENSMUSG00000050010.8	chr5	3760	Shisa3	protein_coding	0.383021	3.35182	1.92315	0.0711108	0.25629	-5.03949
ENSMUSG00000066258.13	chr7	3730	Trim12a	protein_coding	0.382457	3.34776	3.41787	0.00321867	0.042726	-1.83912
ENSMUSG00000056498.13	chr3	3342	Tmem154	protein_coding	0.381859	0.806504	1.46064	0.162071	0.406106	-4.73997
ENSMUSG00000021573.15	chr13	5090	Tppp	protein_coding	0.381393	3.36132	1.25411	0.226512	0.488778	-5.87501
ENSMUSG00000029001.15	chr4	1829	Fbxo44	protein_coding	0.381089	-1.07223	0.488529	0.631321	0.818898	-5.08758
ENSMUSG00000041731.13	chr19	3239	Pgm5	protein_coding	0.380954	2.94803	2.63041	0.0173814	0.114116	-3.60148
ENSMUSG00000053198.13	chr7	5433	Prx	protein_coding	0.380624	3.82331	3.37846	0.00350719	0.0448889	-2.05022
ENSMUSG00000064080.12	chr6	4786	Fbln2	protein_coding	0.380068	8.68307	2.143	0.0466382	0.203885	-4.83435
ENSMUSG00000019842.6	chr10	2867	Traf3ip2	protein_coding	0.380033	2.83468	3.44409	0.00303992	0.0416872	-1.7523
ENSMUSG00000005705.10	chr8	734	Agrp	protein_coding	0.379812	-4.03792	0.313712	0.757497	0.890084	-4.81834
ENSMUSG00000044916.10	chr2	1066	1700029I15Rik	protein_coding	0.379806	-0.184536	1.38613	0.183347	0.435209	-4.69582
ENSMUSG00000024777.10	chr19	2742	Ppp2r5b	protein_coding	0.379756	5.65432	4.52473	0.000288741	0.00910758	0.112919
ENSMUSG00000031671.11	chr8	1707	Setd6	protein_coding	0.379533	2.75967	3.05416	0.00707777	0.0675428	-2.49818
ENSMUSG00000051502.6	chr5	1037	Ufsp1	protein_coding	0.379436	-0.044433	1.18716	0.25124	0.515842	-4.87541
ENSMUSG00000032715.9	chr2	2026	Trib3	protein_coding	0.37911	0.749187	1.41396	0.17515	0.424211	-4.83733
ENSMUSG00000023017.10	chr15	4114	Asic1	protein_coding	0.378318	0.646171	1.21315	0.241408	0.504912	-4.85073
ENSMUSG00000033066.15	chr11	7067	Gas7	protein_coding	0.378197	4.97144	3.25166	0.00461983	0.0523002	-2.55502
ENSMUSG00000020089.8	chr10	1432	Ppa1	protein_coding	0.377968	6.03047	3.54538	0.00243703	0.0370132	-1.99874
ENSMUSG00000034312.14	chr6	8036	Iqsec1	protein_coding	0.377866	6.57807	4.95418	0.000115341	0.005074	1.00265
ENSMUSG00000036432.8	chr3	2511	Siah2	protein_coding	0.377864	3.97517	3.97987	0.000942748	0.0194152	-0.825145
ENSMUSG00000036777.8	chr9	4605	Anln	protein_coding	0.377542	5.95911	3.61021	0.0021152	0.0339208	-1.85872
ENSMUSG00000038349.10	chr1	6580	Plcl1	protein_coding	0.377319	3.34812	2.14637	0.0463321	0.203055	-4.28891
ENSMUSG00000042121.16	chr5	8436	Ssh1	protein_coding	0.376836	4.86017	4.19853	0.000585284	0.0143315	-0.486777
ENSMUSG00000043822.18	chr10	4104	Adamtsl5	protein_coding	0.376634	5.78017	3.19498	0.00522335	0.0563099	-2.73916
ENSMUSG00000052544.9	chr3	8169	St6galnac3	protein_coding	0.376448	4.24792	2.80489	0.0120482	0.0911359	-3.28498
ENSMUSG00000048388.3	chr2	5614	Fam171b	protein_coding	0.376383	3.49008	2.11703	0.0490637	0.210466	-4.38296
ENSMUSG00000073888.13	chr4	996	Ccl27a	protein_coding	0.376376	1.45865	1.78935	0.0911122	0.295727	-4.38192
ENSMUSG00000042182.16	chr1	2487	Bend6	protein_coding	0.375991	1.93201	2.6466	0.0168045	0.111856	-3.15685
ENSMUSG00000015709.9	chr7	6228	Arnt2	protein_coding	0.375959	2.44733	2.145	0.0464565	0.203469	-4.04471
ENSMUSG00000001521.12	chr6	3623	Tulp3	protein_coding	0.375804	5.6941	5.03931	9.63593e-05	0.0045497	1.22061
ENSMUSG00000024589.18	chr18	7787	Nedd4l	protein_coding	0.375578	3.67904	4.43791	0.000348246	0.0103037	0.174492
ENSMUSG00000029096.15	chr5	2750	Htra3	protein_coding	0.375398	7.18095	2.82851	0.0114604	0.0884394	-3.53151
ENSMUSG00000033174.17	chr6	3991	Mgll	protein_coding	0.374607	6.53705	6.03231	1.25868e-05	0.00127286	3.22304
ENSMUSG00000032374.14	chr9	3663	Plod2	protein_coding	0.373969	7.70082	2.15827	0.0452641	0.200252	-4.80899
ENSMUSG00000078853.8	chr11	2022	Igtp	protein_coding	0.373894	1.57211	1.14576	0.267525	0.534264	-5.16332
ENSMUSG00000019906.15	chr10	2363	Lin7a	protein_coding	0.373427	2.0862	1.84321	0.0825306	0.279633	-4.55403
ENSMUSG00000047604.3	chr19	2161	Frat2	protein_coding	0.373092	0.752223	1.24521	0.229688	0.49264	-4.99276
ENSMUSG00000041779.5	chr1	6492	Tram2	protein_coding	0.373073	6.43208	5.92047	1.57326e-05	0.00144049	3.00045
ENSMUSG00000032010.15	chr9	3867	Usp2	protein_coding	0.372193	3.56959	3.2586	0.00455084	0.0520511	-2.25062
ENSMUSG00000018507.16	chr11	3671	Trpv2	protein_coding	0.37198	3.87214	3.69923	0.00174114	0.0298283	-1.39212
ENSMUSG00000038990.14	chr2	4561	Cables2	protein_coding	0.371878	4.6858	4.56401	0.000265322	0.00868449	0.301432
ENSMUSG00000032231.14	chr9	2280	Anxa2	protein_coding	0.371566	10.1783	4.18209	0.000606599	0.0146264	-0.601731
ENSMUSG00000028261.13	chr4	3632	Ndufaf4	protein_coding	0.371247	3.26671	3.50565	0.00265791	0.0389726	-1.67517
ENSMUSG00000062929.8	chr12	2940	Cfl2	protein_coding	0.37116	5.42807	4.99916	0.000104878	0.00476353	1.16009
ENSMUSG00000032691.14	chr11	4021	Nlrp3	protein_coding	0.371128	-1.00306	0.805129	0.431692	0.686119	-4.88918
ENSMUSG00000044390.5	chr19	2155	Tigd3	protein_coding	0.371036	0.667867	1.37561	0.186524	0.439566	-4.80444
ENSMUSG00000038650.15	chr7	2091	Rnh1	protein_coding	0.370941	6.75882	4.74715	0.000179148	0.00663287	0.556661
ENSMUSG00000010067.13	chr9	2375	Rassf1	protein_coding	0.370784	5.66057	5.2418	6.30211e-05	0.00337549	1.64959
ENSMUSG00000016758.4	chr15	1335	Bik	protein_coding	0.370739	0.0043617	0.950722	0.354863	0.619126	-5.03071
ENSMUSG00000003762.13	chr7	2804	Coq8b	protein_coding	0.3707	4.56097	3.28248	0.004321	0.0504774	-2.38038
ENSMUSG00000029446.14	chr5	2877	Psph	protein_coding	0.370584	2.62427	2.67386	0.0158737	0.108212	-3.2002
ENSMUSG00000025888.6	chr9	2221	Casp1	protein_coding	0.370235	0.145099	1.32794	0.201486	0.458187	-4.75863
ENSMUSG00000024268.16	chr18	3995	Celf4	protein_coding	0.369695	2.37413	2.41387	0.0271535	0.150494	-3.66794
ENSMUSG00000023903.8	chr17	4528	Mmp25	protein_coding	0.36949	0.64681	1.2276	0.23607	0.49875	-4.96213
ENSMUSG00000090439.3	chr10	858	Gm17455	protein_coding	0.369305	-4.41457	0.323517	0.750189	0.886299	-4.82698
ENSMUSG00000049130.6	chr7	2540	C5ar1	protein_coding	0.368952	2.24763	2.21054	0.0408364	0.189188	-3.93631
ENSMUSG00000046056.15	chr7	2460	Sbsn	protein_coding	0.368873	1.186	1.13666	0.271209	0.538217	-5.18956
ENSMUSG00000070891.2	chr4	1359	Gm12689	protein_coding	0.368659	-1.10628	0.690771	0.49889	0.732523	-5.05406
ENSMUSG00000031740.8	chr8	3078	Mmp2	protein_coding	0.368101	10.1374	3.89004	0.00114718	0.0224854	-1.23144
ENSMUSG00000007655.16	chr6	2746	Cav1	protein_coding	0.367795	7.28695	3.33154	0.0038841	0.0474176	-2.48885
ENSMUSG00000020638.8	chr12	3274	Cmpk2	protein_coding	0.367696	2.42988	1.80006	0.0893466	0.292307	-4.69339
ENSMUSG00000085795.8	chr8	3152	Zfp703	protein_coding	0.36707	5.77194	4.11389	0.000703732	0.0159477	-0.761228
ENSMUSG00000013846.10	chr15	5732	St3gal1	protein_coding	0.366791	7.26158	4.67624	0.000208498	0.0073769	0.401976
ENSMUSG00000021585.10	chr13	5141	Cast	protein_coding	0.366502	6.53684	6.5494	4.58542e-06	0.000661033	4.24006
ENSMUSG00000040584.8	chr5	4997	Abcb1a	protein_coding	0.366475	1.26511	1.41086	0.176049	0.425626	-4.9138
ENSMUSG00000022594.14	chr15	4023	Lynx1	protein_coding	0.365893	3.47775	3.10139	0.00639357	0.0637522	-2.57748
ENSMUSG00000020580.10	chr12	7644	Rock2	protein_coding	0.365298	6.80203	4.81369	0.000155437	0.00610531	0.698785
ENSMUSG00000045932.12	chr19	3818	Ifit2	protein_coding	0.365141	1.99861	1.99787	0.0617315	0.237614	-4.22786
ENSMUSG00000029454.15	chr5	2234	Mapkapk5	protein_coding	0.365127	1.88577	1.86635	0.0790688	0.272461	-4.39762
ENSMUSG00000028463.14	chr4	2023	Car9	protein_coding	0.364551	-0.157928	0.999497	0.331355	0.596782	-4.97067
ENSMUSG00000068742.11	chr2	3976	Cry2	protein_coding	0.364306	5.24993	3.08344	0.00664561	0.065449	-2.91873
ENSMUSG00000002265.16	chr7	8694	Peg3	protein_coding	0.364256	9.47612	4.04774	0.000812919	0.0174553	-0.917901
ENSMUSG00000034675.17	chr13	3078	Dbn1	protein_coding	0.363999	7.33136	6.08141	1.14184e-05	0.00116338	3.31762
ENSMUSG00000005667.8	chr6	2085	Mthfd2	protein_coding	0.363456	5.58283	3.21712	0.00497891	0.0543669	-2.66715
ENSMUSG00000026072.12	chr1	5819	Il1r1	protein_coding	0.363053	4.39115	3.61846	0.00207741	0.033553	-1.69353
ENSMUSG00000059003.12	chr16	14634	Grin2a	protein_coding	0.362979	-0.324507	0.490677	0.629832	0.817907	-4.95664
ENSMUSG00000020642.13	chr12	5164	Rnf144a	protein_coding	0.362894	6.38982	4.18625	0.000601128	0.0145723	-0.637678
ENSMUSG00000022574.7	chr15	1898	Naprt	protein_coding	0.362886	3.45034	3.428	0.00314839	0.0423014	-1.80565
ENSMUSG00000030107.10	chr6	1771	Usp18	protein_coding	0.362311	0.500349	0.85882	0.402204	0.66096	-5.24366
ENSMUSG00000003810.12	chr4	5723	Mast2	protein_coding	0.362272	6.71435	5.15877	7.49666e-05	0.00383348	1.43036
ENSMUSG00000029413.14	chr5	2414	Naaa	protein_coding	0.36205	3.77737	3.70586	0.00171608	0.0294736	-1.42839
ENSMUSG00000031304.18	chrX	1670	Il2rg	protein_coding	0.361648	1.90014	2.18038	0.0433398	0.19531	-3.94321
ENSMUSG00000030055.16	chr6	4605	Rab43	protein_coding	0.36121	1.53613	1.90248	0.07392	0.261948	-4.30681
ENSMUSG00000024544.9	chr18	3031	Ldlrad4	protein_coding	0.360976	4.92191	3.93616	0.0010372	0.0206693	-1.06347
ENSMUSG00000072774.10	chr5	2904	Zfp951	protein_coding	0.360896	1.39468	1.87824	0.0773399	0.268933	-4.27238
ENSMUSG00000018965.11	chr5	2181	Ywhah	protein_coding	0.360781	7.25947	5.18347	7.11873e-05	0.00369601	1.47755
ENSMUSG00000029798.11	chr6	4767	Herc6	protein_coding	0.360591	0.386378	1.39894	0.179535	0.430698	-4.75655
ENSMUSG00000026785.14	chr2	3460	Pkn3	protein_coding	0.360356	4.1305	3.17485	0.0054559	0.0578957	-2.5696
ENSMUSG00000031824.15	chr8	5564	6430548M08Rik	protein_coding	0.359952	3.9675	2.35281	0.0307306	0.16215	-4.13464
ENSMUSG00000032344.17	chr9	4049	Cgas	protein_coding	0.35974	2.40022	2.74454	0.013685	0.0986882	-3.01946
ENSMUSG00000041263.14	chr3	3706	Rusc1	protein_coding	0.359094	3.51844	3.33382	0.00386492	0.047336	-2.09929
ENSMUSG00000055184.4	chr1	2191	Fam72a	protein_coding	0.358959	1.47841	1.79312	0.0904864	0.294472	-4.41129
ENSMUSG00000020458.16	chr11	4618	Rtn4	protein_coding	0.358896	7.66994	5.51148	3.60624e-05	0.0023955	2.16121
ENSMUSG00000054752.16	chr4	7467	Fsd1l	protein_coding	0.358875	2.1391	2.27138	0.0361874	0.17707	-3.83575
ENSMUSG00000024805.16	chr19	6443	Pcgf5	protein_coding	0.358834	2.18596	2.425	0.0265451	0.148213	-3.61898
ENSMUSG00000018217.12	chr11	1822	Pmp22	protein_coding	0.358834	7.09185	4.60571	0.000242567	0.00815641	0.250777
ENSMUSG00000033313.11	chr8	1913	Fbxl8	protein_coding	0.358704	2.83213	2.5956	0.0186871	0.11956	-3.40379
ENSMUSG00000047757.16	chrX	2980	Fancb	protein_coding	0.358647	2.15236	1.53831	0.142096	0.377631	-4.90668
ENSMUSG00000078185.3	chr1	6905	Chml	protein_coding	0.358619	3.0461	3.14537	0.00581475	0.0600576	-2.37092
ENSMUSG00000025278.9	chr14	9100	Flnb	protein_coding	0.358137	8.13493	4.42462	0.000358396	0.0103774	-0.134591
ENSMUSG00000028637.16	chr4	3909	Ccdc30	protein_coding	0.357962	0.155911	1.19153	0.249565	0.513803	-4.90093
ENSMUSG00000040520.7	chr4	4867	Manea	protein_coding	0.357916	4.0546	4.39716	0.00038033	0.0107821	0.00100012
ENSMUSG00000029171.12	chr5	2369	Pgm2	protein_coding	0.357795	4.65495	4.24632	0.000527522	0.0134369	-0.36025
ENSMUSG00000031997.9	chr9	3259	Trpc6	protein_coding	0.357054	-0.895295	0.89747	0.381811	0.641766	-4.97548
ENSMUSG00000025085.16	chr19	7152	Ablim1	protein_coding	0.356573	5.60681	2.2758	0.0358695	0.176411	-4.56119
ENSMUSG00000014329.14	chr10	5431	Bicc1	protein_coding	0.355395	7.26487	5.21468	6.66915e-05	0.00351649	1.54375
ENSMUSG00000024245.4	chr17	1696	Tmem178	protein_coding	0.355316	0.844444	0.799251	0.435001	0.688008	-5.04524
ENSMUSG00000070733.13	chr5	11340	Fryl	protein_coding	0.355277	5.82013	4.51219	0.000296655	0.00926261	0.0937406
ENSMUSG00000067878.13	chrX	2891	Map7d3	protein_coding	0.355071	1.41297	1.68154	0.110654	0.328759	-4.60688
ENSMUSG00000067818.6	chr2	1128	Myl9	protein_coding	0.355007	6.32305	2.92093	0.00941535	0.0790505	-3.30103
ENSMUSG00000025044.16	chr8	3636	Msr1	protein_coding	0.354819	2.14912	1.93932	0.0689792	0.251544	-4.31835
ENSMUSG00000030766.15	chr7	3658	Arhgap17	protein_coding	0.354797	4.99728	5.42883	4.27516e-05	0.0026333	2.09339
ENSMUSG00000019278.5	chr8	2236	Dpep1	protein_coding	0.354663	3.62476	2.12252	0.0485419	0.209022	-4.46439
ENSMUSG00000038400.15	chr2	4538	Pmepa1	protein_coding	0.354107	7.75029	4.45823	0.000333292	0.0100683	-0.0641939
ENSMUSG00000023800.15	chr17	6127	Tiam2	protein_coding	0.354059	6.79976	5.01747	0.000100901	0.00465394	1.13101
ENSMUSG00000027907.4	chr3	511	S100a11	protein_coding	0.353927	6.56869	4.7508	0.000177756	0.00659937	0.571002
ENSMUSG00000026637.13	chr1	2084	Traf5	protein_coding	0.353901	3.83309	3.01675	0.0076699	0.0707129	-2.83652
ENSMUSG00000021461.17	chr13	3165	Fancc	protein_coding	0.35377	5.40349	3.90243	0.00111654	0.0219915	-1.18879
ENSMUSG00000000555.8	chr15	4415	Itga5	protein_coding	0.353292	7.38644	4.91616	0.000125017	0.00527757	0.913113
ENSMUSG00000019737.14	chr7	1355	Syne4	protein_coding	0.353088	-0.723707	0.691016	0.49874	0.732448	-5.10129
ENSMUSG00000038422.2	chr4	1205	Hdhd3	protein_coding	0.352299	1.56943	1.72237	0.102864	0.316467	-4.53035
ENSMUSG00000020044.13	chr10	4722	Timp3	protein_coding	0.352142	8.22336	4.34371	0.000427007	0.0116192	-0.304056
ENSMUSG00000004267.16	chr6	2795	Eno2	protein_coding	0.351666	4.68097	2.30419	0.0338883	0.170777	-4.39624
ENSMUSG00000015653.13	chr5	10408	Steap2	protein_coding	0.351313	3.85114	4.22237	0.000555702	0.0138425	-0.278468
ENSMUSG00000058126.7	chr14	2147	Tpm3-rs7	protein_coding	0.351011	0.180161	1.51736	0.14727	0.384601	-4.54831
ENSMUSG00000048911.15	chr2	5978	Rnf24	protein_coding	0.350615	4.49944	4.54035	0.000279187	0.00898619	0.292703
ENSMUSG00000095990.1	chr17	2684	Zfp97	protein_coding	0.350323	0.0710354	1.11253	0.281158	0.548435	-4.88579
ENSMUSG00000028268.14	chr3	2682	Gbp3	protein_coding	0.350144	1.85062	1.06049	0.303531	0.569058	-5.4585
ENSMUSG00000026479.13	chr1	5164	Lamc2	protein_coding	0.349663	1.38826	1.14101	0.269444	0.53663	-5.28143
ENSMUSG00000044854.7	chr1	1272	1700056E22Rik	protein_coding	0.349502	-0.683269	0.981154	0.340064	0.604672	-4.93252
ENSMUSG00000051177.16	chr2	7202	Plcb1	protein_coding	0.34918	2.69251	2.44251	0.025614	0.14535	-3.66172
ENSMUSG00000041134.15	chr16	5464	Cyyr1	protein_coding	0.349041	2.8419	2.30991	0.0335017	0.169532	-3.97834
ENSMUSG00000032332.17	chr9	11511	Col12a1	protein_coding	0.348971	12.1952	3.05115	0.00712366	0.0678375	-2.95307
ENSMUSG00000033715.15	chr13	3183	Akr1c14	protein_coding	0.348944	-0.243485	1.19338	0.248859	0.513415	-4.80326
ENSMUSG00000034390.16	chr8	4693	Cmip	protein_coding	0.348919	5.65466	3.48677	0.0027697	0.0397023	-2.1074
ENSMUSG00000000838.17	chrX	4409	Fmr1	protein_coding	0.348667	5.59784	1.7862	0.0916377	0.296578	-5.36144
ENSMUSG00000020810.5	chr11	2331	Cygb	protein_coding	0.348493	4.53144	1.75042	0.0977902	0.3091	-5.11979
ENSMUSG00000028063.15	chr3	3948	Lmna	protein_coding	0.348434	10.9323	3.36682	0.00359721	0.0453195	-2.32699
ENSMUSG00000030782.16	chr7	3788	Tgfb1i1	protein_coding	0.348276	6.85469	4.7574	0.000175266	0.00659732	0.578051
ENSMUSG00000037946.11	chr13	4698	Fgd3	protein_coding	0.34794	4.5477	1.73817	0.0999786	0.311885	-5.29582
ENSMUSG00000026185.8	chr1	6006	Igfbp5	protein_coding	0.347336	10.979	3.74489	0.00157569	0.0277992	-1.52909
ENSMUSG00000040254.11	chr5	6307	Sema3d	protein_coding	0.346936	7.04838	2.492	0.0231452	0.136129	-4.19455
ENSMUSG00000022236.10	chr15	957	Ropn1l	protein_coding	0.346565	-3.08764	0.466976	0.646355	0.828016	-4.86216
ENSMUSG00000023931.5	chr17	3656	Efhb	protein_coding	0.346549	-0.13201	1.12028	0.277932	0.545519	-5.0297
ENSMUSG00000021388.14	chr13	2329	Aspn	protein_coding	0.346421	9.55977	3.34849	0.00374352	0.0463985	-2.40785
ENSMUSG00000020191.11	chr11	1430	Spata48	protein_coding	0.346419	-1.6693	0.673764	0.50938	0.740147	-4.93435
ENSMUSG00000037553.14	chr4	4580	Zdhhc18	protein_coding	0.3462	5.45863	3.85796	0.00123053	0.0235637	-1.29162
ENSMUSG00000017417.14	chr11	2881	Plxdc1	protein_coding	0.345757	0.229087	1.39281	0.181352	0.432869	-5.01038
ENSMUSG00000074622.4	chr2	3363	Mafb	protein_coding	0.345743	6.55453	2.19703	0.0419412	0.191814	-4.73928
ENSMUSG00000026728.9	chr2	2926	Vim	protein_coding	0.345503	11.7594	2.96903	0.00849579	0.0744948	-3.12837
ENSMUSG00000030259.12	chr6	5446	Rassf8	protein_coding	0.345454	6.46253	4.93988	0.000118887	0.00513623	0.970566
ENSMUSG00000064288.4	chr13	312	Hist1h4k	protein_coding	0.345005	-2.03561	0.640118	0.530498	0.752952	-4.9332
ENSMUSG00000026655.15	chr2	3602	Fam107b	protein_coding	0.344659	4.04255	3.27784	0.00436475	0.0507697	-2.28222
ENSMUSG00000043639.15	chr19	4892	Rbm20	protein_coding	0.344015	1.16391	0.831512	0.417035	0.673568	-5.25005
ENSMUSG00000022665.15	chr16	4083	Ccdc80	protein_coding	0.34375	7.65088	2.77671	0.0127875	0.0948775	-3.63423
ENSMUSG00000047976.4	chr6	4031	Kcna1	protein_coding	0.343749	-0.284293	0.856135	0.403647	0.662526	-5.06398
ENSMUSG00000002668.8	chr17	2984	Dennd1c	protein_coding	0.343693	0.519623	1.24534	0.229641	0.492618	-4.85477
ENSMUSG00000042116.3	chr4	3623	Vwa1	protein_coding	0.343634	4.54095	2.31381	0.0332406	0.168958	-4.2476
ENSMUSG00000024130.16	chr17	6476	Abca3	protein_coding	0.343599	4.76256	3.16671	0.00555276	0.0584657	-2.65235
ENSMUSG00000021010.8	chr12	5879	Npas3	protein_coding	0.343264	1.63476	1.72316	0.102717	0.316129	-4.5225
ENSMUSG00000032026.7	chr9	1780	Rexo2	protein_coding	0.343218	5.8122	4.85869	0.000141241	0.00573041	0.828715
ENSMUSG00000015843.10	chr1	2110	Rxrg	protein_coding	0.342451	0.836457	1.56521	0.135674	0.367776	-4.81146
ENSMUSG00000067931.6	chr17	2652	Zfp948	protein_coding	0.342394	4.02491	3.97905	0.000944421	0.0194201	-0.828147
ENSMUSG00000055639.16	chr14	5219	Dach1	protein_coding	0.342252	1.03773	1.38992	0.182211	0.433807	-4.81605
ENSMUSG00000040592.11	chr11	1431	Cd79b	protein_coding	0.342005	-0.400914	1.01767	0.322881	0.588481	-4.90228
ENSMUSG00000032815.16	chr8	4485	Fanca	protein_coding	0.341995	3.58782	2.96242	0.00861684	0.075043	-2.82744
ENSMUSG00000028957.12	chr4	5999	Per3	protein_coding	0.34167	2.89178	2.44659	0.0254015	0.14475	-3.74903
ENSMUSG00000042826.13	chr11	3039	Fgf11	protein_coding	0.34124	2.32727	1.93542	0.0694874	0.252776	-4.35658
ENSMUSG00000090236.3	chr16	1283	Car15	protein_coding	0.341206	-1.00946	0.84786	0.408115	0.666914	-4.97445
ENSMUSG00000022003.7	chr14	3588	Slc25a30	protein_coding	0.341105	3.20138	3.16979	0.00551585	0.0583475	-2.35937
ENSMUSG00000046179.17	chr7	3691	E2f8	protein_coding	0.340929	4.00452	3.96466	0.000974593	0.0199497	-0.843421
ENSMUSG00000034595.17	chr17	3524	Ppp1r18	protein_coding	0.340302	6.1346	6.11795	1.06221e-05	0.00112095	3.40754
ENSMUSG00000031503.13	chr8	6450	Col4a2	protein_coding	0.340092	9.56908	3.80892	0.00136981	0.025104	-1.42489
ENSMUSG00000023176.9	chr16	4550	Cpn2	protein_coding	0.339712	0.241271	1.18899	0.250535	0.514628	-4.98326
ENSMUSG00000046387.5	chr18	4660	Pcdhb17	protein_coding	0.338545	2.29221	2.32185	0.0327078	0.16757	-3.77584
ENSMUSG00000028354.13	chr1	6442	Fmn2	protein_coding	0.338488	0.899821	1.16177	0.261135	0.528079	-4.98267
ENSMUSG00000052539.15	chr3	6640	Magi3	protein_coding	0.338362	3.66837	3.47155	0.00286317	0.0402061	-1.81207
ENSMUSG00000027800.14	chr3	3372	Tm4sf1	protein_coding	0.338092	5.79164	2.0139	0.0598709	0.234009	-5.03173
ENSMUSG00000033863.2	chr19	4486	Klf9	protein_coding	0.3375	5.53358	3.49189	0.00273891	0.039526	-2.10951
ENSMUSG00000024661.7	chr19	2062	Fth1	protein_coding	0.337399	8.27521	3.35737	0.00367188	0.0458173	-2.42379
ENSMUSG00000017774.19	chr11	4718	Myo1c	protein_coding	0.337202	7.83578	4.99813	0.000105106	0.00476353	1.08959
ENSMUSG00000008035.12	chrX	2022	Mid1ip1	protein_coding	0.337	4.85552	2.78053	0.0126848	0.0941876	-3.49835
ENSMUSG00000052584.10	chr14	865	Serp2	protein_coding	0.336015	1.16228	1.62864	0.121495	0.345879	-4.6331
ENSMUSG00000019590.16	chr11	2741	Cyb561	protein_coding	0.33597	2.21687	1.55132	0.138958	0.372948	-4.95101
ENSMUSG00000089762.3	chr2	2683	Ier5l	protein_coding	0.335465	4.2002	2.32473	0.0325193	0.1673	-4.16859
ENSMUSG00000028464.16	chr4	2175	Tpm2	protein_coding	0.334733	7.59115	5.2683	5.96347e-05	0.00329024	1.65591
ENSMUSG00000059323.14	chr15	4235	Tonsl	protein_coding	0.334142	4.025	2.79593	0.0122788	0.0922337	-3.26086
ENSMUSG00000026509.15	chr1	3225	Capn2	protein_coding	0.333419	7.77958	5.11681	8.18622e-05	0.00409341	1.33947
ENSMUSG00000024899.7	chr19	3635	Papss2	protein_coding	0.3331	6.47255	4.91282	0.000125904	0.00529853	0.916522
ENSMUSG00000037362.8	chr15	2869	Ccn3	protein_coding	0.332881	5.7983	1.35969	0.191417	0.445151	-6.03414
ENSMUSG00000030878.11	chr7	3468	Cdr2	protein_coding	0.33278	5.8211	4.43603	0.000349669	0.0103156	-0.0750014
ENSMUSG00000031791.8	chr8	2124	Tmem38a	protein_coding	0.332581	3.28203	3.3769	0.00351909	0.044917	-1.95214
ENSMUSG00000036686.16	chr8	3471	Cc2d1a	protein_coding	0.332506	5.33002	5.03658	9.69146e-05	0.00456003	1.25745
ENSMUSG00000032387.15	chr9	1987	Rbpms2	protein_coding	0.332448	1.93941	1.52806	0.144608	0.380808	-4.9035
ENSMUSG00000051146.2	chr16	1291	Camk2n2	protein_coding	0.332185	2.19182	2.15338	0.0457006	0.201365	-3.94765
ENSMUSG00000033949.12	chr18	4546	Trim36	protein_coding	0.331987	0.467606	1.09979	0.286519	0.552529	-4.98246
ENSMUSG00000100937.1	chr19	1021	1700020D05Rik	protein_coding	0.331197	-1.84167	0.668811	0.512459	0.742811	-4.93652
ENSMUSG00000032839.13	chr9	4559	Trpc1	protein_coding	0.331172	2.90338	2.41072	0.0273285	0.15097	-3.75855
ENSMUSG00000031825.16	chr8	4182	Crispld2	protein_coding	0.331024	8.60689	4.32003	0.000449503	0.0120618	-0.351391
ENSMUSG00000071656.7	chr19	2583	Lrrn4cl	protein_coding	0.330156	5.03982	2.13826	0.0470726	0.204788	-4.68335
ENSMUSG00000009281.6	chr6	2513	Rarres2	protein_coding	0.329991	3.55068	2.04257	0.0566685	0.226827	-4.49611
ENSMUSG00000037703.14	chr2	4201	Lzts3	protein_coding	0.329767	4.08952	3.12937	0.00601908	0.0613729	-2.63408
ENSMUSG00000050671.12	chr12	2526	Ism2	protein_coding	0.329712	-0.116054	0.802618	0.433104	0.68683	-5.01275
ENSMUSG00000057530.14	chr4	4816	Ece1	protein_coding	0.329703	7.08515	3.55345	0.0023945	0.036596	-2.01641
ENSMUSG00000039116.7	chr10	6507	Adgrg6	protein_coding	0.329701	5.21388	2.63164	0.0173371	0.114046	-3.80565
ENSMUSG00000079084.10	chr9	4736	Ccdc82	protein_coding	0.329667	4.11625	3.60044	0.00216086	0.0343683	-1.66905
ENSMUSG00000052407.17	chr4	4549	Ccdc171	protein_coding	0.329587	0.67243	1.3716	0.187749	0.440775	-4.79066
ENSMUSG00000028035.13	chr3	4913	Dnajb4	protein_coding	0.329054	4.84961	3.26883	0.00445094	0.0514191	-2.4813
ENSMUSG00000040675.17	chr10	3687	Mthfd1l	protein_coding	0.328851	5.2813	2.19967	0.041723	0.19149	-4.63957
ENSMUSG00000028989.3	chr4	2157	Angptl7	protein_coding	0.328774	-1.66857	0.554661	0.58624	0.790933	-4.95927
ENSMUSG00000031543.18	chr8	8366	Ank1	protein_coding	0.328452	1.30167	1.43039	0.170452	0.41761	-4.92401
ENSMUSG00000049225.14	chr4	4201	Pdp1	protein_coding	0.327278	3.52673	2.15063	0.0459473	0.202051	-4.39328
ENSMUSG00000061878.15	chr11	4063	Sphk1	protein_coding	0.326789	5.12203	2.67426	0.0158606	0.108212	-3.73314
ENSMUSG00000030862.13	chr7	3498	Cpxm2	protein_coding	0.326573	5.93549	1.37391	0.187042	0.44019	-5.95357
ENSMUSG00000040717.6	chr14	8280	Il17rd	protein_coding	0.326444	3.67661	1.69927	0.10721	0.323349	-5.02602
ENSMUSG00000022876.18	chr16	2112	Samsn1	protein_coding	0.326368	0.0901093	0.746724	0.465276	0.710098	-5.04839
ENSMUSG00000040249.15	chr10	14888	Lrp1	protein_coding	0.326339	9.88999	2.65597	0.0164788	0.110894	-3.8235
ENSMUSG00000020542.18	chr11	5114	Myocd	protein_coding	0.326206	0.544958	1.31977	0.204141	0.461459	-4.95274
ENSMUSG00000049036.7	chr12	1574	Tmem121	protein_coding	0.326195	3.03788	1.81529	0.0868862	0.288189	-4.73947
ENSMUSG00000039347.7	chr6	1789	Atp6v0e2	protein_coding	0.32562	0.453754	0.590966	0.5622	0.773674	-5.37964
ENSMUSG00000026131.19	chr1	23279	Dst	protein_coding	0.325597	7.31521	2.56269	0.0200063	0.124193	-4.05855
ENSMUSG00000029093.14	chr5	5707	Sorcs2	protein_coding	0.32542	7.0188	3.61577	0.00208966	0.0336572	-1.88042
ENSMUSG00000041313.14	chr5	7179	Slc7a1	protein_coding	0.325369	5.78833	3.0378	0.007331	0.0690357	-3.05175
ENSMUSG00000030921.17	chr7	3771	Trim30a	protein_coding	0.325237	1.89976	1.57723	0.132884	0.363047	-4.80182
ENSMUSG00000004768.14	chr1	4398	Rab23	protein_coding	0.325193	5.49572	3.41884	0.00321188	0.0427127	-2.25205
ENSMUSG00000020423.6	chr1	2743	Btg2	protein_coding	0.325119	4.63621	1.28429	0.216005	0.476723	-5.93462
ENSMUSG00000028889.17	chr4	1634	Yrdc	protein_coding	0.324774	4.26098	3.23637	0.00477556	0.0531747	-2.41437
ENSMUSG00000074743.4	chr2	3723	Thbd	protein_coding	0.324688	5.7388	3.09534	0.00647738	0.0643041	-2.91882
ENSMUSG00000046818.7	chr3	2722	Ddit4l	protein_coding	0.324584	2.38591	1.60294	0.127081	0.353465	-5.04288
ENSMUSG00000039070.5	chr6	2739	Cpa4	protein_coding	0.324143	2.06221	2	0.0614812	0.237224	-4.31583
ENSMUSG00000042406.8	chr15	2019	Atf4	protein_coding	0.32412	7.44101	4.33679	0.000433467	0.0117478	-0.328168
ENSMUSG00000030313.15	chr6	9831	Dennd5b	protein_coding	0.323601	3.97307	3.37504	0.00353337	0.0449604	-2.10099
ENSMUSG00000000326.13	chr16	1978	Comt	protein_coding	0.323373	6.03032	5.39066	4.62598e-05	0.00279851	1.93243
ENSMUSG00000040181.14	chr1	3106	Fmo1	protein_coding	0.322232	5.29692	2.58244	0.0192041	0.121776	-3.91257
ENSMUSG00000063364.10	chr2	1410	3300002I08Rik	protein_coding	0.32216	-1.35233	0.583457	0.567128	0.777378	-5.0043
ENSMUSG00000002249.21	chr17	3443	Tead3	protein_coding	0.321627	5.17144	4.91092	0.000126414	0.00530351	1.00802
ENSMUSG00000026826.13	chr2	3568	Nr4a2	protein_coding	0.321602	4.49695	2.84716	0.0110158	0.0863857	-3.30595
ENSMUSG00000045620.7	chr9	1212	Odf3l1	protein_coding	0.321382	-0.402211	1.01148	0.325748	0.591401	-5.0433
ENSMUSG00000033684.14	chr1	3395	Qsox1	protein_coding	0.321382	7.63761	5.10107	8.46145e-05	0.00420004	1.30464
ENSMUSG00000020275.9	chr11	7466	Rel	protein_coding	0.321317	2.95866	2.99656	0.00800929	0.0724483	-2.6696
ENSMUSG00000025271.13	chrX	2681	Pfkfb1	protein_coding	0.321259	0.55405	1.13487	0.271938	0.538867	-5.00289
ENSMUSG00000029657.15	chr5	4764	Hsph1	protein_coding	0.321131	5.79596	2.04149	0.0567863	0.226872	-4.95052
ENSMUSG00000046876.16	chr13	10569	Atxn1	protein_coding	0.320946	4.32697	2.63427	0.0172422	0.113698	-3.66414
ENSMUSG00000022144.4	chr15	3674	Gdnf	protein_coding	0.320845	2.2883	1.3715	0.187779	0.440775	-5.11939
ENSMUSG00000031302.16	chrX	8541	Nlgn3	protein_coding	0.320711	0.708987	1.07662	0.296464	0.561714	-5.06437
ENSMUSG00000031502.11	chr8	6615	Col4a1	protein_coding	0.32046	10.1576	3.52548	0.00254528	0.0378838	-2.01623
ENSMUSG00000050721.9	chr9	5046	Plekho2	protein_coding	0.320422	5.14626	4.24984	0.000523494	0.0133724	-0.41234
ENSMUSG00000029283.17	chr5	3679	Cdc7	protein_coding	0.320419	3.90335	2.23579	0.0388441	0.184112	-4.28958
ENSMUSG00000026222.16	chr1	3807	Sp100	protein_coding	0.320408	1.30467	1.30621	0.208612	0.466749	-5.00624
ENSMUSG00000018819.10	chr7	2665	Lsp1	protein_coding	0.320381	6.20088	2.37499	0.0293834	0.157453	-4.3611
ENSMUSG00000027797.15	chr3	7962	Dclk1	protein_coding	0.319937	6.12983	3.05981	0.00699231	0.0671906	-3.03041
ENSMUSG00000043496.7	chr6	5363	Tril	protein_coding	0.31983	3.9127	1.83705	0.0834756	0.281808	-4.89564
ENSMUSG00000036923.12	chr10	3510	Stox1	protein_coding	0.319658	-0.230954	0.917057	0.371744	0.63309	-5.01671
ENSMUSG00000026104.14	chr1	5151	Stat1	protein_coding	0.319249	3.30665	1.93426	0.0696401	0.252914	-4.63959
ENSMUSG00000051650.11	chr11	3057	B3gnt2	protein_coding	0.319089	-0.432429	0.981283	0.340002	0.604672	-4.96117
ENSMUSG00000039831.16	chr3	5787	Arhgap29	protein_coding	0.318997	6.618	4.46899	0.000325637	0.00989395	-0.0379435
ENSMUSG00000071856.10	chr18	7858	Mcc	protein_coding	0.318907	4.21596	3.06897	0.0068559	0.0665027	-2.75242
ENSMUSG00000027463.14	chr2	2669	Slc52a3	protein_coding	0.318805	0.616705	1.2783	0.21806	0.479279	-4.86058
ENSMUSG00000046408.13	chr8	1291	1700067K01Rik	protein_coding	0.318771	-1.35053	0.542474	0.594425	0.796501	-5.08829
ENSMUSG00000019189.13	chr11	4214	Rnf145	protein_coding	0.318734	6.76492	4.64086	0.000224932	0.00779657	0.32793
ENSMUSG00000044364.5	chr2	1435	Tmem74b	protein_coding	0.318528	-0.2706	0.78876	0.440947	0.693509	-5.07979
ENSMUSG00000051984.13	chr19	3939	Sec31b	protein_coding	0.318449	0.695235	1.09056	0.290452	0.556627	-5.13744
ENSMUSG00000050295.4	chr13	5844	Foxc1	protein_coding	0.318346	4.3453	2.58258	0.0191987	0.121776	-3.80659
ENSMUSG00000070509.15	chr7	3586	Rgma	protein_coding	0.318017	3.70925	1.73459	0.100626	0.313177	-5.02894
ENSMUSG00000006221.7	chr4	2769	Hspb7	protein_coding	0.317434	5.10627	1.58616	0.130845	0.359724	-5.58808
ENSMUSG00000035529.10	chr10	3962	Prdm4	protein_coding	0.317101	4.93833	4.52421	0.000289066	0.00910758	0.199188
ENSMUSG00000102222.1	chr18	4732	Pcdhga10	protein_coding	0.317038	2.94303	1.93657	0.0693374	0.25251	-4.50441
ENSMUSG00000055485.6	chr2	7864	Soga1	protein_coding	0.316778	6.53034	3.01403	0.0077148	0.0707329	-3.14479
ENSMUSG00000030657.11	chr7	9020	Xylt1	protein_coding	0.316652	5.04404	3.20543	0.00510656	0.0553569	-2.6224
ENSMUSG00000034488.14	chr13	5317	Edil3	protein_coding	0.316507	5.74794	2.86138	0.0106882	0.0848977	-3.43382
ENSMUSG00000024456.16	chr18	5741	Diaph1	protein_coding	0.316307	5.95004	3.59523	0.00218561	0.0345592	-1.89759
ENSMUSG00000035049.4	chr19	4340	Rrp12	protein_coding	0.316141	4.45493	2.89692	0.00990986	0.0811411	-3.13211
ENSMUSG00000049103.14	chr9	5728	Ccr2	protein_coding	0.316139	0.219322	0.949374	0.355529	0.619489	-5.1249
ENSMUSG00000110218.1	chr17	1269	Gm20219	protein_coding	0.316084	-0.51058	0.661728	0.516879	0.744818	-5.15602
ENSMUSG00000028370.7	chr4	11027	Pappa	protein_coding	0.315622	2.41998	1.43939	0.16792	0.413617	-5.08302
ENSMUSG00000029406.15	chr5	6952	Pitpnm2	protein_coding	0.315518	5.86057	3.76295	0.00151464	0.0271135	-1.52477
ENSMUSG00000063060.6	chr14	3299	Sox7	protein_coding	0.31543	2.94378	2.28945	0.0349037	0.173954	-4.02088
ENSMUSG00000071112.12	chr6	1613	Spx	protein_coding	0.315276	0.328751	1.09262	0.289569	0.555612	-5.04871
ENSMUSG00000044674.6	chr5	4197	Fzd1	protein_coding	0.315259	7.15075	3.47954	0.00281373	0.0400109	-2.17446
ENSMUSG00000019929.16	chr10	4692	Dcn	protein_coding	0.315074	8.44997	2.2448	0.0381549	0.182459	-4.64639
ENSMUSG00000022658.10	chr16	1240	Tagln3	protein_coding	0.314874	-0.295191	0.668485	0.512662	0.743	-5.16244
ENSMUSG00000090273.3	chr17	1959	Prr22	protein_coding	0.314873	-0.263547	0.847811	0.408141	0.666914	-5.05539
ENSMUSG00000094634.8	chr14	1955	Gm3468	protein_coding	0.314493	-0.650783	0.756828	0.459355	0.70591	-5.05733
ENSMUSG00000038264.8	chr9	3297	Sema7a	protein_coding	0.314387	5.16008	3.44782	0.00301527	0.0414821	-2.14526
ENSMUSG00000025504.14	chr7	3341	Eps8l2	protein_coding	0.314193	1.11474	1.08847	0.291344	0.557176	-5.22608
ENSMUSG00000001166.17	chr5	2291	Oas1c	protein_coding	0.314002	-1.71377	0.618516	0.544309	0.761409	-5.01498
ENSMUSG00000074575.4	chr2	4089	Kcng1	protein_coding	0.313757	1.73893	1.54496	0.140485	0.375405	-4.87058
ENSMUSG00000045064.4	chr12	4482	Zc2hc1c	protein_coding	0.313191	1.10549	1.60411	0.126823	0.353382	-4.75647
ENSMUSG00000066842.18	chr1	17908	Hmcn1	protein_coding	0.312987	6.50465	1.88124	0.0769102	0.268142	-5.27906
ENSMUSG00000044734.16	chr13	1918	Serpinb1a	protein_coding	0.312789	2.56748	0.7879	0.441437	0.693958	-5.59093
ENSMUSG00000051065.9	chr16	3055	Mb21d2	protein_coding	0.312743	3.2856	2.55381	0.0203774	0.125912	-3.59364
ENSMUSG00000078552.10	chr4	1023	Dcdc2b	protein_coding	0.312526	0.211843	0.925929	0.367243	0.630063	-5.10453
ENSMUSG00000035299.16	chrX	3974	Mid1	protein_coding	0.312476	2.13065	2.04912	0.0559586	0.225378	-4.14948
ENSMUSG00000024236.18	chr18	7907	Svil	protein_coding	0.312315	7.11263	3.18974	0.005283	0.0565928	-2.78758
ENSMUSG00000031451.6	chr8	2548	Gas6	protein_coding	0.312152	7.08941	3.45846	0.0029461	0.0409462	-2.21659
ENSMUSG00000049044.16	chr2	4181	Rapgef4	protein_coding	0.312006	3.6687	3.61265	0.00210396	0.0337806	-1.54454
ENSMUSG00000054901.7	chr17	3260	Arhgef33	protein_coding	0.311769	-0.467453	0.792089	0.439055	0.691738	-5.06681
ENSMUSG00000029610.13	chr5	1185	Aimp2	protein_coding	0.311748	4.55909	3.63677	0.00199589	0.0328631	-1.63304
ENSMUSG00000090958.2	chr7	4576	Lrrc32	protein_coding	0.311639	4.10993	1.97461	0.0645245	0.243084	-4.85237
ENSMUSG00000019913.4	chr10	7355	Sim1	protein_coding	0.311345	0.314378	1.21959	0.239017	0.502002	-5.20105
ENSMUSG00000014498.9	chr10	6620	Ankrd52	protein_coding	0.310943	6.3154	3.43404	0.00310725	0.0421485	-2.25106
ENSMUSG00000041268.17	chr9	10614	Dmxl2	protein_coding	0.310734	3.0802	2.4889	0.0232931	0.136783	-3.62036
ENSMUSG00000039958.17	chr6	1576	Etfbkmt	protein_coding	0.310564	1.60877	2.04146	0.0567892	0.226872	-4.13169
ENSMUSG00000028019.9	chr3	3521	Pdgfc	protein_coding	0.310416	5.19337	2.77258	0.0128994	0.0953526	-3.52017
ENSMUSG00000025959.13	chr1	7662	Klf7	protein_coding	0.310408	4.84183	3.14974	0.00576016	0.0598287	-2.74344
ENSMUSG00000017144.8	chr2	2967	Rnd3	protein_coding	0.310199	5.78868	3.32904	0.00390528	0.0474622	-2.428
ENSMUSG00000060090.16	chrX	4498	Rp2	protein_coding	0.309946	3.90364	3.07615	0.00675072	0.0660307	-2.71216
ENSMUSG00000027660.16	chr3	6717	Skil	protein_coding	0.309644	6.41904	3.62593	0.00204377	0.0332522	-1.84868
ENSMUSG00000037466.13	chr12	4000	Tedc1	protein_coding	0.309384	4.53875	2.70189	0.0149684	0.104125	-3.5529
ENSMUSG00000052698.15	chr9	12132	Tln2	protein_coding	0.309295	6.55738	4.65314	0.000219085	0.00767137	0.371936
ENSMUSG00000068115.13	chr2	5093	Ninl	protein_coding	0.309101	2.79313	1.76594	0.0950793	0.303586	-4.89171
ENSMUSG00000020407.13	chr11	1277	Upp1	protein_coding	0.308977	1.23561	1.37257	0.187452	0.44051	-4.96
ENSMUSG00000006740.14	chr18	6032	Kif5b	protein_coding	0.308508	7.27464	5.35595	4.97072e-05	0.00293758	1.83795
ENSMUSG00000042436.12	chr11	1770	Mfap4	protein_coding	0.308224	8.33905	3.85773	0.00123113	0.0235637	-1.3545
ENSMUSG00000028633.7	chr4	2705	Ctps	protein_coding	0.308189	5.52439	4.08447	0.000750337	0.01656	-0.789608
ENSMUSG00000004891.16	chr3	6126	Nes	protein_coding	0.308069	5.86155	3.02101	0.00760022	0.0704156	-3.07488
ENSMUSG00000034282.3	chr11	6384	Evpl	protein_coding	0.30804	0.855972	1.21703	0.239964	0.502975	-5.02391
ENSMUSG00000032925.16	chr14	4065	Itgbl1	protein_coding	0.30798	5.80085	1.42329	0.172469	0.420725	-5.88817
ENSMUSG00000019789.9	chr10	2550	Hey2	protein_coding	0.307695	0.863952	1.11905	0.278445	0.5459	-5.12795
ENSMUSG00000028289.12	chr4	6746	Epha7	protein_coding	0.307686	3.67872	2.23162	0.0391662	0.184927	-4.21547
ENSMUSG00000037754.13	chr2	6685	Ppp1r16b	protein_coding	0.3075	2.76865	1.9558	0.066866	0.247569	-4.5264
ENSMUSG00000026274.11	chr1	5779	Pask	protein_coding	0.307346	3.52093	3.1605	0.00562781	0.0589354	-2.44859
ENSMUSG00000024743.16	chr19	6624	Syt7	protein_coding	0.307102	2.26484	1.69214	0.108584	0.324967	-4.74276
ENSMUSG00000035285.6	chr7	1612	Nat14	protein_coding	0.306902	2.2804	2.40264	0.0277805	0.15261	-3.67054
ENSMUSG00000019992.8	chr10	1991	Mtfr2	protein_coding	0.306835	1.72395	1.72874	0.101691	0.314545	-4.5611
ENSMUSG00000005148.8	chr14	3352	Klf5	protein_coding	0.30667	2.77176	1.40704	0.177159	0.427033	-5.21511
ENSMUSG00000040663.9	chr19	3550	Clcf1	protein_coding	0.306608	2.51151	2.05434	0.0553994	0.224362	-4.25062
ENSMUSG00000030589.15	chr7	4621	Rasgrp4	protein_coding	0.305931	0.631331	0.92171	0.369379	0.631326	-5.12856
ENSMUSG00000021375.11	chr13	6866	Kif13a	protein_coding	0.305666	5.02008	3.56386	0.00234063	0.0359613	-1.86072
ENSMUSG00000016262.14	chr1	3350	Sertad4	protein_coding	0.305496	6.21977	3.45307	0.00298094	0.0411636	-2.21027
ENSMUSG00000006301.17	chr1	11011	Tmbim1	protein_coding	0.305408	6.45918	3.2351	0.00478873	0.0532776	-2.68401
ENSMUSG00000037315.15	chrX	4962	Jade3	protein_coding	0.305381	2.14018	1.80549	0.0884624	0.290853	-4.5531
ENSMUSG00000022360.8	chr15	5684	Atad2	protein_coding	0.30521	5.36959	4.06904	0.000776028	0.0169612	-0.816916
ENSMUSG00000036353.13	chr3	2344	P2ry12	protein_coding	0.305191	0.568509	0.891982	0.384664	0.644483	-5.11378
ENSMUSG00000031799.10	chr8	2158	Tpm4	protein_coding	0.304966	9.2834	4.09709	0.000729985	0.0162873	-0.812835
ENSMUSG00000090125.3	chr4	3849	Pou3f1	protein_coding	0.304692	0.54987	0.577888	0.570799	0.780647	-5.18682
ENSMUSG00000052229.5	chr18	5195	Gpr17	protein_coding	0.304677	-1.85543	0.651306	0.523422	0.748275	-5.44103
ENSMUSG00000027959.14	chr3	4340	Sass6	protein_coding	0.304371	2.86818	2.69362	0.0152303	0.105353	-3.19987
ENSMUSG00000069266.5	chr13	397	Hist1h4b	protein_coding	0.304274	-2.80141	0.451453	0.657281	0.833425	-4.93712
ENSMUSG00000026784.14	chr2	1950	Pdss1	protein_coding	0.304102	2.10057	1.77787	0.0930389	0.299328	-4.61736
ENSMUSG00000055116.8	chr7	3995	Arntl	protein_coding	0.303572	3.41795	2.10423	0.0503012	0.21321	-4.48804
ENSMUSG00000005470.8	chr8	1788	Asf1b	protein_coding	0.303396	3.89852	2.32581	0.0324483	0.166999	-4.14524
ENSMUSG00000034311.3	chrX	4983	Kif4	protein_coding	0.303253	4.97089	2.20574	0.0412259	0.190347	-4.57177
ENSMUSG00000006435.16	chr19	4158	Neurl1a	protein_coding	0.303032	2.88419	1.74178	0.0993301	0.310788	-4.8392
ENSMUSG00000027454.10	chr2	1087	Gins1	protein_coding	0.303007	2.64105	2.0132	0.0599515	0.234041	-4.35638
ENSMUSG00000037253.8	chr18	3738	Mex3c	protein_coding	0.302817	5.41657	3.42818	0.00314721	0.0423014	-2.20799
ENSMUSG00000037613.16	chr7	3353	Tnfrsf23	protein_coding	0.302797	4.65683	2.67184	0.0159408	0.108387	-3.65486
ENSMUSG00000027322.11	chr2	6387	Siglec1	protein_coding	0.302606	1.27928	0.758072	0.458629	0.705759	-5.38455
ENSMUSG00000022503.10	chr16	3296	Nubp1	protein_coding	0.302533	4.2415	2.9716	0.00844918	0.0742509	-2.98174
ENSMUSG00000072494.7	chr14	1957	Ppp1r3e	protein_coding	0.30253	1.84379	2.07496	0.0532381	0.219505	-4.08089
ENSMUSG00000033006.10	chr15	2780	Sox10	protein_coding	0.302422	-2.69866	0.721348	0.480349	0.720678	-5.30327
ENSMUSG00000030609.18	chr7	4956	Aen	protein_coding	0.302159	4.21015	2.9375	0.00908814	0.0778467	-3.02859
ENSMUSG00000037904.14	chr12	2577	Ankrd9	protein_coding	0.302052	1.4718	1.60854	0.125844	0.351861	-4.6928
ENSMUSG00000016179.11	chr1	2469	Camk1g	protein_coding	0.301747	0.384781	0.814429	0.426489	0.682009	-5.1535
ENSMUSG00000040734.14	chr7	3130	Ppp1r13l	protein_coding	0.30162	4.23093	1.93225	0.0699038	0.253212	-4.88312
ENSMUSG00000033676.13	chr7	5712	Gabrb3	protein_coding	0.30156	1.76165	1.78004	0.0926713	0.298642	-4.83013
ENSMUSG00000027978.9	chr3	2602	Prss12	protein_coding	0.301309	6.4245	3.02476	0.00753927	0.0702692	-3.12503
ENSMUSG00000029436.9	chr5	6422	Mmp17	protein_coding	0.301058	3.35767	2.07192	0.053552	0.220171	-4.40474
ENSMUSG00000103332.1	chr18	4689	Pcdhga2	protein_coding	0.300809	2.36508	1.4491	0.165227	0.410374	-5.01734
ENSMUSG00000058385.8	chr13	618	Hist1h2bg	protein_coding	0.300683	-2.2178	0.429006	0.673223	0.844942	-5.00054
ENSMUSG00000040187.15	chr6	2999	Arntl2	protein_coding	0.300408	1.73121	1.72631	0.102137	0.315107	-4.62603
ENSMUSG00000025494.8	chr7	1990	Sigirr	protein_coding	0.300347	1.29134	1.67216	0.112513	0.331738	-4.58883
ENSMUSG00000031328.15	chrX	8456	Flna	protein_coding	0.300273	10.2561	4.38706	0.000388735	0.0109745	-0.165442
ENSMUSG00000037697.19	chr14	9820	Ddhd1	protein_coding	0.299956	3.7016	2.84793	0.0109979	0.0863115	-3.11834
ENSMUSG00000051339.10	chr5	10238	2900026A02Rik	protein_coding	0.299844	6.06899	3.62007	0.00207009	0.033552	-1.84841
ENSMUSG00000025962.15	chr1	4486	Fastkd2	protein_coding	0.299618	3.37425	2.35072	0.0308605	0.162294	-3.96779
ENSMUSG00000042608.15	chr4	3860	Stk40	protein_coding	0.299574	5.78421	4.23132	0.000545003	0.0137255	-0.512772
ENSMUSG00000052684.4	chr4	3189	Jun	protein_coding	0.299428	7.42315	1.07812	0.295811	0.561027	-6.38158
ENSMUSG00000078521.2	chr4	1275	Aunip	protein_coding	0.299362	1.42723	1.57749	0.132824	0.363012	-4.71976
ENSMUSG00000044026.3	chr19	3474	Slc35g1	protein_coding	0.299203	0.872969	1.21131	0.242092	0.505502	-5.21711
ENSMUSG00000038612.16	chr3	3418	Mcl1	protein_coding	0.299153	7.41348	4.36969	0.000403634	0.0112422	-0.257235
ENSMUSG00000022557.11	chr15	2491	Bop1	protein_coding	0.298981	5.48668	3.16322	0.00559482	0.0586807	-2.75698
ENSMUSG00000029094.12	chr5	6618	Afap1	protein_coding	0.298812	6.08974	3.49837	0.00270044	0.0392024	-2.09854
ENSMUSG00000017929.13	chr2	4210	B4galt5	protein_coding	0.298334	5.43844	3.07259	0.00680267	0.0662234	-2.94813
ENSMUSG00000039232.12	chr10	4173	Stx11	protein_coding	0.298298	2.60263	1.62631	0.121993	0.34622	-4.9326
ENSMUSG00000035875.15	chr2	1724	AI182371	protein_coding	0.298075	-2.00082	0.542849	0.594172	0.796245	-5.05082
ENSMUSG00000024186.15	chr17	2703	Rgs11	protein_coding	0.297558	2.75925	1.44181	0.167247	0.412968	-5.25038
ENSMUSG00000031497.9	chr8	4771	Tnfsf13b	protein_coding	0.297027	0.558163	1.14775	0.266722	0.533248	-5.29001
ENSMUSG00000022905.12	chr16	5039	Kpna1	protein_coding	0.297002	5.26338	4.00299	0.000896335	0.0187153	-0.973824
ENSMUSG00000045534.4	chr6	2862	Kcna5	protein_coding	0.296632	2.38964	2.01895	0.0592954	0.232767	-4.28222
ENSMUSG00000028266.17	chr3	1669	Lmo4	protein_coding	0.296597	6.24795	3.25378	0.00459861	0.052294	-2.64054
ENSMUSG00000027805.16	chr3	2342	Pfn2	protein_coding	0.296549	5.94996	3.37105	0.00356419	0.0452232	-2.35251
ENSMUSG00000025287.15	chrX	1752	Acot9	protein_coding	0.296503	4.42853	2.96359	0.00859519	0.075043	-3.0461
ENSMUSG00000023186.14	chr9	4157	Vwa5a	protein_coding	0.296431	5.19636	4.04283	0.000821688	0.0175362	-0.854446
ENSMUSG00000027654.2	chr2	3328	Fam83d	protein_coding	0.296285	4.25834	2.18059	0.0433225	0.19531	-4.49073
ENSMUSG00000034684.12	chr9	3395	Sema3f	protein_coding	0.2959	4.93858	1.45063	0.164807	0.409927	-5.71934
ENSMUSG00000117975.1	chr19	3760	Itprip	protein_coding	0.295463	4.30357	2.9539	0.00877519	0.0762257	-3.00185
ENSMUSG00000021624.9	chr13	2650	Cd180	protein_coding	0.295363	0.737112	1.12527	0.275871	0.543126	-5.05769
ENSMUSG00000018899.16	chr11	2137	Irf1	protein_coding	0.295337	4.0377	2.31178	0.0333766	0.169352	-4.15661
ENSMUSG00000039929.14	chr16	7344	Urb1	protein_coding	0.294947	3.7669	2.5341	0.0212238	0.129132	-3.7287
ENSMUSG00000036752.4	chr2	1598	Tubb4b	protein_coding	0.294759	7.1366	3.3107	0.00406411	0.0486508	-2.53266
ENSMUSG00000031872.14	chr8	3386	Bean1	protein_coding	0.294348	1.03944	1.54462	0.140566	0.375405	-4.74924
ENSMUSG00000029414.11	chr5	6961	Kntc1	protein_coding	0.294145	4.47115	2.57364	0.0195579	0.122926	-3.79827
ENSMUSG00000025026.15	chr19	4426	Add3	protein_coding	0.293949	6.12489	3.1038	0.00636038	0.0635147	-2.93608
ENSMUSG00000026028.12	chr1	6189	Trak2	protein_coding	0.293831	6.37258	2.33261	0.0320077	0.165511	-4.48261
ENSMUSG00000047648.13	chr10	5060	Fbxo30	protein_coding	0.293829	4.43297	3.82195	0.00133133	0.0247135	-1.23921
ENSMUSG00000033083.16	chr14	6483	Tbc1d4	protein_coding	0.293828	5.22443	3.59693	0.00217751	0.034552	-1.80668
ENSMUSG00000073802.5	chr4	1390	Cdkn2b	protein_coding	0.293631	1.2363	1.07814	0.295802	0.561027	-5.19374
ENSMUSG00000031644.19	chr8	5478	Nek1	protein_coding	0.293599	4.89525	3.4437	0.00304248	0.0416872	-2.10822
ENSMUSG00000022033.9	chr14	1720	Pbk	protein_coding	0.293375	4.12599	2.47224	0.0241028	0.139939	-3.94449
ENSMUSG00000001995.9	chr8	6690	Sipa1l2	protein_coding	0.293236	4.95963	2.76448	0.0131219	0.0961684	-3.51659
ENSMUSG00000028763.18	chr4	14187	Hspg2	protein_coding	0.293016	10.3941	2.25008	0.0377559	0.181218	-4.57966
ENSMUSG00000035725.13	chrX	4146	Prkx	protein_coding	0.292923	3.29989	2.19643	0.0419906	0.19191	-4.27113
ENSMUSG00000052920.15	chr19	6976	Prkg1	protein_coding	0.292742	4.71538	1.75715	0.0966063	0.306943	-5.19819
ENSMUSG00000028647.13	chr4	1685	Mycbp	protein_coding	0.292279	3.36257	2.21259	0.040671	0.18879	-4.20684
ENSMUSG00000007617.18	chr13	5713	Homer1	protein_coding	0.292215	3.89559	3.45407	0.00297447	0.0411448	-1.92401
ENSMUSG00000061589.14	chr10	6808	Dot1l	protein_coding	0.292146	6.57898	4.41429	0.000366492	0.0105357	-0.150905
ENSMUSG00000093661.1	chr6	2515	Eif4e3	protein_coding	0.292137	2.79059	2.82946	0.0114372	0.0884117	-2.99831
ENSMUSG00000020598.16	chr12	6275	Nrcam	protein_coding	0.292047	1.75398	1.47059	0.159389	0.402288	-4.91871
ENSMUSG00000021725.9	chr13	3436	Parp8	protein_coding	0.291646	4.86084	3.54588	0.00243437	0.0370132	-1.90779
ENSMUSG00000019303.14	chr11	1291	Psmc3ip	protein_coding	0.291588	2.60767	1.99675	0.0618641	0.237889	-4.37128
ENSMUSG00000025408.15	chr10	969	Ddit3	protein_coding	0.291518	3.37364	2.15326	0.0457107	0.201365	-4.29934
ENSMUSG00000078919.10	chr2	4959	Dpm1	protein_coding	0.291372	1.65774	1.47771	0.157492	0.399808	-4.90057
ENSMUSG00000005103.12	chr5	3909	Wdr1	protein_coding	0.291103	7.62084	5.82299	1.91348e-05	0.00158211	2.79787
ENSMUSG00000030413.7	chr7	1008	Pglyrp1	protein_coding	0.29094	-2.12338	0.471251	0.64336	0.826007	-4.98994
ENSMUSG00000035517.17	chr4	3716	Tdrd7	protein_coding	0.29091	4.04513	3.14491	0.00582059	0.0600722	-2.54407
ENSMUSG00000042489.15	chr4	5027	Clspn	protein_coding	0.290768	4.70425	3.10627	0.00632668	0.0633092	-2.78236
ENSMUSG00000054580.14	chr2	7112	Pla2r1	protein_coding	0.290586	2.26517	1.20472	0.244564	0.508296	-5.33708
ENSMUSG00000014668.15	chr5	3201	Chfr	protein_coding	0.290279	4.7201	3.44573	0.00302904	0.0416293	-2.08354
ENSMUSG00000029363.14	chr5	3751	Rfc5	protein_coding	0.290202	4.67218	2.83124	0.0113942	0.0881798	-3.33443
ENSMUSG00000005968.14	chr3	2631	Tuft1	protein_coding	0.290167	1.58601	1.84732	0.0819072	0.278316	-4.46441
ENSMUSG00000022718.12	chr16	4320	Dgcr8	protein_coding	0.290075	5.11476	3.11004	0.00627546	0.063132	-2.83777
ENSMUSG00000026049.11	chr1	1360	Tex30	protein_coding	0.289963	2.39057	1.99548	0.0620138	0.238115	-4.33929
ENSMUSG00000049686.14	chr5	1875	Orai1	protein_coding	0.289926	3.15687	1.89494	0.0749696	0.264162	-4.71104
ENSMUSG00000026819.15	chr2	3821	Slc25a25	protein_coding	0.289708	4.53862	3.94632	0.00101441	0.0203047	-0.983044
ENSMUSG00000002107.18	chr2	8856	Celf2	protein_coding	0.289563	3.97363	2.05419	0.0554157	0.224362	-4.48667
ENSMUSG00000032198.9	chr9	6880	Dock6	protein_coding	0.289479	6.19513	2.58355	0.01916	0.121728	-3.99836
ENSMUSG00000039323.18	chr1	1307	Igfbp2	protein_coding	0.289257	6.16423	1.82453	0.0854231	0.28589	-5.35155
ENSMUSG00000020227.10	chr10	3097	Irak3	protein_coding	0.28924	1.76524	1.3754	0.18659	0.439583	-5.0203
ENSMUSG00000005983.15	chr16	2592	1700037C18Rik	protein_coding	0.28901	0.333853	0.909528	0.375592	0.636321	-5.12026
ENSMUSG00000004562.16	chr14	5621	Arhgef40	protein_coding	0.288957	7.56787	3.84103	0.00127692	0.0243027	-1.39842
ENSMUSG00000005533.10	chr7	11409	Igf1r	protein_coding	0.288307	6.99093	3.05185	0.00711295	0.0677831	-3.07286
ENSMUSG00000059089.4	chr1	1256	Fcgr4	protein_coding	0.28804	-0.642591	0.560153	0.58257	0.788967	-5.11383
ENSMUSG00000020072.15	chr10	2212	Pbld2	protein_coding	0.288024	-1.53277	0.501261	0.622517	0.814232	-4.9962
ENSMUSG00000029050.15	chr4	5522	Ski	protein_coding	0.287648	8.46206	3.73895	0.00159629	0.0278754	-1.60452
ENSMUSG00000047033.2	chr18	2801	Pcdhb15	protein_coding	0.287493	0.500179	0.953801	0.353346	0.617881	-5.12707
ENSMUSG00000034412.13	chr11	1957	Tbc1d10a	protein_coding	0.28719	5.05435	4.08632	0.000747327	0.0165204	-0.761959
ENSMUSG00000022525.13	chr16	2916	Hrasls	protein_coding	0.287142	-1.30476	0.529093	0.603476	0.801422	-4.96561
ENSMUSG00000050199.13	chr2	5060	Lgr4	protein_coding	0.286986	6.01603	2.63115	0.0173547	0.114051	-3.88325
ENSMUSG00000026748.13	chr2	6947	Plxdc2	protein_coding	0.286856	5.19497	2.007	0.0606663	0.235402	-4.95765
ENSMUSG00000032714.6	chr10	3288	Syde1	protein_coding	0.28677	5.74332	4.52324	0.000289674	0.00910758	0.125909
ENSMUSG00000061882.12	chr5	4470	Ccdc62	protein_coding	0.286346	0.848539	1.06807	0.300192	0.566009	-5.12547
ENSMUSG00000027864.9	chr3	5902	Ptgfrn	protein_coding	0.286179	8.72508	4.34592	0.000424973	0.0116105	-0.289917
ENSMUSG00000004865.16	chr17	4956	Srpk1	protein_coding	0.286174	5.91094	4.09727	0.000729695	0.0162873	-0.810426
ENSMUSG00000037458.15	chr15	4871	Azin1	protein_coding	0.286033	6.70202	3.82541	0.0013213	0.0245946	-1.42702
ENSMUSG00000055480.7	chr13	4615	Zfp458	protein_coding	0.285918	0.359373	1.08794	0.291572	0.557176	-5.00288
ENSMUSG00000063689.4	chr3	444	Hist2h2ab	protein_coding	0.285805	-3.97471	0.338116	0.739351	0.881174	-4.88476
ENSMUSG00000032601.13	chr9	4965	Prkar2a	protein_coding	0.285801	6.06394	5.02011	0.000100341	0.00465394	1.15862
ENSMUSG00000056216.9	chr7	4709	Cebpg	protein_coding	0.285174	5.2767	4.74223	0.000181041	0.0066847	0.613566
ENSMUSG00000102758.3	chr3	9330	Naaladl2	protein_coding	0.285051	1.72442	1.57037	0.13447	0.365739	-4.89642
ENSMUSG00000096472.2	chr9	1423	Cdkn2d	protein_coding	0.284747	4.55616	3.17566	0.0054463	0.0578392	-2.64476
ENSMUSG00000024383.9	chr18	10684	Map3k2	protein_coding	0.284658	5.01433	2.98357	0.00823535	0.0734192	-3.10438
ENSMUSG00000031434.15	chrX	4412	Morc4	protein_coding	0.284539	4.94517	3.52652	0.00253949	0.0378577	-1.92553
ENSMUSG00000020674.17	chr12	6614	Pxdn	protein_coding	0.284442	8.02588	2.78734	0.0125038	0.0934062	-3.61232
ENSMUSG00000007080.14	chr5	7163	Pole	protein_coding	0.284196	4.58483	2.09522	0.0511886	0.214207	-4.69435
ENSMUSG00000042680.8	chr18	4932	Garem1	protein_coding	0.284123	3.99478	2.45189	0.0251278	0.143726	-3.92231
ENSMUSG00000017146.12	chr11	6572	Brca1	protein_coding	0.283889	4.14891	2.9464	0.00891698	0.0770625	-3.00042
ENSMUSG00000032440.13	chr9	8092	Tgfbr2	protein_coding	0.283365	7.56119	3.4178	0.00321919	0.042726	-2.30552
ENSMUSG00000030254.16	chr6	3535	Rad18	protein_coding	0.282814	3.68824	2.35073	0.0308598	0.162294	-4.05012
ENSMUSG00000094845.2	chr11	1193	Tmem95	protein_coding	0.282676	-0.0881172	0.707809	0.488508	0.72633	-5.25558
ENSMUSG00000021279.5	chr12	6714	Cdc42bpb	protein_coding	0.282368	7.67082	4.11386	0.000703771	0.0159477	-0.808347
ENSMUSG00000009145.6	chr6	3257	Dqx1	protein_coding	0.282237	0.751195	0.868375	0.397097	0.656754	-5.32784
ENSMUSG00000071001.4	chr4	1452	Hrct1	protein_coding	0.282229	0.170505	1.04056	0.312429	0.578616	-5.05409
ENSMUSG00000021738.5	chr14	6853	Atxn7	protein_coding	0.282009	4.54171	2.49956	0.0227885	0.134929	-3.97799
ENSMUSG00000007480.4	chr18	3904	Mc5r	protein_coding	0.281884	0.058585	0.466285	0.646839	0.828323	-5.37579
ENSMUSG00000020919.11	chr11	5213	Stat5b	protein_coding	0.281768	5.49431	4.03589	0.00083422	0.0177744	-0.908651
ENSMUSG00000030847.8	chr7	2562	Bag3	protein_coding	0.281628	6.10511	4.33457	0.000435551	0.0117807	-0.30739
ENSMUSG00000019194.15	chr7	1573	Scn1b	protein_coding	0.281285	4.96138	3.06513	0.00691272	0.0668148	-2.90756
ENSMUSG00000056749.7	chr13	2026	Nfil3	protein_coding	0.281233	4.70356	2.2634	0.036768	0.178582	-4.42577
ENSMUSG00000068220.6	chr15	800	Lgals1	protein_coding	0.281065	10.395	3.59616	0.00218118	0.0345592	-1.86041
ENSMUSG00000017499.15	chr11	4802	Cdc6	protein_coding	0.280915	3.57484	1.92128	0.0713597	0.25643	-4.77916
ENSMUSG00000032855.6	chr17	14164	Pkd1	protein_coding	0.280883	8.22053	3.03421	0.00738779	0.0693776	-3.10086
ENSMUSG00000021994.15	chr14	7010	Wnt5a	protein_coding	0.280861	5.13645	2.10805	0.049929	0.212743	-4.69567
ENSMUSG00000044934.13	chr13	3532	Zfp367	protein_coding	0.280565	4.37255	2.83315	0.0113481	0.0880797	-3.29208
ENSMUSG00000030096.8	chr6	6186	Slc6a6	protein_coding	0.280563	6.91047	3.19587	0.0052134	0.0562922	-2.77347
ENSMUSG00000018474.17	chr11	7261	Chd3	protein_coding	0.280485	8.8685	4.61586	0.000237335	0.00807021	0.286701
ENSMUSG00000027712.13	chr3	1731	Anxa5	protein_coding	0.280358	9.31362	2.83316	0.011348	0.0880797	-3.47709
ENSMUSG00000032246.14	chr9	2403	Calml4	protein_coding	0.280329	0.662182	1.10924	0.282538	0.549149	-5.02434
ENSMUSG00000024905.15	chr19	2279	Tesmin	protein_coding	0.280261	-1.77198	0.416806	0.681955	0.849685	-5.00006
ENSMUSG00000030306.14	chr6	8383	Tmtc1	protein_coding	0.28019	4.56401	2.45358	0.0250412	0.143603	-4.11298
ENSMUSG00000021256.5	chr12	2599	Vash1	protein_coding	0.280124	4.89267	2.90468	0.00974732	0.0801717	-3.25202
ENSMUSG00000057762.6	chr13	1030	Gm6169	protein_coding	0.280019	-1.13431	0.80801	0.430076	0.684927	-4.99308
ENSMUSG00000020363.6	chr11	2947	Gfpt2	protein_coding	0.279576	4.16272	1.30505	0.208999	0.467198	-5.69615
ENSMUSG00000048402.14	chr1	6637	Gli2	protein_coding	0.279565	5.79456	2.5381	0.0210497	0.128549	-4.06084
ENSMUSG00000003206.7	chr17	1154	Ebi3	protein_coding	0.27945	0.163033	0.725732	0.477724	0.718838	-5.15213
ENSMUSG00000022297.15	chr15	4325	Fzd6	protein_coding	0.279332	4.65636	3.33559	0.00385008	0.0473005	-2.32876
ENSMUSG00000031486.15	chr8	5760	Adgra2	protein_coding	0.279137	8.23394	2.99534	0.00803036	0.0724483	-3.18567
ENSMUSG00000041161.8	chr4	1668	Otud3	protein_coding	0.27907	2.98024	2.40197	0.0278187	0.15262	-3.80404
ENSMUSG00000048185.5	chr10	425	Gm7075	protein_coding	0.278909	-4.41794	0.281017	0.782037	0.903443	-4.76993
ENSMUSG00000030772.6	chr7	3359	Dkk3	protein_coding	0.278831	8.82877	3.00443	0.0078754	0.0716238	-3.14486
ENSMUSG00000058056.16	chr8	6349	Palld	protein_coding	0.278685	8.73875	2.60369	0.0183755	0.118396	-3.96323
ENSMUSG00000027293.13	chr2	3730	Ehd4	protein_coding	0.278625	5.39713	3.0177	0.00765429	0.0707043	-3.0418
ENSMUSG00000063760.9	chr10	11013	Rnf217	protein_coding	0.278607	4.14194	3.36704	0.00359546	0.0453195	-2.16949
ENSMUSG00000035266.16	chr5	3689	Helq	protein_coding	0.27856	3.05946	2.55366	0.0203835	0.125912	-3.50996
ENSMUSG00000022021.14	chr14	4582	Diaph3	protein_coding	0.278342	4.52924	2.72553	0.0142433	0.100894	-3.51403
ENSMUSG00000004846.10	chr5	3280	Plod3	protein_coding	0.278263	7.91538	4.47067	0.000324456	0.00988023	-0.0377665
ENSMUSG00000045954.7	chr1	3055	Cavin2	protein_coding	0.278258	4.15087	1.96592	0.0655965	0.245165	-4.86146
ENSMUSG00000041741.10	chr6	12302	Pde3a	protein_coding	0.278076	5.26384	1.47468	0.158296	0.40093	-5.65663
ENSMUSG00000063406.11	chr5	3800	Tmed5	protein_coding	0.27806	4.91882	4.30371	0.000465706	0.0123258	-0.257445
ENSMUSG00000094248.1	chr13	480	Hist1h2ao	protein_coding	0.27805	-3.00162	0.475953	0.640074	0.823942	-4.84617
ENSMUSG00000030966.13	chr7	2793	Trim21	protein_coding	0.278021	1.98756	1.64177	0.118723	0.341977	-4.70349
ENSMUSG00000035547.14	chr7	4498	Capn5	protein_coding	0.277891	3.57199	3.41112	0.00326635	0.0430148	-1.99017
ENSMUSG00000025558.18	chr14	8107	Dock9	protein_coding	0.277407	5.53858	2.56	0.0201179	0.124768	-3.97694
ENSMUSG00000032724.5	chr2	4558	Abtb2	protein_coding	0.276978	4.04941	3.48914	0.00275539	0.0395952	-1.85382
ENSMUSG00000020941.7	chr11	4246	Map3k14	protein_coding	0.276965	4.1268	2.18245	0.0431635	0.19484	-4.44729
ENSMUSG00000029275.18	chr5	2860	Gfi1	protein_coding	0.276668	0.732463	0.607685	0.551305	0.766544	-5.28902
ENSMUSG00000030759.16	chr7	4962	Far1	protein_coding	0.276634	5.94909	4.42289	0.000359739	0.0103941	-0.111338
ENSMUSG00000037005.16	chrX	3498	Xpnpep2	protein_coding	0.276627	2.63729	1.22002	0.238858	0.501823	-5.35381
ENSMUSG00000036966.15	chr15	2666	Spryd3	protein_coding	0.276034	6.25037	4.56498	0.000264768	0.00868449	0.178979
ENSMUSG00000048138.10	chr19	2337	Dmrt2	protein_coding	0.275819	0.382796	0.668037	0.51294	0.743009	-5.17476
ENSMUSG00000028701.4	chr4	5742	Lurap1	protein_coding	0.275675	1.39279	1.6713	0.112685	0.332026	-4.63411
ENSMUSG00000070732.2	chr1	3851	Rbm44	protein_coding	0.275284	0.712465	0.874665	0.393759	0.653439	-5.21311
ENSMUSG00000021583.7	chr13	5644	Erap1	protein_coding	0.275279	3.53163	2.50052	0.0227437	0.134841	-3.71047
ENSMUSG00000040812.14	chr2	4507	Agbl2	protein_coding	0.275188	0.235509	0.826802	0.419628	0.675562	-5.21909
ENSMUSG00000003354.6	chr15	1900	Ccdc65	protein_coding	0.275184	-1.77755	0.507179	0.618445	0.811203	-4.95063
ENSMUSG00000030301.17	chr6	2459	Ccdc91	protein_coding	0.274804	4.85792	2.88179	0.0102341	0.0827464	-3.30123
ENSMUSG00000055491.14	chr19	5246	Pprc1	protein_coding	0.274784	6.44066	3.52121	0.00256912	0.0380898	-2.06985
ENSMUSG00000022244.7	chr15	2577	Amacr	protein_coding	0.274723	4.44238	3.27879	0.00435568	0.0507484	-2.39814
ENSMUSG00000017724.14	chr11	2395	Etv4	protein_coding	0.274406	1.41915	1.00988	0.326492	0.592117	-5.33608
ENSMUSG00000033952.14	chr1	9867	Aspm	protein_coding	0.274366	5.25037	2.80899	0.0119442	0.0909301	-3.47408
ENSMUSG00000042320.17	chr12	3066	Prox2	protein_coding	0.274318	1.25412	1.52342	0.145758	0.382413	-4.83078
ENSMUSG00000018339.11	chr11	1594	Gpx3	protein_coding	0.274218	6.88205	1.46023	0.16218	0.406117	-5.91771
ENSMUSG00000025340.14	chr5	2828	Rabgef1	protein_coding	0.273843	4.38533	3.67317	0.00184325	0.0311833	-1.55145
ENSMUSG00000055301.8	chr3	3432	Adh7	protein_coding	0.273818	0.881362	1.02372	0.320094	0.585768	-5.29226
ENSMUSG00000023169.15	chr15	7266	Slc38a1	protein_coding	0.273425	5.22517	2.89293	0.00999443	0.0814399	-3.2754
ENSMUSG00000037568.12	chr1	4032	Vash2	protein_coding	0.273247	5.08027	2.8588	0.0107469	0.0851645	-3.36775
ENSMUSG00000034206.15	chr16	8628	Polq	protein_coding	0.273146	2.84763	2.55312	0.0204066	0.125962	-3.47134
ENSMUSG00000024989.15	chr19	2757	Cep55	protein_coding	0.272617	3.67822	3.02328	0.00756328	0.0703432	-2.74529
ENSMUSG00000067916.9	chr4	2813	Zfp991	protein_coding	0.272508	-0.436757	0.515342	0.612848	0.807635	-5.1583
ENSMUSG00000056144.14	chr7	2590	Trim34a	protein_coding	0.272102	1.30203	1.29455	0.212518	0.471872	-5.03621
ENSMUSG00000030882.19	chr7	14536	Dnhd1	protein_coding	0.271889	2.07151	1.37158	0.187753	0.440775	-5.1148
ENSMUSG00000039004.6	chr13	3593	Bmp6	protein_coding	0.271827	5.06123	2.53441	0.0212106	0.129121	-4.02139
ENSMUSG00000016664.16	chr15	3693	Pacsin2	protein_coding	0.271809	6.06691	4.92408	0.000122936	0.00521073	0.952824
ENSMUSG00000020773.11	chr11	2204	Trim47	protein_coding	0.271724	6.2537	2.96247	0.00861591	0.075043	-3.24441
ENSMUSG00000037868.15	chr10	2965	Egr2	protein_coding	0.271509	1.30775	0.665003	0.514833	0.743487	-5.64048
ENSMUSG00000022015.8	chr14	2236	Tnfsf11	protein_coding	0.271204	2.58889	1.89208	0.0753714	0.264944	-4.67918
ENSMUSG00000032479.15	chr9	6091	Map4	protein_coding	0.271117	8.86197	4.57805	0.000257429	0.00850836	0.209761
ENSMUSG00000030189.15	chr6	1853	Ybx3	protein_coding	0.271057	7.17778	5.06651	9.09932e-05	0.00441953	1.23147
ENSMUSG00000006651.8	chr7	2472	Aplp1	protein_coding	0.270838	3.97391	2.39133	0.0284263	0.153897	-4.01109
ENSMUSG00000027868.11	chr3	3566	Tbx15	protein_coding	0.270596	4.79235	2.59211	0.0188226	0.1202	-3.7063
ENSMUSG00000030683.11	chr7	3732	Sez6l2	protein_coding	0.270196	0.936787	0.945392	0.3575	0.621719	-5.269
ENSMUSG00000022602.14	chr15	3055	Arc	protein_coding	0.270028	-1.26485	0.554351	0.586447	0.790977	-5.21872
ENSMUSG00000035397.8	chr10	2674	Klf16	protein_coding	0.269842	4.85563	3.40365	0.00332	0.0432589	-2.18851
ENSMUSG00000030268.17	chr6	7833	Bcat1	protein_coding	0.269836	6.26844	3.0082	0.00781203	0.071431	-3.1398
ENSMUSG00000034993.7	chr11	2766	Vat1	protein_coding	0.269419	7.60326	3.99603	0.000910062	0.0189727	-1.06412
ENSMUSG00000030643.14	chr7	9456	Rab30	protein_coding	0.269323	4.27285	2.94708	0.00890413	0.0770005	-2.98947
ENSMUSG00000022960.13	chr16	2482	Donson	protein_coding	0.269224	3.47969	2.60782	0.0182182	0.117784	-3.52836
ENSMUSG00000026116.11	chr1	6698	Tmem131	protein_coding	0.269188	6.32623	3.14064	0.0058745	0.0603986	-2.87058
ENSMUSG00000057531.14	chr13	1804	Dtnbp1	protein_coding	0.269037	4.63152	2.87355	0.0104152	0.0836113	-3.22416
ENSMUSG00000032549.7	chr9	5007	Rab6b	protein_coding	0.269011	1.12012	0.84218	0.4112	0.669329	-5.33151
ENSMUSG00000096035.2	chr5	2830	Odaph	protein_coding	0.268837	-4.81706	0.138212	0.891672	0.956315	-4.72107
ENSMUSG00000037242.8	chr4	4119	Clic4	protein_coding	0.268658	8.1271	3.64225	0.00197214	0.0326085	-1.81836
ENSMUSG00000021453.2	chr13	1071	Gadd45g	protein_coding	0.268195	5.34732	1.70835	0.105483	0.320421	-5.38221
ENSMUSG00000018012.11	chr11	1076	Rac3	protein_coding	0.268134	4.07832	2.92903	0.00925398	0.0785915	-3.0091
ENSMUSG00000028789.16	chr4	2063	Azin2	protein_coding	0.268001	4.4495	2.46986	0.0242208	0.140456	-4.01562
ENSMUSG00000023991.16	chr17	3999	Foxp4	protein_coding	0.267898	5.72536	3.10841	0.00629749	0.0632596	-2.89548
ENSMUSG00000022094.15	chr14	5117	Slc39a14	protein_coding	0.26783	7.19479	2.84109	0.0111586	0.0872029	-3.50596
ENSMUSG00000031207.16	chrX	3842	Msn	protein_coding	0.267233	8.63312	3.45868	0.00294473	0.0409462	-2.19967
ENSMUSG00000044456.16	chr12	3892	Rin3	protein_coding	0.266716	5.11436	2.7319	0.0140539	0.100181	-3.61054
ENSMUSG00000042426.6	chr13	4682	Dhx29	protein_coding	0.266545	4.66645	3.2425	0.0047125	0.0527735	-2.48205
ENSMUSG00000024862.16	chr19	3169	Klc2	protein_coding	0.266542	4.98707	3.48972	0.0027519	0.0395871	-2.01976
ENSMUSG00000040594.19	chr11	5001	Ranbp17	protein_coding	0.266482	1.37656	1.2968	0.211761	0.470654	-5.07815
ENSMUSG00000059674.7	chr14	3489	Cdh24	protein_coding	0.266441	3.49317	2.36771	0.0298194	0.158963	-3.91409
ENSMUSG00000026305.15	chr1	3645	Lrrfip1	protein_coding	0.266151	6.15163	2.8836	0.0101949	0.0825278	-3.39578
ENSMUSG00000018042.18	chr15	2547	Cyb5r3	protein_coding	0.266079	7.68271	2.11641	0.0491227	0.210559	-4.88492
ENSMUSG00000030670.16	chr7	1887	Cyp2r1	protein_coding	0.265871	-0.209933	0.818607	0.424164	0.679414	-5.14375
ENSMUSG00000017861.11	chr2	3651	Mybl2	protein_coding	0.265735	4.04698	2.95251	0.0088013	0.0763061	-2.95078
ENSMUSG00000014496.8	chr14	6712	Ankrd28	protein_coding	0.265339	6.4783	2.96573	0.00855603	0.0748018	-3.24253
ENSMUSG00000025647.16	chr9	2010	Shisa5	protein_coding	0.265069	6.9339	3.81496	0.00135181	0.024957	-1.45309
ENSMUSG00000031391.18	chrX	5126	L1cam	protein_coding	0.264837	1.84828	1.68373	0.110223	0.327981	-4.87256
ENSMUSG00000038037.5	chr16	2908	Socs1	protein_coding	0.264799	4.5219	2.7379	0.0138777	0.0992907	-3.46366
ENSMUSG00000072875.2	chr6	2388	Gpr27	protein_coding	0.264788	4.30675	2.3585	0.0303797	0.160926	-4.19538
ENSMUSG00000037003.16	chr15	4761	Tns2	protein_coding	0.264781	6.56338	3.16945	0.00552	0.0583475	-2.81983
ENSMUSG00000032939.14	chr8	2928	Nup93	protein_coding	0.264542	5.0168	3.25245	0.00461188	0.0522975	-2.5207
ENSMUSG00000024410.15	chr18	3776	Rmc1	protein_coding	0.264454	4.33065	3.38193	0.00348075	0.0446663	-2.16745
ENSMUSG00000075266.5	chr10	4143	Cenpw	protein_coding	0.264408	2.46373	1.62224	0.122865	0.347698	-4.91032
ENSMUSG00000024269.11	chr18	4159	Tpgs2	protein_coding	0.264307	3.84646	2.32402	0.0325656	0.167348	-4.15762
ENSMUSG00000040451.18	chr19	4036	Sgms1	protein_coding	0.263892	5.08245	3.05659	0.00704091	0.0674015	-2.96324
ENSMUSG00000036411.10	chr9	3881	9530077C05Rik	protein_coding	0.26379	1.03176	1.21257	0.241623	0.505205	-5.09273
ENSMUSG00000032327.14	chr9	3077	Stra6	protein_coding	0.263473	-0.407106	0.426454	0.675046	0.846365	-5.32474
ENSMUSG00000020583.4	chr12	3014	Matn3	protein_coding	0.263385	0.154728	0.348214	0.731888	0.8759	-5.63945
ENSMUSG00000020649.11	chr12	2193	Rrm2	protein_coding	0.26326	5.87392	2.42858	0.0263521	0.147439	-4.26645
ENSMUSG00000060461.5	chr9	619	Dppa5a	protein_coding	0.263193	-2.74961	0.375906	0.711565	0.8658	-4.8955
ENSMUSG00000021270.13	chr12	3281	Hsp90aa1	protein_coding	0.263149	7.40399	3.39851	0.00335736	0.0435643	-2.34739
ENSMUSG00000017615.12	chr11	3768	Tnfaip1	protein_coding	0.263002	6.46775	4.83565	0.000148337	0.00591208	0.752464
ENSMUSG00000032238.17	chr9	10878	Rora	protein_coding	0.262876	5.01879	2.52798	0.0214937	0.130027	-4.04359
ENSMUSG00000035735.10	chr19	5634	Dagla	protein_coding	0.262873	4.58347	2.22033	0.0400528	0.187503	-4.50171
ENSMUSG00000060519.11	chr1	3545	Tor3a	protein_coding	0.2624	3.55617	1.94513	0.0682268	0.249876	-4.72074
ENSMUSG00000026670.15	chr1	2311	Uap1	protein_coding	0.262252	6.15461	4.21813	0.000560857	0.0139197	-0.564146
ENSMUSG00000034040.16	chr5	8040	Galnt17	protein_coding	0.261819	4.15219	0.949542	0.355446	0.619485	-5.96173
ENSMUSG00000022972.10	chr16	1430	Cfap298	protein_coding	0.261754	3.6215	2.84467	0.0110742	0.0866435	-3.13043
ENSMUSG00000033965.10	chrX	4152	Slc16a2	protein_coding	0.261745	4.67452	3.00452	0.00787387	0.0716238	-2.97186
ENSMUSG00000024793.14	chr4	1661	Tnfrsf25	protein_coding	0.261454	2.01898	1.30676	0.208429	0.466538	-5.27213
ENSMUSG00000022434.8	chr15	2605	Fam118a	protein_coding	0.261449	4.08501	3.06619	0.00689701	0.0667582	-2.78325
ENSMUSG00000033082.10	chr6	5128	Clec1a	protein_coding	0.26125	1.07425	1.23214	0.234412	0.497102	-5.05774
ENSMUSG00000024672.11	chr19	3607	Ms4a7	protein_coding	0.261206	2.03953	1.34394	0.196362	0.451797	-5.13982
ENSMUSG00000006313.5	chr7	1421	Upk1a	protein_coding	0.260663	-1.86651	0.523589	0.607219	0.803792	-4.96887
ENSMUSG00000071637.5	chr16	3746	Cebpd	protein_coding	0.260605	4.27703	2.06075	0.0547192	0.222911	-4.68464
ENSMUSG00000046573.7	chr13	2086	Lyrm4	protein_coding	0.260525	1.98233	1.81053	0.0876478	0.289757	-4.51415
ENSMUSG00000059824.12	chr7	1837	Dbp	protein_coding	0.260197	1.76617	1.51447	0.147996	0.385838	-4.91209
ENSMUSG00000028848.13	chr4	1367	Gpn2	protein_coding	0.260092	3.22811	2.16803	0.0444056	0.198303	-4.26043
ENSMUSG00000029201.14	chr5	6156	Ugdh	protein_coding	0.259864	6.78668	3.00705	0.00783126	0.0714622	-3.16219
ENSMUSG00000090394.8	chr1	5652	4930523C07Rik	protein_coding	0.259829	2.88348	1.72368	0.102622	0.316097	-4.98247
ENSMUSG00000030747.5	chr7	2262	Dgat2	protein_coding	0.259596	3.35191	2.44723	0.0253682	0.144621	-3.79175
ENSMUSG00000111375.4	chr5	5256	Btbd8	protein_coding	0.259441	2.03559	1.487	0.155046	0.39611	-5.04888
ENSMUSG00000032041.15	chr9	4589	Tirap	protein_coding	0.259254	3.70657	3.09545	0.00647593	0.0643041	-2.60348
ENSMUSG00000020116.7	chr11	1544	Pno1	protein_coding	0.259203	4.09416	2.67381	0.0158753	0.108212	-3.5131
ENSMUSG00000032555.10	chr9	5224	Topbp1	protein_coding	0.259142	6.26678	4.03059	0.000843918	0.0178966	-0.970001
ENSMUSG00000031309.15	chrX	7244	Rps6ka3	protein_coding	0.258949	6.15812	3.65525	0.00191689	0.0319113	-1.77555
ENSMUSG00000025931.15	chr1	5330	Paqr8	protein_coding	0.258923	3.57681	2.85134	0.0109184	0.086026	-3.14311
ENSMUSG00000114515.2	chr7	799	Aldoa	protein_coding	0.258419	0.605566	1.24464	0.229893	0.492923	-4.96534
ENSMUSG00000109336.1	chr7	4391	Samd4b	protein_coding	0.258218	6.45538	5.06046	9.2159e-05	0.0044443	1.22941
ENSMUSG00000063889.16	chr18	2931	Crem	protein_coding	0.25801	2.94605	1.5867	0.130722	0.359458	-5.1446
ENSMUSG00000063558.4	chr1	6429	Aox1	protein_coding	0.25792	1.84837	1.41008	0.176273	0.425968	-5.03616
ENSMUSG00000038587.9	chr10	6195	Akap12	protein_coding	0.257534	6.88351	1.56238	0.136338	0.369061	-5.76072
ENSMUSG00000048040.8	chrX	1532	Arxes2	protein_coding	0.257204	3.00359	2.00398	0.0610167	0.236104	-4.41338
ENSMUSG00000018750.14	chr11	7811	Zbtb4	protein_coding	0.256989	5.66048	2.76729	0.0130442	0.0958578	-3.59613
ENSMUSG00000030630.16	chr7	1585	Fah	protein_coding	0.256886	1.87317	1.65829	0.115312	0.336285	-4.72634
ENSMUSG00000025094.8	chr19	4393	Slc18a2	protein_coding	0.256815	0.445543	0.371861	0.71452	0.866794	-5.12927
ENSMUSG00000026840.14	chr2	5871	Lamc3	protein_coding	0.256732	2.427	1.64439	0.118176	0.341231	-5.02001
ENSMUSG00000038539.15	chr7	1816	Atf5	protein_coding	0.256708	5.77445	3.73543	0.00160862	0.0280185	-1.58361
ENSMUSG00000061533.16	chr12	4807	Cep128	protein_coding	0.256693	3.44851	2.98799	0.00815778	0.0729311	-2.7665
ENSMUSG00000027940.18	chr3	2374	Tpm3	protein_coding	0.256423	7.77336	4.35688	0.000414996	0.0114534	-0.283297
ENSMUSG00000053465.6	chr14	1708	Hs6st3	protein_coding	0.256313	-0.642869	0.793855	0.438053	0.691043	-4.97682
ENSMUSG00000030284.11	chr6	2306	Creld1	protein_coding	0.256199	4.63869	2.65358	0.0165611	0.111044	-3.69451
ENSMUSG00000025650.13	chr9	9250	Col7a1	protein_coding	0.255864	3.52727	1.37684	0.186152	0.439454	-5.62917
ENSMUSG00000029276.13	chr5	2042	Glmn	protein_coding	0.255831	2.62007	1.7747	0.0935769	0.300275	-4.75808
ENSMUSG00000048486.6	chr2	3967	Fitm2	protein_coding	0.255747	4.28449	3.14588	0.00580836	0.0600374	-2.64114
ENSMUSG00000022385.11	chr15	2692	Gtse1	protein_coding	0.255679	3.55273	1.87091	0.0784019	0.270958	-4.82627
ENSMUSG00000003746.16	chr10	5137	Man1a	protein_coding	0.254876	6.01447	2.27959	0.0355985	0.175928	-4.55102
ENSMUSG00000034574.10	chr12	5879	Daam1	protein_coding	0.254471	4.59471	1.91678	0.0719659	0.257583	-5.04052
ENSMUSG00000022528.8	chr16	1468	Hes1	protein_coding	0.254212	4.91443	1.55899	0.137135	0.370036	-5.62841
ENSMUSG00000033306.15	chr16	15459	Lpp	protein_coding	0.254002	6.64273	2.96856	0.00850443	0.0744948	-3.23883
ENSMUSG00000028525.16	chr4	4304	Pde4b	protein_coding	0.253799	3.40345	1.58905	0.130189	0.358871	-5.20779
ENSMUSG00000026779.6	chr2	5590	Mastl	protein_coding	0.25365	3.14594	1.48296	0.156105	0.397851	-5.3456
ENSMUSG00000001517.14	chr6	4652	Foxm1	protein_coding	0.253622	5.45051	2.56318	0.0199862	0.124193	-3.97957
ENSMUSG00000067995.4	chr14	1467	Gtf2f2	protein_coding	0.253233	3.32109	2.70417	0.0148971	0.103736	-3.2836
ENSMUSG00000010651.4	chr9	1689	Acaa1b	protein_coding	0.25314	-0.591238	0.738317	0.470238	0.713265	-5.05837
ENSMUSG00000026490.18	chr1	9161	Cdc42bpa	protein_coding	0.25314	7.50295	2.77418	0.0128562	0.0952508	-3.64108
ENSMUSG00000051022.7	chr5	1686	Hs3st1	protein_coding	0.252739	1.73438	0.66341	0.515828	0.744407	-5.55425
ENSMUSG00000026620.11	chr1	4221	Mark1	protein_coding	0.252677	3.33768	2.85392	0.0108589	0.0858014	-3.02314
ENSMUSG00000028367.5	chr4	1051	Txn1	protein_coding	0.252523	7.10976	2.53037	0.0213879	0.129677	-4.12116
ENSMUSG00000038296.14	chr7	2575	Galnt18	protein_coding	0.252397	3.11589	1.90122	0.074094	0.262004	-4.62451
ENSMUSG00000032012.8	chr9	5653	Nectin1	protein_coding	0.25239	4.19764	2.6264	0.0175273	0.11478	-3.67029
ENSMUSG00000001173.15	chrX	5253	Ocrl	protein_coding	0.252313	5.18468	3.86215	0.0012193	0.0234426	-1.24788
ENSMUSG00000039841.14	chr6	4311	Zfp800	protein_coding	0.252284	2.96336	2.3141	0.0332213	0.168924	-3.92919
ENSMUSG00000032640.10	chr7	4176	Chsy1	protein_coding	0.25228	7.26608	3.06526	0.00691078	0.0668148	-3.04622
ENSMUSG00000007035.15	chr17	2886	Msh5	protein_coding	0.252272	0.638171	1.08513	0.292783	0.55802	-5.0923
ENSMUSG00000078877.11	chr2	2505	Gm14295	protein_coding	0.252185	1.25307	1.33911	0.197897	0.453733	-4.95982
ENSMUSG00000033597.9	chr17	5938	Caskin1	protein_coding	0.252157	0.831885	0.703376	0.491197	0.728051	-5.30862
ENSMUSG00000070565.11	chr1	10047	Rasal2	protein_coding	0.251634	5.09876	3.57781	0.00227039	0.0354274	-1.85097
ENSMUSG00000003348.10	chr10	2682	Mob3a	protein_coding	0.251604	5.45446	3.05279	0.00709867	0.0676946	-2.99518
ENSMUSG00000008393.9	chr16	2858	Carhsp1	protein_coding	0.251562	5.71865	2.76102	0.0132181	0.0965459	-3.62533
ENSMUSG00000037552.17	chr7	5511	Plekhg2	protein_coding	0.251466	6.28161	3.10639	0.00632498	0.0633092	-2.93832
ENSMUSG00000028156.12	chr3	4991	Eif4e	protein_coding	0.251458	5.97166	3.53547	0.00249039	0.0373723	-2.02186
ENSMUSG00000079020.9	chr15	7509	Slc45a4	protein_coding	0.251426	4.55194	3.12456	0.00608193	0.061735	-2.73704
ENSMUSG00000040606.13	chr4	5725	Kazn	protein_coding	0.251382	4.34992	1.74472	0.0988028	0.310058	-5.21793
ENSMUSG00000032712.16	chr6	6066	Resf1	protein_coding	0.251317	4.88014	2.74403	0.0136996	0.0986882	-3.54488
ENSMUSG00000036989.16	chr7	3016	Trim3	protein_coding	0.251236	5.97224	2.917	0.00949473	0.0793237	-3.31901
ENSMUSG00000034422.14	chr16	7417	Parp14	protein_coding	0.251156	3.26819	1.52929	0.144303	0.380667	-5.23868
ENSMUSG00000026525.9	chr1	1913	Opn3	protein_coding	0.251082	0.828417	1.25123	0.227535	0.489573	-4.9849
ENSMUSG00000058145.16	chr7	6416	Adamts17	protein_coding	0.250955	5.22497	2.27812	0.0357034	0.176124	-4.45034
ENSMUSG00000014303.13	chr16	3619	Glis2	protein_coding	0.250741	6.48157	3.00207	0.00791534	0.0718906	-3.16718
ENSMUSG00000067786.16	chr2	1448	Nnat	protein_coding	0.250365	2.60756	0.423639	0.677059	0.847403	-6.0148
ENSMUSG00000010476.14	chr7	4994	Ebf3	protein_coding	0.25027	4.2293	2.21229	0.0406952	0.188792	-4.3086
ENSMUSG00000074210.3	chr7	1733	E130208F15Rik	protein_coding	0.250095	-0.201489	0.73055	0.47485	0.716412	-5.16629
ENSMUSG00000021365.15	chr13	4871	Nedd9	protein_coding	0.250019	6.15434	2.74554	0.0136561	0.0985904	-3.6834
ENSMUSG00000037525.5	chr15	4628	Bcdin3d	protein_coding	0.249986	2.28136	1.91732	0.071893	0.257526	-4.4311
ENSMUSG00000036678.8	chr15	2230	Aaas	protein_coding	0.249815	4.91838	3.19204	0.0052567	0.0564002	-2.62236
ENSMUSG00000025269.16	chrX	4742	Apex2	protein_coding	0.249633	3.45628	2.18684	0.0427923	0.193745	-4.28354
ENSMUSG00000019920.17	chr10	4327	Lims1	protein_coding	0.249604	6.68047	3.35815	0.00366569	0.0457822	-2.42819
ENSMUSG00000001794.13	chr7	1600	Capns1	protein_coding	0.249382	7.58662	4.92723	0.000122117	0.00520382	0.937509
ENSMUSG00000036403.15	chr5	5629	Cep135	protein_coding	0.249261	3.55623	2.53161	0.0213334	0.129535	-3.69019
ENSMUSG00000062116.10	chr7	2042	Zfp954	protein_coding	0.249212	2.78111	2.16738	0.0444624	0.198325	-4.18263
ENSMUSG00000023764.18	chr11	4289	Sfi1	protein_coding	0.249181	4.26699	2.01296	0.0599782	0.234041	-4.79219
ENSMUSG00000023284.15	chr5	3158	Zfp605	protein_coding	0.249163	1.19267	1.05133	0.307597	0.57327	-5.22004
ENSMUSG00000020024.7	chr10	3910	Cep83	protein_coding	0.249155	5.24759	3.37671	0.00352053	0.044917	-2.30055
ENSMUSG00000002325.15	chr14	3869	Irf9	protein_coding	0.249087	4.18048	1.83563	0.0836944	0.28239	-5.03096
ENSMUSG00000029223.12	chr5	1177	Uchl1	protein_coding	0.248773	4.21583	1.84674	0.0819945	0.278543	-4.92989
ENSMUSG00000043155.4	chr4	1804	Hpdl	protein_coding	0.24876	-1.31414	0.622581	0.541694	0.759483	-4.98005
ENSMUSG00000051343.11	chr6	6119	Rab11fip5	protein_coding	0.2484	6.19105	3.22238	0.00492256	0.053969	-2.69458
ENSMUSG00000038250.9	chr8	4707	Usp38	protein_coding	0.248138	4.54599	3.41054	0.00327049	0.0430276	-2.12645
ENSMUSG00000029467.15	chr5	5674	Atp2a2	protein_coding	0.248091	7.78964	3.81113	0.00136319	0.0250765	-1.46181
ENSMUSG00000054808.15	chr7	3877	Actn4	protein_coding	0.248049	8.62189	4.2047	0.000577483	0.0142023	-0.59998
ENSMUSG00000005802.12	chr2	5458	Slc30a4	protein_coding	0.248042	5.7651	3.53804	0.00247645	0.0372978	-2.00605
ENSMUSG00000032120.11	chr9	4337	C2cd2l	protein_coding	0.24793	4.77437	2.7211	0.0143767	0.101574	-3.59007
ENSMUSG00000013155.10	chr8	3354	Enkd1	protein_coding	0.247456	3.53568	2.04231	0.0566971	0.226827	-4.56139
ENSMUSG00000002957.11	chr7	4646	Ap2a2	protein_coding	0.247445	7.68686	3.96514	0.000973563	0.0199497	-1.13
ENSMUSG00000032352.16	chr9	4275	Lrrc1	protein_coding	0.247218	5.04586	2.66372	0.0162139	0.109583	-3.72832
ENSMUSG00000052151.12	chr10	1654	Plpp2	protein_coding	0.247032	1.92925	2.0086	0.0604807	0.235095	-4.25077
ENSMUSG00000034111.6	chr12	7409	Tmed8	protein_coding	0.246218	4.39068	3.86355	0.00121558	0.0234426	-1.1327
ENSMUSG00000040936.15	chr9	4629	Ulk4	protein_coding	0.246032	2.05479	1.21583	0.240409	0.5036	-5.3197
ENSMUSG00000022906.15	chr16	3548	Parp9	protein_coding	0.246008	3.10952	1.87156	0.0783071	0.270699	-4.73325
ENSMUSG00000070056.6	chr8	6408	Mfhas1	protein_coding	0.245867	4.4985	2.28004	0.0355671	0.175901	-4.38338
ENSMUSG00000041073.10	chr11	4892	Nacad	protein_coding	0.245841	0.817224	0.941875	0.359247	0.622686	-5.19058
ENSMUSG00000030562.17	chr7	3921	Nox4	protein_coding	0.245498	0.688486	0.972739	0.344113	0.608482	-5.15579
ENSMUSG00000028413.13	chr4	3983	B4galt1	protein_coding	0.245302	7.27612	4.0129	0.000877153	0.0183494	-1.02797
ENSMUSG00000020029.6	chr10	3210	Nudt4	protein_coding	0.2453	7.02929	3.149	0.00576936	0.0598626	-2.87282
ENSMUSG00000022451.12	chr15	3025	Twf1	protein_coding	0.245197	5.77484	3.27327	0.00440819	0.05112	-2.55755
ENSMUSG00000017817.11	chr2	4211	Jph2	protein_coding	0.245196	3.7374	1.4976	0.152292	0.392191	-5.35657
ENSMUSG00000031381.16	chrX	3903	Piga	protein_coding	0.245149	2.93557	2.43228	0.0261544	0.147127	-3.73428
ENSMUSG00000027829.15	chr3	4134	Ccnl1	protein_coding	0.245111	5.81655	2.50766	0.0224121	0.133655	-4.11926
ENSMUSG00000026159.13	chr1	8044	Agfg1	protein_coding	0.244854	5.64867	3.65525	0.00191688	0.0319113	-1.73725
ENSMUSG00000042507.15	chr12	7156	Elmsan1	protein_coding	0.244494	5.66388	2.81598	0.0117685	0.0902424	-3.50207
ENSMUSG00000035621.13	chr10	3727	Midn	protein_coding	0.244179	6.75535	3.61541	0.00209131	0.0336572	-1.8773
ENSMUSG00000056220.14	chr1	3453	Pla2g4a	protein_coding	0.244155	4.02975	2.11418	0.0493365	0.211369	-4.50895
ENSMUSG00000030203.17	chr6	5104	Dusp16	protein_coding	0.244055	4.72931	1.87498	0.0778117	0.269985	-5.13326
ENSMUSG00000062785.14	chr7	5281	Kcnc3	protein_coding	0.24398	1.24966	1.08923	0.291019	0.557085	-5.24895
ENSMUSG00000019461.12	chr11	2785	Plscr3	protein_coding	0.243825	6.05686	4.90211	0.000128799	0.00533748	0.911788
ENSMUSG00000025856.15	chr5	2060	Pdgfa	protein_coding	0.243791	6.81925	1.96083	0.0662324	0.246251	-5.1478
ENSMUSG00000026576.12	chr1	2580	Atp1b1	protein_coding	0.243777	3.20017	1.21087	0.242259	0.505631	-5.78655
ENSMUSG00000012114.17	chr16	3475	Med15	protein_coding	0.243768	5.90006	3.74691	0.00156874	0.0277157	-1.563
ENSMUSG00000040488.17	chr7	5386	Ltbp4	protein_coding	0.243654	8.80522	2.12766	0.0480575	0.207608	-4.84117
ENSMUSG00000024952.13	chr19	3105	Rps6ka4	protein_coding	0.243633	5.95374	3.03312	0.00740504	0.0694434	-3.07094
ENSMUSG00000060402.7	chr7	3179	Chst8	protein_coding	0.243146	3.26811	1.13742	0.2709	0.537995	-5.8873
ENSMUSG00000050195.8	chr19	3306	Scd4	protein_coding	0.243118	-0.50557	0.7445	0.466585	0.710895	-5.22717
ENSMUSG00000033885.15	chr14	2840	Pxk	protein_coding	0.243029	5.07948	3.24208	0.00471679	0.0527735	-2.57501
ENSMUSG00000042066.15	chr1	4004	Tmcc2	protein_coding	0.242939	5.14848	3.41146	0.00326397	0.0430148	-2.22305
ENSMUSG00000027905.15	chr3	2905	Ddx20	protein_coding	0.242928	3.99946	3.0795	0.00670215	0.0657366	-2.70864
ENSMUSG00000033031.13	chr16	3977	Cip2a	protein_coding	0.242805	4.67504	2.10265	0.0504558	0.213434	-4.71361
ENSMUSG00000113262.1	chr10	1758	Gm48551	protein_coding	0.242803	-2.12778	0.387865	0.702856	0.860923	-5.02266
ENSMUSG00000051359.15	chr15	3733	Ncald	protein_coding	0.242778	3.67574	1.83907	0.0831641	0.280993	-4.98417
ENSMUSG00000027223.15	chr2	3274	Mapk8ip1	protein_coding	0.24255	4.71078	2.65201	0.0166155	0.111177	-3.71534
ENSMUSG00000059714.13	chr17	1825	Flot1	protein_coding	0.242494	5.88464	2.74983	0.0135333	0.0978624	-3.6464
ENSMUSG00000006576.16	chr1	7182	Slc4a3	protein_coding	0.24248	4.76844	2.10311	0.0504108	0.213341	-4.68989
ENSMUSG00000009248.6	chr7	1605	Ascl2	protein_coding	0.242473	-1.63289	0.382629	0.706664	0.862625	-5.03279
ENSMUSG00000026278.14	chr1	1468	Bok	protein_coding	0.242455	5.58603	2.39636	0.0281372	0.153492	-4.29768
ENSMUSG00000034957.10	chr7	2626	Cebpa	protein_coding	0.242211	3.69721	1.874	0.0779533	0.270244	-4.91915
ENSMUSG00000020785.17	chr11	3717	Camkk1	protein_coding	0.242207	4.49551	2.28035	0.0355448	0.175885	-4.40017
ENSMUSG00000032280.16	chr9	8638	Tle3	protein_coding	0.242043	6.20137	2.13886	0.0470175	0.204788	-4.81729
ENSMUSG00000036206.12	chr1	4995	Sh3bp4	protein_coding	0.241965	5.74652	3.42679	0.00315675	0.0423014	-2.24492
ENSMUSG00000018736.14	chr11	2382	Ndel1	protein_coding	0.241779	6.64496	4.79948	0.000160218	0.00620319	0.670649
ENSMUSG00000035390.16	chr7	2996	Brsk1	protein_coding	0.241728	4.79793	2.47993	0.023726	0.138463	-4.05499
ENSMUSG00000036591.16	chr2	7351	Arhgap21	protein_coding	0.241426	5.60333	3.32148	0.00396995	0.0480328	-2.44063
ENSMUSG00000063450.14	chr12	21704	Syne2	protein_coding	0.24111	4.31979	1.74587	0.0985989	0.310058	-5.19672
ENSMUSG00000050503.9	chr9	4035	Fbxl22	protein_coding	0.241051	-3.40772e-05	0.576617	0.571638	0.780885	-5.31131
ENSMUSG00000020828.13	chr11	3659	Pld2	protein_coding	0.241038	4.91047	2.37846	0.0291771	0.156524	-4.25056
ENSMUSG00000027079.15	chr2	2564	Clp1	protein_coding	0.240956	3.18503	2.83124	0.0113942	0.0881798	-3.04887
ENSMUSG00000036078.16	chr4	1640	Sigmar1	protein_coding	0.240951	6.00268	2.77655	0.0127918	0.0948775	-3.59516
ENSMUSG00000112640.1	chr10	2379	Gm32687	protein_coding	0.240922	-0.886289	0.638833	0.531314	0.753396	-5.12517
ENSMUSG00000044244.18	chr9	2793	Il20rb	protein_coding	0.240816	0.761073	1.08725	0.29187	0.557404	-5.1091
ENSMUSG00000033323.14	chr18	3713	Ctdp1	protein_coding	0.240755	4.64536	2.68266	0.0155842	0.106927	-3.64276
ENSMUSG00000038943.16	chr7	3645	Prc1	protein_coding	0.240662	6.12278	2.6914	0.0153013	0.105716	-3.7819
ENSMUSG00000005397.8	chr13	6091	Nid1	protein_coding	0.240635	8.6098	1.96345	0.0659042	0.2457	-5.13851
ENSMUSG00000054150.12	chr12	5263	Syne3	protein_coding	0.240527	5.95748	2.72811	0.0141662	0.100453	-3.69812
ENSMUSG00000033595.7	chr14	3174	Lgi3	protein_coding	0.240504	1.32554	0.928814	0.365788	0.629059	-5.36937
ENSMUSG00000047881.14	chr5	3241	Rell1	protein_coding	0.2403	4.71608	2.74045	0.0138032	0.0989479	-3.55817
ENSMUSG00000072825.11	chr12	6641	Cep170b	protein_coding	0.240255	6.30411	2.68849	0.0153948	0.10612	-3.79474
ENSMUSG00000025747.12	chr5	3884	Tyms	protein_coding	0.240248	4.68149	1.87764	0.0774271	0.269029	-5.08004
ENSMUSG00000061244.14	chr14	12699	Exoc5	protein_coding	0.240102	5.74395	4.1056	0.000716568	0.0161299	-0.781333
ENSMUSG00000024927.8	chr19	2716	Rela	protein_coding	0.239965	5.98124	3.81878	0.00134059	0.0248174	-1.4158
ENSMUSG00000061689.15	chr2	4851	Dlgap4	protein_coding	0.239611	6.40764	2.75447	0.0134016	0.0972711	-3.66336
ENSMUSG00000020473.13	chr11	3831	Aebp1	protein_coding	0.239567	9.18668	2.99355	0.00806121	0.0724483	-3.16794
ENSMUSG00000034903.18	chr2	5045	Cobll1	protein_coding	0.239252	2.45842	1.7011	0.106861	0.323158	-4.78217
ENSMUSG00000044224.16	chr15	2753	Dnajc21	protein_coding	0.239244	4.71414	3.46957	0.00287557	0.0402551	-2.03072
ENSMUSG00000037816.10	chr13	2316	Fbxw17	protein_coding	0.239131	3.32209	2.15704	0.0453737	0.200541	-4.32866
ENSMUSG00000060063.9	chr5	1251	Alox5ap	protein_coding	0.239103	1.95422	1.30085	0.210401	0.469016	-5.14293
ENSMUSG00000020349.4	chr11	7102	Ppp2ca	protein_coding	0.239077	7.56827	3.55144	0.002405	0.0367007	-2.02054
ENSMUSG00000039298.16	chr4	11847	Cdk5rap2	protein_coding	0.238867	5.60454	3.13478	0.00594931	0.0609244	-2.84076
ENSMUSG00000024270.11	chr18	3882	Slc39a6	protein_coding	0.238722	6.28011	3.73676	0.00160395	0.0279731	-1.60376
ENSMUSG00000073542.3	chr18	3576	Cep76	protein_coding	0.238629	3.75243	1.8217	0.0858687	0.286603	-4.98524
ENSMUSG00000094870.8	chr13	3109	Zfp131	protein_coding	0.238521	5.28526	4.07724	0.000762263	0.0167958	-0.801697
ENSMUSG00000029673.17	chr5	7409	Auts2	protein_coding	0.238449	6.66131	2.33627	0.0317729	0.165045	-4.47402
ENSMUSG00000029771.12	chr6	2241	Irf5	protein_coding	0.238381	2.34424	1.56022	0.136846	0.369537	-4.91033
ENSMUSG00000030669.13	chr7	994	Calca	protein_coding	0.238198	0.370662	0.597514	0.557919	0.770465	-5.29659
ENSMUSG00000042029.7	chr12	4684	Ncapg2	protein_coding	0.238176	5.19833	2.94117	0.00901717	0.0775328	-3.19342
ENSMUSG00000025602.13	chr9	3873	Zfp202	protein_coding	0.238102	2.18528	1.78581	0.0917025	0.296578	-4.58879
ENSMUSG00000047686.9	chrX	2948	Rtl3	protein_coding	0.238085	5.53808	1.60526	0.126567	0.352975	-5.66358
ENSMUSG00000043183.18	chr13	4819	Simc1	protein_coding	0.238049	3.73108	2.41117	0.0273034	0.150922	-3.94399
ENSMUSG00000029084.5	chr5	3270	Cd38	protein_coding	0.237776	1.3889	1.25485	0.22625	0.488669	-5.17322
ENSMUSG00000030407.2	chr7	2710	Qpctl	protein_coding	0.237672	4.93983	2.91967	0.00944073	0.0791654	-3.2146
ENSMUSG00000030330.15	chr6	3458	Ing4	protein_coding	0.237645	0.102929	0.718586	0.482007	0.721677	-5.22833
ENSMUSG00000074264.12	chr3	1985	Amy1	protein_coding	0.237431	-1.20695	0.462323	0.649622	0.829535	-5.12617
ENSMUSG00000025762.15	chr3	4156	Larp1b	protein_coding	0.237126	3.0421	2.04918	0.0559528	0.225378	-4.42037
ENSMUSG00000026077.15	chr1	4236	Npas2	protein_coding	0.236996	3.68863	1.6197	0.123413	0.34809	-5.33236
ENSMUSG00000001870.16	chr17	6671	Ltbp1	protein_coding	0.236835	7.03807	1.98047	0.0638108	0.241671	-5.11567
ENSMUSG00000045968.7	chr1	3121	Teddm2	protein_coding	0.236607	0.332793	0.887309	0.387104	0.646812	-5.18946
ENSMUSG00000036334.12	chr3	10084	Igsf10	protein_coding	0.236519	8.34696	2.09442	0.0512689	0.214325	-4.91527
ENSMUSG00000034761.15	chr12	4498	Map4k5	protein_coding	0.236413	5.81488	3.29933	0.00416568	0.0493147	-2.51458
ENSMUSG00000025212.17	chr19	2867	Sfxn3	protein_coding	0.236344	5.86889	3.15765	0.00566254	0.0590709	-2.82382
ENSMUSG00000022148.16	chr15	2669	Fyb	protein_coding	0.236324	2.63495	1.50112	0.151388	0.390915	-5.02689
ENSMUSG00000020464.15	chr11	3368	Pnpt1	protein_coding	0.236141	4.32022	2.83258	0.0113618	0.0880797	-3.26695
ENSMUSG00000073771.11	chr4	1956	Btbd19	protein_coding	0.235681	3.02823	1.86839	0.0787695	0.271774	-4.7493
ENSMUSG00000048988.8	chr5	3832	Elfn1	protein_coding	0.235652	1.08891	0.608377	0.550856	0.766182	-5.34908
ENSMUSG00000049516.9	chr7	5223	Spty2d1	protein_coding	0.235579	5.3781	3.42724	0.00315366	0.0423014	-2.20726
ENSMUSG00000053024.14	chr1	7334	Cntn2	protein_coding	0.235519	0.237123	0.633588	0.534652	0.755827	-5.25853
ENSMUSG00000034435.6	chr12	2991	Tmem30b	protein_coding	0.235504	2.79666	1.50788	0.149661	0.388198	-5.27001
ENSMUSG00000052560.15	chr15	3366	Cpne8	protein_coding	0.235144	4.59013	3.23166	0.00482453	0.0534564	-2.49565
ENSMUSG00000026639.18	chr1	4867	Lamb3	protein_coding	0.234868	-0.0931876	0.695183	0.49619	0.731412	-5.19966
ENSMUSG00000042225.3	chrX	5437	Ammecr1	protein_coding	0.234815	4.86529	2.29463	0.0345434	0.173247	-4.38614
ENSMUSG00000005320.9	chr13	3324	Fgfr4	protein_coding	0.234709	-0.177857	0.614338	0.547002	0.762968	-5.27806
ENSMUSG00000032366.15	chr9	2890	Tpm1	protein_coding	0.234642	9.4102	3.3248	0.00394145	0.0477733	-2.47324
ENSMUSG00000038604.9	chr8	4108	Ripor1	protein_coding	0.234223	5.87043	2.39095	0.0284479	0.153953	-4.34067
ENSMUSG00000031262.12	chrX	3309	Cenpi	protein_coding	0.233987	3.41277	2.06435	0.0543404	0.222266	-4.50042
ENSMUSG00000041025.15	chr4	5716	Iffo2	protein_coding	0.233984	5.36368	2.93244	0.00918696	0.0783086	-3.2429
ENSMUSG00000032271.13	chr9	1043	Nnmt	protein_coding	0.233908	3.09262	1.69599	0.10784	0.324239	-5.01518
ENSMUSG00000030316.13	chr6	3132	Tamm41	protein_coding	0.233873	3.0889	2.49802	0.0228608	0.135042	-3.63212
ENSMUSG00000031821.11	chr8	3900	Gins2	protein_coding	0.233763	4.27088	1.98606	0.0631363	0.240123	-4.81327
ENSMUSG00000047989.11	chr18	2498	Ino80c	protein_coding	0.233676	4.26584	2.15681	0.0453943	0.200567	-4.54503
ENSMUSG00000040268.17	chr7	3777	Plekha1	protein_coding	0.233422	5.95245	3.60498	0.0021395	0.0341489	-1.87141
ENSMUSG00000030519.14	chr7	3321	Apba2	protein_coding	0.233227	2.38786	0.778003	0.447096	0.697514	-5.90599
ENSMUSG00000071317.4	chr10	4368	Bves	protein_coding	0.233191	0.436444	0.794704	0.437572	0.690365	-5.19639
ENSMUSG00000027323.10	chr2	3368	Rad51	protein_coding	0.233158	4.06589	2.68979	0.0153529	0.105934	-3.47419
ENSMUSG00000038736.10	chr15	5077	Nudcd1	protein_coding	0.232999	4.5971	2.94131	0.00901446	0.0775328	-3.09963
ENSMUSG00000035164.8	chr9	6764	Zc3h12c	protein_coding	0.232888	2.92534	2.02104	0.0590581	0.232239	-4.45828
ENSMUSG00000025857.10	chr5	3450	Dnaaf5	protein_coding	0.232869	3.80791	2.51629	0.0220176	0.131901	-3.75338
ENSMUSG00000054364.5	chr12	2349	Rhob	protein_coding	0.232831	6.67033	3.32723	0.00392069	0.0476069	-2.49246
ENSMUSG00000029769.16	chr6	3826	Ccdc136	protein_coding	0.232669	2.99578	1.68084	0.11079	0.328938	-4.89076
ENSMUSG00000072572.9	chr14	2508	Slc39a2	protein_coding	0.232643	-1.23657	0.552311	0.587814	0.791795	-5.11088
ENSMUSG00000033287.16	chr15	1632	Kctd17	protein_coding	0.232504	6.35427	3.56398	0.00234002	0.0359613	-1.98022
ENSMUSG00000021733.11	chr14	8132	Slc4a7	protein_coding	0.23249	4.46623	3.30534	0.00411172	0.0489282	-2.3343
ENSMUSG00000021838.17	chr14	6874	Samd4	protein_coding	0.232275	6.77414	1.40917	0.17654	0.426194	-5.97982
ENSMUSG00000025612.5	chr16	5867	Bach1	protein_coding	0.232124	5.60317	2.97875	0.00832083	0.0737139	-3.16433
ENSMUSG00000021062.15	chr12	3158	Rab15	protein_coding	0.23205	4.16306	2.29266	0.0346804	0.173592	-4.21349
ENSMUSG00000013275.9	chr1	4697	Slc41a1	protein_coding	0.231551	5.41344	2.81094	0.0118948	0.0907581	-3.48563
ENSMUSG00000031200.16	chrX	3071	Mtcp1	protein_coding	0.231345	2.09823	1.27823	0.218083	0.479279	-5.30703
ENSMUSG00000046191.7	chr18	3559	Pcdhb20	protein_coding	0.231264	2.05202	1.64101	0.118882	0.342006	-4.81059
ENSMUSG00000044139.12	chr7	2134	Prss53	protein_coding	0.231256	0.595528	0.746374	0.465482	0.71021	-5.32046
ENSMUSG00000019487.11	chr17	2224	Trip10	protein_coding	0.230607	5.45258	2.44409	0.0255317	0.145004	-4.20206
ENSMUSG00000069631.14	chr11	3386	Strada	protein_coding	0.230509	3.95441	2.13719	0.0471713	0.205141	-4.50013
ENSMUSG00000032369.13	chr9	2302	Plscr1	protein_coding	0.230496	1.54175	1.3158	0.205444	0.462453	-5.03151
ENSMUSG00000036208.13	chr16	3743	Nepro	protein_coding	0.230147	3.56618	2.33783	0.0316727	0.164774	-4.03888
ENSMUSG00000032892.14	chr11	967	Rangrf	protein_coding	0.23005	2.49771	1.67056	0.112832	0.332109	-4.8698
ENSMUSG00000028496.17	chr4	6069	Mllt3	protein_coding	0.230033	3.55006	1.98749	0.0629644	0.239867	-4.68213
ENSMUSG00000073434.12	chr17	6195	Wdr90	protein_coding	0.229927	5.10205	2.4308	0.0262334	0.147127	-4.18195
ENSMUSG00000041912.12	chr3	5692	Tdrkh	protein_coding	0.229922	2.15345	1.51424	0.148054	0.385866	-4.89087
ENSMUSG00000092335.1	chr7	1425	Zfp977	protein_coding	0.229866	-1.33767	0.533054	0.60079	0.799892	-5.05463
ENSMUSG00000039041.15	chr2	4131	Adrm1	protein_coding	0.229563	5.18775	2.85472	0.0108404	0.0857046	-3.36408
ENSMUSG00000063239.17	chr17	4607	Grm4	protein_coding	0.228885	1.5738	1.22719	0.236219	0.498776	-5.16423
ENSMUSG00000029178.14	chr5	5221	Klf3	protein_coding	0.228872	6.00196	2.47495	0.0239695	0.139404	-4.18954
ENSMUSG00000002900.16	chr12	5784	Lamb1	protein_coding	0.228662	8.46991	2.07312	0.0534272	0.219964	-4.9485
ENSMUSG00000032598.8	chr9	3360	Nckipsd	protein_coding	0.228633	3.72412	1.8579	0.0803181	0.275054	-4.88605
ENSMUSG00000030061.16	chr6	2561	Uba3	protein_coding	0.228604	5.71098	3.73187	0.00162119	0.028165	-1.58531
ENSMUSG00000005413.8	chr8	1569	Hmox1	protein_coding	0.228514	3.95767	0.770495	0.45142	0.700068	-6.09326
ENSMUSG00000050192.8	chr3	5027	Eif5a2	protein_coding	0.228499	3.40114	1.78961	0.0910678	0.295654	-4.92576
ENSMUSG00000020075.8	chr10	4722	Ddx21	protein_coding	0.228236	6.57155	2.85357	0.010867	0.0858151	-3.4682
ENSMUSG00000015714.11	chr3	2216	Cers2	protein_coding	0.228231	6.61835	3.9912	0.000919708	0.019115	-1.06779
ENSMUSG00000023755.10	chr15	1604	Rhebl1	protein_coding	0.228129	0.810099	0.845993	0.409127	0.667886	-5.39553
ENSMUSG00000004099.16	chr9	5870	Dnmt1	protein_coding	0.227994	6.95823	3.05955	0.00699623	0.0671906	-3.05549
ENSMUSG00000042215.8	chr1	1860	Bag2	protein_coding	0.227934	3.81485	2.58072	0.0192728	0.122097	-3.72492
ENSMUSG00000020354.15	chr11	4453	Sgcd	protein_coding	0.227682	4.83169	2.30231	0.0340161	0.171167	-4.41275
ENSMUSG00000053560.5	chr8	1524	Ier2	protein_coding	0.227679	5.03714	1.51936	0.146769	0.38373	-5.71508
ENSMUSG00000027490.17	chr2	2755	E2f1	protein_coding	0.227596	5.14199	2.24322	0.0382745	0.182819	-4.53718
ENSMUSG00000028953.10	chr5	2569	Abcf2	protein_coding	0.227551	5.8611	2.97626	0.00836537	0.073873	-3.18574
ENSMUSG00000050493.8	chr4	913	Fam167b	protein_coding	0.227251	1.51457	1.03481	0.315032	0.580747	-5.3591
ENSMUSG00000041498.13	chr1	8943	Kif14	protein_coding	0.227076	3.93265	1.84073	0.0829101	0.280388	-4.97631
ENSMUSG00000026594.14	chr1	6863	Ralgps2	protein_coding	0.22662	6.03585	1.80444	0.0886326	0.291237	-5.32771
ENSMUSG00000035640.18	chr10	3175	Cbarp	protein_coding	0.226523	3.624	1.64102	0.118879	0.342006	-5.21009
ENSMUSG00000004788.11	chr12	1605	Eif2b2	protein_coding	0.226076	5.14326	2.88999	0.0100571	0.0818026	-3.29387
ENSMUSG00000032540.16	chr9	3157	Abhd5	protein_coding	0.225608	4.4657	2.74518	0.0136666	0.0986137	-3.47787
ENSMUSG00000007039.12	chr17	1342	Ddah2	protein_coding	0.2256	6.16192	3.02762	0.0074931	0.0700476	-3.09809
ENSMUSG00000010095.13	chr19	2813	Slc3a2	protein_coding	0.225574	6.49036	3.44237	0.00305136	0.0417404	-2.23913
ENSMUSG00000068394.4	chr2	5768	Cep152	protein_coding	0.225453	3.22	2.18728	0.0427555	0.193643	-4.25675
ENSMUSG00000020493.8	chr11	3824	Prr11	protein_coding	0.225325	4.14267	1.70956	0.105255	0.320105	-5.23854
ENSMUSG00000046727.13	chr18	1795	Cystm1	protein_coding	0.225102	0.267251	0.668785	0.512474	0.742811	-5.2897
ENSMUSG00000030199.16	chr6	5707	Etv6	protein_coding	0.224919	4.70399	2.61791	0.0178398	0.116225	-3.77269
ENSMUSG00000021597.16	chr13	3747	Slf1	protein_coding	0.224871	3.41446	2.26155	0.0369039	0.179114	-4.14315
ENSMUSG00000028381.8	chr4	4012	Ugcg	protein_coding	0.224698	5.24031	2.92147	0.00940459	0.0790505	-3.23589
ENSMUSG00000062760.10	chr15	5917	Shisal1	protein_coding	0.224551	3.61374	1.17975	0.254098	0.51974	-6.06218
ENSMUSG00000021109.13	chr12	4724	Hif1a	protein_coding	0.224329	6.74341	3.58751	0.00222279	0.0350652	-1.93704
ENSMUSG00000015094.16	chr2	1510	Npdc1	protein_coding	0.224326	5.99795	2.77018	0.0129651	0.0955773	-3.60185
ENSMUSG00000027663.12	chr3	7797	Zmat3	protein_coding	0.224286	4.77028	3.08951	0.00655927	0.0649132	-2.82709
ENSMUSG00000059866.13	chr5	2022	Tnip2	protein_coding	0.224106	4.63575	1.80143	0.0891226	0.291997	-5.1972
ENSMUSG00000026574.5	chr1	1724	Dpt	protein_coding	0.223848	4.74189	0.778322	0.446913	0.697469	-6.63549
ENSMUSG00000026676.7	chr2	2670	Ccdc3	protein_coding	0.22384	6.75667	2.10973	0.0497662	0.212337	-4.89338
ENSMUSG00000051950.10	chr5	4570	B3glct	protein_coding	0.223601	5.13402	3.24244	0.00471314	0.0527735	-2.55131
ENSMUSG00000052563.13	chr11	3426	D930048N14Rik	protein_coding	0.223508	0.785477	1.05044	0.307993	0.573323	-5.24015
ENSMUSG00000078154.3	chr11	1310	Gm12184	protein_coding	0.223372	-0.655006	0.636315	0.532916	0.754444	-5.09222
ENSMUSG00000061740.8	chr15	3398	Cyp2d22	protein_coding	0.223352	3.06009	1.3306	0.200624	0.457283	-5.52556
ENSMUSG00000037239.8	chr7	4056	Spred3	protein_coding	0.223186	2.59693	1.29032	0.213949	0.474117	-5.3177
ENSMUSG00000032258.15	chr9	4160	Lca5	protein_coding	0.223142	3.94063	3.02553	0.00752683	0.0702453	-2.80078
ENSMUSG00000058070.14	chr12	4169	Eml1	protein_coding	0.223141	6.61154	2.79187	0.0123846	0.0927538	-3.60105
ENSMUSG00000039199.6	chr8	2874	Zdhhc1	protein_coding	0.223094	5.3739	2.10546	0.0501808	0.213115	-4.81523
ENSMUSG00000024942.17	chr19	3060	Capn1	protein_coding	0.223047	5.41009	3.21646	0.00498606	0.0544011	-2.6509
ENSMUSG00000071604.5	chr19	2548	Fam189a2	protein_coding	0.222909	3.52225	0.845442	0.409426	0.667886	-6.11722
ENSMUSG00000020315.18	chr11	9107	Sptbn1	protein_coding	0.222872	8.35414	2.92759	0.00928255	0.0786335	-3.32158
ENSMUSG00000070476.10	chr2	4541	Fam217b	protein_coding	0.222535	1.16535	1.29187	0.213424	0.473521	-4.98597
ENSMUSG00000021209.12	chr12	3964	Ppp4r4	protein_coding	0.222475	2.237	0.948612	0.355906	0.619907	-5.60946
ENSMUSG00000034575.13	chr13	4867	Tent4a	protein_coding	0.222348	5.33557	3.2147	0.00500512	0.0545212	-2.64126
ENSMUSG00000043091.9	chr15	1982	Tuba1c	protein_coding	0.222081	5.24484	2.18353	0.0430725	0.194623	-4.67207
ENSMUSG00000002847.7	chr16	1974	Pla1a	protein_coding	0.22203	0.031577	0.665266	0.514668	0.743487	-5.29606
ENSMUSG00000024940.11	chr19	5729	Ltbp3	protein_coding	0.222003	8.73943	3.42086	0.00319778	0.0426507	-2.28086
ENSMUSG00000055809.7	chr7	2224	Dnaaf3	protein_coding	0.221093	0.239702	0.778936	0.446561	0.697286	-5.21866
ENSMUSG00000049482.16	chr8	3999	Ctu2	protein_coding	0.220858	3.77791	2.29886	0.0342525	0.172101	-4.15406
ENSMUSG00000026313.16	chr1	8100	Hdac4	protein_coding	0.220462	5.00542	2.86499	0.0106064	0.0845952	-3.33925
ENSMUSG00000027939.11	chr3	5710	Nup210l	protein_coding	0.220363	0.512631	0.62746	0.538567	0.758507	-5.34223
ENSMUSG00000025001.11	chr19	5868	Hells	protein_coding	0.22025	4.29795	1.83102	0.0844079	0.283499	-5.07954
ENSMUSG00000038299.16	chr18	4455	Wdr36	protein_coding	0.220225	4.84804	2.54006	0.0209646	0.128167	-3.92829
ENSMUSG00000070327.14	chr11	16716	Rnf213	protein_coding	0.220218	5.41949	1.40537	0.177647	0.427805	-5.88896
ENSMUSG00000114797.1	chr14	4987	Gm49336	protein_coding	0.220185	5.19564	3.43163	0.00312357	0.0422627	-2.16707
ENSMUSG00000015932.8	chr2	1911	Dstn	protein_coding	0.220174	7.1701	2.34449	0.0312504	0.163188	-4.47379
ENSMUSG00000031639.12	chr8	4407	Tlr3	protein_coding	0.219852	1.13708	0.979137	0.341032	0.605598	-5.32078
ENSMUSG00000031303.8	chrX	4348	Map3k15	protein_coding	0.219638	-0.248056	0.589692	0.563034	0.774422	-5.22957
ENSMUSG00000039201.9	chrX	2648	Tbc1d25	protein_coding	0.219584	3.21289	1.98708	0.0630138	0.239867	-4.56722
ENSMUSG00000004356.8	chr10	8821	Utp20	protein_coding	0.219393	5.02776	1.98543	0.0632118	0.24034	-4.95899
ENSMUSG00000089704.9	chr8	4113	Galnt2	protein_coding	0.219063	0.569316	0.636771	0.532625	0.75419	-5.41865
ENSMUSG00000045102.12	chr5	2897	Poln	protein_coding	0.219038	-1.42895	0.321487	0.7517	0.887005	-5.02029
ENSMUSG00000028152.10	chr3	6653	Tspan5	protein_coding	0.218714	4.68155	2.41495	0.0270944	0.15035	-4.13189
ENSMUSG00000028718.16	chr4	5368	Stil	protein_coding	0.218671	3.41479	1.9136	0.0723958	0.258439	-4.74613
ENSMUSG00000039270.9	chr4	7924	Megf9	protein_coding	0.218389	4.11596	1.99913	0.0615842	0.237419	-4.78103
ENSMUSG00000026721.16	chr1	6338	Rabgap1l	protein_coding	0.218224	5.80038	2.06193	0.054595	0.222911	-4.95496
ENSMUSG00000006403.13	chr1	4389	Adamts4	protein_coding	0.217967	6.23519	2.37925	0.0291305	0.156398	-4.38513
ENSMUSG00000011832.15	chr8	4058	Evi5l	protein_coding	0.21793	5.56153	2.92231	0.00938774	0.0790505	-3.26692
ENSMUSG00000026799.15	chr2	1686	Med27	protein_coding	0.21791	3.41388	2.19268	0.0423024	0.192621	-4.264
ENSMUSG00000063550.8	chr7	6694	Nup98	protein_coding	0.217714	6.04546	3.48408	0.002786	0.03976	-2.1335
ENSMUSG00000020519.5	chr11	1151	Sap30l	protein_coding	0.217682	4.66078	2.36047	0.0302587	0.160358	-4.22475
ENSMUSG00000041264.16	chr5	5216	Uspl1	protein_coding	0.217565	4.8587	2.37495	0.0293852	0.157453	-4.23537
ENSMUSG00000048960.13	chr1	11053	Prex2	protein_coding	0.217492	2.99608	1.41402	0.175132	0.424211	-5.36743
ENSMUSG00000019082.18	chr7	5590	Slc25a22	protein_coding	0.217401	4.78064	2.5641	0.0199479	0.124193	-3.87107
ENSMUSG00000073889.10	chr4	2605	Il11ra1	protein_coding	0.217394	7.568	1.98488	0.0632783	0.240443	-5.11379
ENSMUSG00000062591.5	chr17	2228	Tubb4a	protein_coding	0.21738	-1.28438	0.383153	0.706282	0.862418	-5.08788
ENSMUSG00000004951.10	chr5	930	Hspb1	protein_coding	0.217284	2.52313	1.32962	0.200943	0.457643	-5.30226
ENSMUSG00000019796.12	chr10	3386	Lrp11	protein_coding	0.217183	1.07662	0.796798	0.436387	0.689351	-5.36504
ENSMUSG00000002210.11	chr7	2242	Smg9	protein_coding	0.217101	4.60688	2.39424	0.028259	0.153728	-4.16957
ENSMUSG00000047787.8	chr19	5872	Flrt1	protein_coding	0.217034	1.02804	0.759217	0.457962	0.704969	-5.4552
ENSMUSG00000050697.9	chr15	4655	Prkaa1	protein_coding	0.216986	4.89608	2.51636	0.0220147	0.131901	-3.998
ENSMUSG00000002055.9	chr11	3887	Spag5	protein_coding	0.216807	4.84459	1.78897	0.0911745	0.295859	-5.26131
ENSMUSG00000027977.15	chr3	5570	Ndst3	protein_coding	0.216778	1.42917	0.90284	0.379033	0.638945	-5.50008
ENSMUSG00000022221.14	chr14	1964	Ripk3	protein_coding	0.21661	3.8548	2.13394	0.0474719	0.206051	-4.48044
ENSMUSG00000029851.5	chr6	4497	Tcaf2	protein_coding	0.216555	1.72292	1.04114	0.312169	0.578371	-5.38396
ENSMUSG00000034912.17	chr12	9833	Mdga2	protein_coding	0.216497	0.266709	0.517448	0.611409	0.806659	-5.20851
ENSMUSG00000022429.11	chr15	2219	Dmc1	protein_coding	0.216467	1.81078	1.02443	0.319772	0.585742	-5.3898
ENSMUSG00000020288.13	chr11	3583	Ahsa2	protein_coding	0.216427	4.85047	3.25038	0.00463269	0.0523146	-2.51164
ENSMUSG00000020231.15	chr10	6551	Dip2a	protein_coding	0.216405	5.84375	2.998	0.00798476	0.0723049	-3.13911
ENSMUSG00000026873.9	chr2	3741	Phf19	protein_coding	0.216311	4.03175	2.39222	0.0283746	0.153829	-4.06666
ENSMUSG00000043424.10	chr18	2379	Eif3j2	protein_coding	0.216014	-0.507599	0.616319	0.545724	0.762224	-5.15507
ENSMUSG00000044033.16	chr2	8969	Ccdc141	protein_coding	0.215933	2.38063	1.5624	0.136334	0.369061	-4.98574
ENSMUSG00000020019.4	chr10	3646	Ntn4	protein_coding	0.215725	2.60943	0.92735	0.366526	0.629566	-5.70397
ENSMUSG00000028410.13	chr4	5622	Dnaja1	protein_coding	0.21565	5.86405	3.3111	0.00406058	0.0486508	-2.48873
ENSMUSG00000021959.16	chr14	5191	Lats2	protein_coding	0.215514	5.28971	2.63185	0.0173292	0.114046	-3.83031
ENSMUSG00000005220.10	chr5	4862	Corin	protein_coding	0.215351	-0.304314	0.668968	0.512361	0.742811	-5.25722
ENSMUSG00000038370.6	chr1	1577	Pcp4l1	protein_coding	0.215201	3.09271	1.05063	0.307912	0.573323	-5.70306
ENSMUSG00000003518.13	chr11	4445	Dusp3	protein_coding	0.215105	5.58189	2.60083	0.018485	0.118862	-3.92401
ENSMUSG00000024052.17	chr17	5640	Lpin2	protein_coding	0.214689	5.81611	3.18308	0.00535968	0.0572332	-2.76256
ENSMUSG00000041308.6	chr8	9945	Sntb2	protein_coding	0.214669	6.40266	2.31914	0.0328863	0.168167	-4.51144
ENSMUSG00000053702.16	chr2	8079	Nebl	protein_coding	0.214556	1.3421	0.880689	0.390579	0.649575	-5.44894
ENSMUSG00000064254.6	chr7	1484	Ethe1	protein_coding	0.214554	2.95429	1.74736	0.0983333	0.309815	-4.88664
ENSMUSG00000025995.16	chr1	3226	Wdr75	protein_coding	0.214552	5.01323	3.45473	0.00297019	0.0411448	-2.08909
ENSMUSG00000063160.12	chr7	8511	Numbl	protein_coding	0.214545	6.88593	4.18275	0.000605724	0.0146264	-0.656297
ENSMUSG00000031548.7	chr8	4372	Sfrp1	protein_coding	0.214388	4.08357	1.04137	0.312064	0.578371	-5.92189
ENSMUSG00000068205.14	chr2	4883	Macrod2	protein_coding	0.214251	2.86937	1.43017	0.170514	0.417685	-5.2745
ENSMUSG00000066000.12	chr4	2594	Zfp979	protein_coding	0.214212	-0.441244	0.527105	0.604827	0.80235	-5.18679
ENSMUSG00000000374.8	chr10	5047	Trappc10	protein_coding	0.214146	5.0206	3.78559	0.00144148	0.0260794	-1.39487
ENSMUSG00000026103.14	chr1	5596	Gls	protein_coding	0.214005	6.27176	3.54499	0.00243914	0.0370132	-2.01321
ENSMUSG00000022999.15	chr15	2548	Lmbr1l	protein_coding	0.213911	4.22871	1.5336	0.143244	0.379435	-5.53539
ENSMUSG00000000759.14	chr8	5724	Tubgcp3	protein_coding	0.21373	5.25272	3.28631	0.00428515	0.0501885	-2.48732
ENSMUSG00000002870.8	chr6	3494	Mcm2	protein_coding	0.213167	6.02374	1.93267	0.0698482	0.253173	-5.16125
ENSMUSG00000024241.7	chr17	8436	Sos1	protein_coding	0.213058	4.86886	2.50752	0.0224188	0.133655	-3.99659
ENSMUSG00000001228.14	chr17	3586	Uhrf1	protein_coding	0.213028	5.9437	2.16777	0.0444283	0.198303	-4.75159
ENSMUSG00000026478.14	chr1	7622	Lamc1	protein_coding	0.212712	8.20963	2.5628	0.0200018	0.124193	-4.05054
ENSMUSG00000001552.14	chr11	3205	Jup	protein_coding	0.212544	5.13564	2.39783	0.0280535	0.153225	-4.23101
ENSMUSG00000024366.8	chr18	1997	Gfra3	protein_coding	0.212473	-2.57254	0.369925	0.715936	0.867536	-5.2928
ENSMUSG00000028277.13	chr4	3530	Ube2j1	protein_coding	0.212331	6.04929	3.36357	0.00362272	0.0454827	-2.39234
ENSMUSG00000112160.1	chr10	2726	BC024063	protein_coding	0.212109	0.0451701	0.699761	0.493396	0.729436	-5.20998
ENSMUSG00000050919.9	chr13	6382	Zfp366	protein_coding	0.211919	2.78218	1.58032	0.132175	0.361838	-5.07493
ENSMUSG00000051413.17	chr2	5571	Plagl2	protein_coding	0.211843	4.48495	2.83398	0.0113283	0.0880722	-3.3075
ENSMUSG00000030166.14	chr6	3553	Rad52	protein_coding	0.211779	3.66903	1.49704	0.152437	0.39249	-5.46354
ENSMUSG00000028175.15	chr3	3323	Depdc1a	protein_coding	0.211646	2.8503	1.31923	0.20432	0.461459	-5.44461
ENSMUSG00000026667.14	chr1	7864	Uhmk1	protein_coding	0.21157	5.79578	3.7405	0.00159089	0.0278528	-1.569
ENSMUSG00000031465.6	chr8	3560	Angpt2	protein_coding	0.211559	4.41104	1.44622	0.166021	0.41159	-5.71085
ENSMUSG00000035310.15	chr5	4592	Lin54	protein_coding	0.211487	3.74694	2.56821	0.0197791	0.123702	-3.67451
ENSMUSG00000051235.10	chr12	5268	Gen1	protein_coding	0.211472	3.05308	1.84487	0.0822788	0.279051	-4.74374
ENSMUSG00000038351.14	chr11	4873	Sgsm2	protein_coding	0.211329	4.4589	2.34501	0.031218	0.163188	-4.21758
ENSMUSG00000022562.15	chr15	4081	Oplah	protein_coding	0.211292	4.10218	1.94329	0.0684649	0.250342	-4.86222
ENSMUSG00000038822.15	chr10	10257	Hace1	protein_coding	0.211291	3.66525	2.17272	0.0439978	0.197422	-4.3717
ENSMUSG00000037224.15	chr5	3983	Zfyve28	protein_coding	0.21117	1.04536	0.557081	0.584621	0.789567	-5.66685
ENSMUSG00000022443.17	chr15	7433	Myh9	protein_coding	0.210991	9.58921	2.75714	0.0133265	0.0969731	-3.63457
ENSMUSG00000020087.5	chr10	2286	Tysnd1	protein_coding	0.210983	5.19045	3.38012	0.00349452	0.0448005	-2.26945
ENSMUSG00000032593.5	chr9	2543	Amigo3	protein_coding	0.210951	3.66384	1.44464	0.166459	0.412298	-5.46726
ENSMUSG00000008730.17	chr3	7939	Hipk1	protein_coding	0.210706	6.9758	3.08087	0.00668252	0.0656671	-3.01424
ENSMUSG00000035107.13	chr16	6561	Dcbld2	protein_coding	0.21065	5.69996	2.80342	0.0120858	0.0913411	-3.51594
ENSMUSG00000027932.14	chr3	2487	Slc27a3	protein_coding	0.210595	5.90027	1.6887	0.109251	0.32611	-5.52252
ENSMUSG00000017781.17	chr11	3761	Pitpna	protein_coding	0.21057	6.81396	3.06258	0.00695078	0.0669439	-3.0494
ENSMUSG00000059645.6	chr5	2995	Gm7361	protein_coding	0.210434	-0.161	0.447635	0.659981	0.835052	-5.18014
ENSMUSG00000027956.11	chr3	2898	Tmem144	protein_coding	0.210188	0.791162	0.945307	0.357542	0.621719	-5.21868
ENSMUSG00000038305.15	chr1	3929	Spats2l	protein_coding	0.209966	6.05403	2.13086	0.0477586	0.206898	-4.81477
ENSMUSG00000028656.14	chr4	2768	Cap1	protein_coding	0.20988	7.87095	3.42677	0.00315685	0.0423014	-2.28377
ENSMUSG00000026927.17	chr2	2193	Entr1	protein_coding	0.209794	5.76821	2.66285	0.0162435	0.109674	-3.81342
ENSMUSG00000056305.4	chr6	2244	Usp39	protein_coding	0.20973	4.45815	2.43134	0.0262047	0.147127	-4.07197
ENSMUSG00000027254.13	chr2	11825	Map1a	protein_coding	0.209621	5.87731	2.76362	0.0131458	0.0961927	-3.61362
ENSMUSG00000003418.11	chr2	7618	St8sia6	protein_coding	0.20942	0.535023	0.82034	0.423202	0.678354	-5.5695
[truncated: 11,552 more rows]

## Sheet: contrast_Cor_HH_vs_Cor_WT_GO
Query	Significant	P.value	Term_size	Query_size	Intersection_size	Precision	Recall	Term_id	Source	Term_name	Effective_domain_size	Source_order	Parents	Evidence_codes	Intersection
BP.Cor_HH_vs_Cor_WT_UP	TRUE	1.6305e-06	503	546	61	0.111722	0.121272	GO:2000147	GO:BP	positive regulation of cell motility	13535	26168	GO:0040017|GO:0048522|GO:0048870|GO:2000145	ISO IEA,ISS ISO,ISO IEA,ISO IEA,IMP ISO IEA,ISO IEA,ISO IEA,IMP,ISO IEA,IDA IBA,IDA IBA,ISO IEA,ISO,ISO IEA,IEA,IBA,IEA,ISO IEA,IEA,ISO IBA IEA,ISO IEA,IEA,ISO IEA,IMP ISO IBA IEA,ISO IEA,ISO IEA,ISO IEA,ISO IEA,ISO,ISO,ISO,IMP ISO,ISO IEA,ISS ISO IEA,IMP,IMP IBA,IMP ISO IEA,IDA ISO IEA,ISO IEA,IMP,ISO IEA,IMP,ISO IEA,ISO IEA,ISO IEA,IDA,IEA,IMP ISO,IMP ISO IEA,ISO IEA,ISO IEA,ISO IEA,ISO IEA,ISO…	Bdkrb1,Ntn1,Ptgs2,Duox1,Hbegf,Thy1,Ntf3,Cxcl14,Tnfaip6,Cfap69,Sema3c,Lrrc15,Pcsk5,Glipr2,Twist2,Sema4f,Lgals3,Acta2,Cxcr4,Anxa1,Ackr3,Tiam1,Myadm,Adam8,Stat3,Adamts1,Rhoj,Egfr,Gli1,Fbln1,Pde4d,C3ar1,Adra2a,Foxp1,Cavin1,Srpx2,Aqp1,F2r,Nfe2l2,Camk1d,Iqgap1,Iqsec1,Ssh1,Mmp2,Cav1,Zfp703,Rock2,Il1r1,Rtn4,S100a11,Itga5,Igfbp5,Myo1c,Diaph1,Sema7a,Gas6,Rapgef4,Flna,Syde1,Tgfbr2,Stat5b
BP.Cor_HH_vs_Cor_WT_UP	TRUE	1.78648e-06	515	546	62	0.113553	0.120388	GO:0040017	GO:BP	positive regulation of locomotion	13535	10246	GO:0040011|GO:0040012|GO:0048518	ISO IEA,ISS ISO,ISO IEA,ISO IEA,IMP ISO IEA,ISO IEA,ISO IEA,IMP,ISO IEA,IDA IBA,IDA IBA,ISO IEA,ISO,ISO IEA,IEA,IBA,IEA,ISO IEA,IEA,ISO IBA IEA,ISO IEA,IEA,ISO IEA,IMP ISO IBA IEA,ISO IEA,ISO IEA,ISO IEA,ISO IEA,ISO,ISO,ISO,IMP ISO,ISO IEA,ISS ISO IEA,IMP,IMP IBA,IMP ISO IEA,IDA IBA,IDA ISO IEA,ISO IEA,IMP,ISO IEA,IMP,ISO IEA,ISO IEA,ISO IEA,IDA,IEA,IMP ISO,IMP ISO IEA,ISO IEA,ISO IEA,ISO IEA,ISO…	Bdkrb1,Ntn1,Ptgs2,Duox1,Hbegf,Thy1,Ntf3,Cxcl14,Tnfaip6,Cfap69,Sema3c,Lrrc15,Pcsk5,Glipr2,Twist2,Sema4f,Lgals3,Acta2,Cxcr4,Anxa1,Ackr3,Tiam1,Myadm,Adam8,Stat3,Adamts1,Rhoj,Egfr,Gli1,Fbln1,Pde4d,C3ar1,Adra2a,Foxp1,Cavin1,Srpx2,Aqp1,Il16,F2r,Nfe2l2,Camk1d,Iqgap1,Iqsec1,Ssh1,Mmp2,Cav1,Zfp703,Rock2,Il1r1,Rtn4,S100a11,Itga5,Igfbp5,Myo1c,Diaph1,Sema7a,Gas6,Rapgef4,Flna,Syde1,Tgfbr2,Stat5b
BP.Cor_HH_vs_Cor_WT_UP	TRUE	7.05266e-06	1214	456	99	0.217105	0.0815486	GO:2000026	GO:BP	regulation of multicellular organismal development	13535	26054	GO:0007275|GO:0050793|GO:0051239	IDA,IDA IMP ISO,IMP,ISS ISO IEA,IDA IBA,IMP,IGI,IGI,IDA ISS ISO,IDA IMP,ISO,IBA,IDA,IMP ISO,ISS ISO IBA,IDA,IMP,ISO,IDA IMP IBA,ISS ISO IEA,IMP,IDA IMP IGI ISO IEA,IDA IMP ISO IEA,IMP ISO IEA,IDA IMP IGI,IBA,IMP,IMP,ISS ISO IEA,IMP,IEA,IDA IMP IGI,ISO IBA IEA,IMP,IMP IBA,ISO IEA,ISO IBA,IMP,IMP IBA,IDA ISO IEA,IMP,IMP ISS ISO IBA IEA,IEA,IGI,ISS ISO IBA IEA,IEA,IEA,IDA NAS,IBA,ISO IEA,ISO IEA,ISO…	Lrrtm1,Ntn1,Sfn,Wnt4,Tnmd,Pla2g3,Nkx6-1,Ptch2,Ntrk2,Hmga2,Hspa1a,Bhlhe41,Crabp2,Ngfr,Thy1,Tnfrsf12a,Rbp4,Ntf3,Ngf,Tnfaip6,Nr1d1,Lrg1,Notum,Rarb,Wnt2,Sema3c,Tmem100,Dynlt1b,Efemp1,Trib1,Pthlh,Wnt9a,Sema4f,Nupr1,Ubash3b,Pim1,Map6,Il1rl2,Errfi1,Fbn1,Irgm1,Ecm1,Cxcr4,Wnt2b,Anxa1,Trim16,Tiam1,Adam8,Acan,Fstl3,Baiap2,Ddah1,Ptch1,Stat3,Loxl2,Adamts1,Rab7b,Plxna2,Rhoj,Egfr,Gas2l1,Il4ra,Tspo,Dusp10,Tjp2,N…
BP.Cor_HH_vs_Cor_WT_UP	TRUE	1.47849e-05	491	546	57	0.104396	0.11609	GO:0030335	GO:BP	positive regulation of cell migration	13535	7018	GO:0016477|GO:0030334|GO:2000147	ISO IEA,ISO IEA,IMP ISO IEA,ISO IEA,ISO IEA,IMP,ISO IEA,IDA IBA,ISO IEA,ISO,ISO IEA,IEA,IBA,IEA,ISO IEA,IEA,ISO IBA IEA,ISO IEA,IEA,ISO IEA,IMP ISO IBA IEA,ISO IEA,ISO IEA,ISO IEA,ISO IEA,ISO,ISO,ISO,IMP ISO,ISO IEA,ISS ISO IEA,IMP IBA,IMP ISO IEA,IDA ISO IEA,ISO IEA,IMP,ISO IEA,IMP,ISO IEA,ISO IEA,ISO IEA,IDA,IEA,IMP ISO,IMP ISO IEA,ISO IEA,ISO IEA,ISO IEA,ISO IEA,ISO,IBA,ISO IEA,ISO,ISO IEA,IEA…	Bdkrb1,Ptgs2,Hbegf,Thy1,Ntf3,Cxcl14,Tnfaip6,Sema3c,Lrrc15,Pcsk5,Glipr2,Twist2,Sema4f,Lgals3,Acta2,Cxcr4,Anxa1,Ackr3,Tiam1,Myadm,Adam8,Stat3,Adamts1,Rhoj,Egfr,Gli1,Fbln1,Pde4d,C3ar1,Adra2a,Foxp1,Srpx2,Aqp1,F2r,Nfe2l2,Camk1d,Iqgap1,Iqsec1,Ssh1,Mmp2,Cav1,Zfp703,Rock2,Il1r1,Rtn4,S100a11,Itga5,Igfbp5,Myo1c,Diaph1,Sema7a,Gas6,Rapgef4,Flna,Syde1,Tgfbr2,Stat5b
BP.Cor_HH_vs_Cor_WT_UP	TRUE	1.49183e-05	1233	649	127	0.195686	0.103001	GO:0016477	GO:BP	cell migration	13535	5292	GO:0048870	ISO IEA,ISO,IDA IMP ISS ISO,ISO IEA,ISS ISO IEA,IGI,IMP,IMP,ISO IEA,IMP ISO IEA,ISS ISO IEA,ISS ISO IBA IEA,IDA,ISO IEA,IMP IEA,ISS ISO IEA,IMP ISO IEA,ISO IEA,ISS ISO IEA,IDA IMP IBA,IMP IBA,ISO,ISO IEA,ISO IEA,ISO,ISO IEA,IEA,IBA,IBA,IEA,ISO IEA,IDA IMP,IDA,IMP,IEA,IDA,IDA IMP ISS ISO IBA IEA,ISO IBA IEA,IEA,ISO IEA,IDA IMP ISO IBA NAS IEA,ISS ISO IEA,ISO,IDA,IGI ISO IEA,ISS ISO IEA,IEA,ISO IEA…	Bdkrb1,Il1rn,Ntn1,Ptgs2,Igfbp6,Wnt4,Nkx6-1,Ntrk2,Ngfr,Hbegf,Nfatc2,Thy1,Tnfrsf12a,Ntf3,Cxcl14,Tnfaip6,Lrg1,Tubb2b,Apod,Sema3c,Plat,Efemp1,Lrrc15,Trib1,Pcsk5,Glipr2,Twist2,Sema4f,Radil,Lgals3,Acta2,Errfi1,Pvr,Ecm1,Cxcr4,Nbl1,Anxa1,Ackr3,Tiam1,Myadm,Adam8,Nanos1,Acan,Matn2,Stat3,Loxl2,Cd44,Adamts1,Plxna2,Rhoj,Cd248,Egfr,Tspo,Dusp10,Eps8,Plec,Gli1,Fbln1,Pde4d,C3ar1,Cd34,Adra2a,Foxp1,Apcdd1,Tuba1a,St…
BP.Cor_HH_vs_Cor_WT_UP	TRUE	1.73124e-05	2112	500	160	0.32	0.0757576	GO:0009653	GO:BP	anatomical structure morphogenesis	13535	3608	GO:0032502|GO:0048856	IMP,IMP IGI ISS,ISS ISO IEA,IMP,ISO IEA,IDA IMP IGI ISO IBA,ISO IEA,IDA IMP IGI ISO IEA,IBA,IMP IGI IBA,IDA IBA,IMP,IMP,IBA,IDA IMP IBA,IBA,IMP,IMP ISS ISO,IMP ISS ISO IEA,IDA IMP,IMP ISO IEA,IEA,IMP NAS,IMP,IDA IMP ISS ISO IBA,IMP,IDA IEA,IMP,IDA IMP IBA,IDA IMP ISO IBA IEA,ISS ISO IEA,IDA IMP IGI ISO IEA,IMP IBA,ISS,ISS ISO IEA,IMP IGI,IGI,IMP IGI IEA,IDA IMP IGI IEP IBA IEA,IDA IBA,IMP,IEA,ISS…	Gjb5,Ripply1,Alpk2,Slc1a1,Il1rn,Ntn1,Ptgs2,Wnt4,Foxd2,Foxf2,Tnmd,Pla2g3,Nkx6-1,Cdh22,Nfasc,Mfap5,Slc24a4,Ntrk2,Hmga2,Crabp2,Ngfr,Mmp19,Hbegf,Nfatc2,Thy1,Rfx2,Tnfrsf12a,Rbp4,Ntf3,Ngf,Lepr,Lrg1,Gap43,Actg2,Tubb2b,Aldh1a3,Rarb,Wnt2,Sema3c,Myo16,Tmem100,Tgfbi,Mical2,Dynlt1b,Efemp1,Lrig1,Pcsk5,Ezr,Kcnj8,Dusp5,Wnt9a,Sema4f,Adamts5,Flnc,Pim1,Map6,Acta2,Ngef,Errfi1,Fbn1,Irgm1,Ecm1,Cxcr4,Junb,Nbl1,Wnt2b,C…
BP.Cor_HH_vs_Cor_WT_UP	TRUE	2.32621e-05	1299	463	108	0.233261	0.0831409	GO:0045595	GO:BP	regulation of cell differentiation	13535	11842	GO:0030154|GO:0050793|GO:0050794	IEA,IMP,IDA IMP ISO,IMP,IMP,IMP ISS ISO IEA,IMP ISS ISO IEA,IDA IGI,IGI,ISS ISO,IDA IMP,IDA,ISO,IMP,IDA IBA,IDA,ISO,ISO IEA,ISS ISO IBA,IDA,ISO IBA,IMP,IDA IMP IGI ISO IBA,ISS ISO IEA,IMP,ISO IEA,ISO,IMP,IDA,IBA,IMP,IMP,ISS ISO IEA,IMP,IEA,ISO IEA,IMP IGI,IEA,ISO IBA IEA,IMP IBA,IMP,ISO IBA,IMP,IMP IBA,IDA ISO IEA,IMP,IEA,IDA,IDA,ISS ISO IBA IEA,IEA,IEA,IDA IMP NAS,IDA IEP,IMP,IBA,ISO IEA,ISO IEA…	Brinp3,Medag,Ntn1,Ptgs2,Sfn,Wnt4,Pla2g3,Nkx6-1,Ptch2,Ntrk2,Duoxa1,Hmga2,Hspa1a,Slc7a10,Bhlhe41,Crabp2,Ngfr,Nfatc2,Thy1,Tnfrsf12a,Ntf3,Cxcl14,Ngf,Tnfaip6,Nr1d1,Lrg1,Grb14,Rarb,Wnt2,Sema3c,Tmem100,Dynlt1b,Efemp1,Trib1,Pthlh,Glipr2,Wnt9a,Twist2,Sema4f,Ubash3b,Pim1,Map6,Il1rl2,Errfi1,Fbn1,Irgm1,Cxcr4,Junb,Nbl1,Anxa1,Trim16,Tiam1,Adam8,Sik1,Nr1d2,Acan,Fstl3,Baiap2,Ptch1,Stat3,Loxl2,Pdlim7,Rab7b,Plxna2…
BP.Cor_HH_vs_Cor_WT_UP	TRUE	5.48764e-05	648	651	77	0.11828	0.118827	GO:0030029	GO:BP	actin filament-based process	13535	6890	GO:0009987	IGI,IBA IEA,TAS,IDA ISS ISO IEA,IDA IMP IGI ISS ISO IEA,ISO IEA,ISS ISO TAS IEA,ISO IEA,IBA IEA,ISS ISO IBA IEA,ISS ISO IBA IEA,ISO IEA,IBA TAS,IMP IGI ISS ISO IBA IEA,IPI IBA,IDA ISO IBA IEA,IDA,IBA,IDA IMP IGI,IMP ISO IEA,IMP,IDA IBA,IMP ISO IBA,IMP ISO IBA IEA,ISO IEA,IMP,IMP,ISS ISO IEA,IBA,IBA,ISO IBA IEA,IGI,ISO IBA IEA,ISO IEA,IBA,ISS ISO IEA,ISS ISO IEA,IBA,ISS ISO,IBA,IDA IMP,IBA,ISS ISO…	Wnt4,Cnn1,Myrip,Mical2,Ezr,Kcnj8,Flnc,Acta2,Kcne4,Anxa1,Fhdc1,Myadm,Csrp1,Baiap2,Pdlim7,Rhoj,Ehd2,Gas2l1,Eps8,Ank2,Plec,Synpo,Pde4d,Plek,Zyx,Akap13,Cavin3,Hck,Stard13,Amotl2,Pdlim4,Kras,Iqgap2,S100a10,Iqgap3,Aqp1,Cgnl1,Tagln2,Sipa1l1,Iqgap1,Srf,Csrp2,Lima1,Iqsec1,Anln,Ssh1,Nedd4l,Cfl2,Rnh1,Cav1,Rock2,Dbn1,Flnb,Arhgap17,Myo1c,Tpm2,Diaph1,Rnd3,Tpm4,Flna,Pfn2,Wdr1,Syde1,Cdc42bpb,Pacsin2,Tnfaip1,Tpm3…
BP.Cor_HH_vs_Cor_WT_UP	TRUE	9.99044e-05	2031	506	156	0.3083	0.0768095	GO:0050793	GO:BP	regulation of developmental process	13535	13690	GO:0032502|GO:0050789	ISO IEA,IDA,IEA,IMP,IDA IMP ISO,IMP,IMP,IDA IMP ISS ISO IEA,IDA IBA,IMP ISS ISO IEA,IDA IMP IGI,IGI,IDA ISS ISO,IDA IMP,IDA IMP ISS ISO IEA,ISO,IMP,IDA IBA,IDA,IMP ISO,IMP ISO IEA,IMP ISS ISO IBA,IDA,IMP,ISO IBA,IMP,IDA IMP IGI ISO IBA,ISS ISO IEA,IMP,IDA IMP IGI ISO IEA,ISO,IDA IMP ISO IEA,IMP ISO IEA,IDA IMP IGI,IBA,IMP,IMP,ISS ISO IEA,IMP,IEA,IGI ISO IBA IEA,ISO IEA,IDA IMP IGI,IEA,ISO IBA IEA…	Alpk2,Lrrtm1,Brinp3,Medag,Ntn1,Ptgs2,Sfn,Wnt4,Tnmd,Pla2g3,Nkx6-1,Ptch2,Ntrk2,Duoxa1,Hmga2,Hspa1a,Slc7a10,Bhlhe41,Crabp2,Ngfr,Nfatc2,Thy1,Tnfrsf12a,Rbp4,Ntf3,Cxcl14,Ngf,Tnfaip6,Nr1d1,Lrg1,Grb14,Notum,Rarb,Wnt2,Sema3c,Tmem100,Dynlt1b,Efemp1,Trib1,Pthlh,Ezr,Glipr2,Wnt9a,Twist2,Sema4f,Nupr1,Ubash3b,Pim1,Map6,Il1rl2,Ngef,Errfi1,Fbn1,Irgm1,Ecm1,Cxcr4,Junb,Nbl1,Wnt2b,Anxa1,Trim16,Tiam1,Adam8,Sik1,Nr1d2,…
BP.Cor_HH_vs_Cor_WT_UP	TRUE	0.000244569	824	615	85	0.138211	0.103155	GO:0030334	GO:BP	regulation of cell migration	13535	7017	GO:0016477|GO:2000145	ISO IEA,ISO,IDA IMP,ISO IEA,IGI,IMP,ISO IEA,IMP ISO IEA,ISS ISO IBA IEA,ISO IEA,IMP,ISS ISO IEA,ISS ISO IEA,IDA IBA,ISO,ISO IEA,ISO IEA,ISO,ISO IEA,IEA,IBA,IEA,ISO IEA,IMP,IEA,IDA,IMP ISO IBA IEA,ISO IEA,IEA,ISO IEA,IMP ISO IBA IEA,ISO,IGI ISO IEA,ISO IEA,IMP IBA,ISS ISO IEA,ISO IEA,IMP,ISO,ISO,ISO,IMP ISO,ISO IEA,ISS ISO IEA,ISO IEA,IBA,IMP IBA,IMP ISO IEA,IDA ISO IEA,ISO IEA,IMP ISS ISO IEA,ISO…	Bdkrb1,Il1rn,Ntn1,Ptgs2,Wnt4,Nkx6-1,Ngfr,Hbegf,Thy1,Ntf3,Cxcl14,Tnfaip6,Apod,Sema3c,Efemp1,Lrrc15,Trib1,Pcsk5,Glipr2,Twist2,Sema4f,Lgals3,Acta2,Ecm1,Cxcr4,Nbl1,Anxa1,Ackr3,Tiam1,Myadm,Adam8,Acan,Stat3,Adamts1,Plxna2,Rhoj,Egfr,Dusp10,Gli1,Fbln1,Pde4d,C3ar1,Adra2a,Foxp1,Stard13,Amotl2,Srpx2,Aqp1,F2r,Nfe2l2,Camk1d,Iqgap1,Atp2b4,Srf,Iqsec1,Ssh1,Mmp2,Cav1,Zfp703,Rock2,Il1r1,Ldlrad4,Rtn4,S100a11,Itga5,…
BP.Cor_HH_vs_Cor_WT_UP	TRUE	0.000251262	883	566	86	0.151943	0.0973952	GO:0040012	GO:BP	regulation of locomotion	13535	10241	GO:0040011|GO:0050789	ISO IEA,ISO,IDA IMP ISS ISO,ISO IEA,IGI,ISO IEA,IMP,ISO IEA,IMP ISO IEA,ISS ISO IBA IEA,ISO IEA,IMP,ISS ISO IEA,ISS ISO IEA,ISS ISO IEA,IDA IBA,IDA IBA,ISO,ISO IEA,ISO IEA,ISO,ISO IEA,IEA,IBA,IEA,ISO IEA,IMP,IEA,IDA,IMP ISO IBA IEA,ISO IEA,IEA,ISO IEA,IMP ISO IBA IEA,ISO,IGI ISO IEA,ISO IEA,IMP IBA,ISS ISO IEA,ISO IEA,IMP,ISO,ISO IEA,ISO,IMP ISO,ISO IEA,ISS ISO IEA,ISO IEA,IBA,IMP,IMP IBA,IMP ISO…	Bdkrb1,Il1rn,Ntn1,Ptgs2,Wnt4,Duox1,Nkx6-1,Ngfr,Hbegf,Thy1,Ntf3,Cxcl14,Tnfaip6,Tubb2b,Apod,Cfap69,Sema3c,Efemp1,Lrrc15,Trib1,Pcsk5,Glipr2,Twist2,Sema4f,Lgals3,Acta2,Ecm1,Cxcr4,Nbl1,Anxa1,Ackr3,Tiam1,Myadm,Adam8,Acan,Stat3,Adamts1,Plxna2,Rhoj,Egfr,Dusp10,Gli1,Fbln1,Pde4d,C3ar1,Adra2a,Foxp1,Stard13,Amotl2,Cavin1,Srpx2,Aqp1,Il16,F2r,Nfe2l2,Camk1d,Iqgap1,Atp2b4,Srf,Iqsec1,Ssh1,Mmp2,Cav1,Zfp703,Rock2,D…
BP.Cor_HH_vs_Cor_WT_UP	TRUE	0.000367281	2352	464	162	0.349138	0.0688776	GO:0051239	GO:BP	regulation of multicellular organismal process	13535	14037	GO:0032501|GO:0050789	ISO IEA,IDA,IMP,IMP IBA,IDA IMP,IMP,IDA IMP ISO,IDA ISO IEA,IMP,IDA ISS ISO IEA,IDA IBA,IDA IMP ISO IEA,IGI,IGI,IMP,IDA ISS ISO,ISO IEA,IDA IMP ISS ISO IEA,ISO,IBA,IDA,IMP ISO IEA,IMP,ISO IEA,IDA,ISS ISO IBA,IDA,IMP,ISO,IEA,IDA IMP IBA,IMP ISO,IEA,ISS ISO IEA,IMP ISO,IDA ISO IEA,IDA IMP IGI ISO IEA,ISS ISO IEA,IDA IMP ISO IEA,IMP ISO IEA,IDA IMP IGI,ISO,IBA,NAS,IMP,IMP,ISS ISO IEA,IMP,IEA,IMP,IGI…	Alpk2,Lrrtm1,Clec4d,Neto1,Spon2,Slc1a1,Ntn1,Ptgs2,Sfn,Wnt4,Tnmd,Pla2g3,Nkx6-1,Ptch2,Slc24a4,Ntrk2,Penk,Hmga2,Hspa1a,Bhlhe41,Crabp2,Ngfr,Hbegf,Nfatc2,Cd300lb,Thy1,Tnfrsf12a,Rbp4,Ntf3,Serping1,Ngf,Lepr,Tec,Tnfaip6,Nr1d1,Ildr2,Lrg1,Apod,Notum,Rarb,Wnt2,Kcnn4,Sema3c,Plat,Tmem100,Dynlt1b,Efemp1,Trib1,Pthlh,Slc11a1,Ezr,Kcnj8,Dusp5,Glipr2,Plaur,Wnt9a,C1qtnf3,Sema4f,Lgals3,Nupr1,Ubash3b,Adamts5,Pim1,Cd14…
BP.Cor_HH_vs_Cor_WT_UP	TRUE	0.000374075	857	566	83	0.146643	0.0968495	GO:2000145	GO:BP	regulation of cell motility	13535	26166	GO:0040012|GO:0048870|GO:0050794	ISO IEA,ISO,IDA IMP ISS ISO,ISO IEA,IGI,ISO IEA,IMP,ISO IEA,IMP ISO IEA,ISS ISO IBA IEA,ISO IEA,IMP,ISS ISO IEA,ISS ISO IEA,IDA IBA,IDA IBA,ISO,ISO IEA,ISO IEA,ISO,ISO IEA,IEA,IBA,IEA,ISO IEA,IMP,IEA,IDA,IMP ISO IBA IEA,ISO IEA,IEA,ISO IEA,IMP ISO IBA IEA,ISO,IGI ISO IEA,ISO IEA,IMP IBA,ISS ISO IEA,ISO IEA,IMP,ISO,ISO IEA,ISO,IMP ISO,ISO IEA,ISS ISO IEA,ISO IEA,IBA,IMP,IMP IBA,IMP ISO IEA,IDA ISO…	Bdkrb1,Il1rn,Ntn1,Ptgs2,Wnt4,Duox1,Nkx6-1,Ngfr,Hbegf,Thy1,Ntf3,Cxcl14,Tnfaip6,Apod,Cfap69,Sema3c,Efemp1,Lrrc15,Trib1,Pcsk5,Glipr2,Twist2,Sema4f,Lgals3,Acta2,Ecm1,Cxcr4,Nbl1,Anxa1,Ackr3,Tiam1,Myadm,Adam8,Acan,Stat3,Adamts1,Plxna2,Rhoj,Egfr,Dusp10,Gli1,Fbln1,Pde4d,C3ar1,Adra2a,Foxp1,Stard13,Amotl2,Cavin1,Srpx2,Aqp1,F2r,Nfe2l2,Camk1d,Iqgap1,Atp2b4,Srf,Iqsec1,Ssh1,Mmp2,Cav1,Zfp703,Rock2,Il1r1,Ldlrad4…
BP.Cor_HH_vs_Cor_WT_UP	TRUE	0.000732457	588	651	68	0.104455	0.115646	GO:0030036	GO:BP	actin cytoskeleton organization	13535	6897	GO:0007010|GO:0030029	IGI,IBA IEA,IDA ISS ISO IEA,IDA IMP IGI ISS ISO IEA,ISS ISO IEA,ISS ISO IBA IEA,ISS ISO IBA IEA,ISO IEA,IBA TAS,IMP IGI ISS ISO IBA IEA,IPI IBA,IDA ISO IBA IEA,IDA,IBA,IDA IMP IGI,IMP,IDA IBA,IMP ISO IBA IEA,ISO IEA,IMP,IMP,ISS ISO IEA,IBA,IBA,ISO IBA IEA,IGI,ISO IBA IEA,ISO IEA,IBA,ISS ISO IEA,ISS ISO IEA,IBA,ISS ISO,IBA,IDA IMP,IBA,ISS ISO IBA IEA,IBA,IBA,ISO IBA IEA,IDA IMP IGI ISO IBA IEA,IBA…	Wnt4,Cnn1,Mical2,Ezr,Flnc,Anxa1,Fhdc1,Myadm,Csrp1,Baiap2,Pdlim7,Rhoj,Ehd2,Gas2l1,Eps8,Plec,Synpo,Plek,Zyx,Akap13,Cavin3,Hck,Stard13,Amotl2,Pdlim4,Kras,Iqgap2,S100a10,Iqgap3,Aqp1,Cgnl1,Tagln2,Sipa1l1,Iqgap1,Srf,Csrp2,Lima1,Iqsec1,Anln,Ssh1,Cfl2,Rnh1,Rock2,Dbn1,Flnb,Arhgap17,Myo1c,Tpm2,Diaph1,Rnd3,Tpm4,Flna,Pfn2,Wdr1,Syde1,Cdc42bpb,Pacsin2,Tnfaip1,Tpm3,Actn4,Tpm1,Rhob,Cap1,Nckap1,Cd47,Flii,Ilk,Ppfi…
BP.Cor_HH_vs_Cor_WT_UP	TRUE	0.000743036	986	471	80	0.169851	0.0811359	GO:0072359	GO:BP	circulatory system development	13535	17886	GO:0048731	ISS ISO IEA,IMP,IMP,ISO IEA,ISO IEA,IDA IBA,IMP,IMP,IMP ISO IEA,IEA,NAS,ISO IEA,IDA IBA,IDA IEA,IMP,ISS ISO IEA,IDA IMP IGI ISO IEA,IMP,IMP,IDA IMP IGI IEP,IMP,IEA,ISS,IMP,IMP IGI,IMP IGI,ISO IEA,IEA,IMP,ISO IEA,ISS ISO IEA,IEA,IMP,ISO IBA IEA,IEA,IDA,IMP,IEA,IMP,ISO IEA,IMP,IMP,IDA,ISS ISO IEA,IMP ISO IEA,IBA,IMP ISS ISO IEA,IEA,ISO IEA,ISO IEA,IMP,ISO IEA,IMP IGI,IMP ISO,ISS ISO IEA,IMP IGI ISO…	Alpk2,Fosl1,Slc1a1,Ptgs2,Wnt4,Tnmd,Ntrk2,Hmga2,Ngfr,Mmp19,Hbegf,Nfatc2,Thy1,Tnfrsf12a,Rbp4,Lepr,Lrg1,Rarb,Wnt2,Sema3c,Tmem100,Tgfbi,Mical2,Pcsk5,Kcnj8,Adamts5,Pim1,Acta2,Errfi1,Fbn1,Ecm1,Cxcr4,Junb,Anxa1,Ackr3,Adam8,Sik1,Loxl1,Acan,Ddah1,Ptch1,Slit3,Stat3,Loxl2,Adamts1,Pdlim7,Rhoj,Syne1,Egfr,Ank2,Plec,Gli1,AW551984,C3ar1,Cd34,Foxp1,Akap13,Stard13,Amotl2,Pdlim4,Srpx2,Zmiz1,Aqp1,Gpc3,Nfe2l2,E2f7,At…
BP.Cor_HH_vs_Cor_WT_UP	TRUE	0.00145962	1335	636	131	0.205975	0.0981273	GO:0048870	GO:BP	cell motility	13535	13538	GO:0009987	ISO IEA,ISO,IDA IMP ISS ISO,ISO IEA,ISS ISO IEA,IGI,ISO IEA,IMP,IMP,IMP,ISO IEA,IMP ISO IEA,ISS ISO IEA,ISS ISO IBA IEA,IDA,ISO IEA,IMP IEA,ISS ISO IEA,IMP ISO IEA,ISO IEA,ISS ISO IEA,IDA IMP ISO IBA IEA,IDA IMP IBA,IMP IBA,IMP,ISO,ISO IEA,ISO IEA,ISO,ISO IEA,IEA,IBA,IBA,IEA,ISO IEA,IDA IMP,IDA,IMP,IEA,IDA,IDA IMP ISS ISO IBA IEA,ISO IBA IEA,IEA,ISO IEA,IDA IMP ISO IBA NAS IEA,ISS ISO IEA,ISO,IDA…	Bdkrb1,Il1rn,Ntn1,Ptgs2,Igfbp6,Wnt4,Duox1,Pla2g3,Nkx6-1,Ntrk2,Ngfr,Hbegf,Nfatc2,Thy1,Tnfrsf12a,Ntf3,Cxcl14,Tnfaip6,Lrg1,Tubb2b,Apod,Cfap69,Sema3c,Plat,Ccnyl1,Efemp1,Lrrc15,Trib1,Pcsk5,Glipr2,Twist2,Sema4f,Radil,Lgals3,Acta2,Errfi1,Pvr,Ecm1,Cxcr4,Nbl1,Anxa1,Ackr3,Tiam1,Myadm,Adam8,Nanos1,Acan,Matn2,Stat3,Loxl2,Cd44,Adamts1,Plxna2,Rhoj,Cd248,Egfr,Tspo,Dusp10,Eps8,Plec,Gli1,Fbln1,Pde4d,C3ar1,Cd34,Ad…
BP.Cor_HH_vs_Cor_WT_UP	TRUE	0.00202153	1565	616	147	0.238636	0.0939297	GO:0009888	GO:BP	tissue development	13535	3786	GO:0048856	IMP,IGI ISS,ISS ISO IEA,IGI IBA,IMP ISO NAS IEA,IEA,IMP IGI,IDA IMP IGI ISS ISO NAS IEA,IMP IGI,IDA,IMP IGI IEA,IMP IGI,IMP,IMP IGI ISS ISO IEA,IMP,IMP,IMP ISO IEA,IMP,IMP,IMP ISO IEA,ISS,IDA IMP ISO IEA,IGI,IMP IGI,IMP IGI IEA,IDA IMP IEP IBA,IMP,IEA,ISS,ISS ISO IEA,IEA,ISO IEA,IMP IGI,IBA,ISO IEA,ISO,IDA IMP IGI,IBA,IBA,IEA,IMP,IGI,ISO IEA,ISS IEA,IMP IBA,IMP ISS ISO IBA IEA,IEA,IMP,IDA IGI IEA…	Gjb5,Ripply1,Alpk2,Ntn1,Ptgs2,Tgm1,Sfn,Wnt4,Foxf2,Tnmd,Nkx6-1,Ptch2,Bnc2,Hmga2,Ngfr,Hbegf,Nfatc2,Rbp4,Ntf3,Lrg1,Actg2,Notum,Aldh1a3,Rarb,Wnt2,Sema3c,Tmem100,Tgfbi,Mical2,Efemp1,Pthlh,Ezr,Kcnj8,Dusp5,Glipr2,Plaur,Wnt9a,Sema4f,Radil,Lgals3,Nupr1,Adamts5,Pim1,Acta2,Errfi1,Ecm1,Cxcr4,Junb,Wnt2b,Anxa1,Trim16,Tiam1,Thbs3,Eya2,Myadm,Adam8,Sik1,Csrp1,Nr1d2,Acan,Ptch1,Loxl2,Cd44,Sbno2,Plxna2,Syne1,Col6a1,…
BP.Cor_HH_vs_Cor_WT_UP	TRUE	0.00327967	767	360	55	0.152778	0.071708	GO:0045597	GO:BP	positive regulation of cell differentiation	13535	11844	GO:0030154|GO:0045595|GO:0048522|GO:0051094	IEA,IMP,IDA IMP ISO,IMP,IMP,ISS ISO IEA,IMP ISS ISO IEA,IDA IGI,IGI,ISS ISO,IDA IMP,ISO,IDA,ISO,IDA,ISO,IDA IMP IGI ISO IBA,ISO IEA,IDA,IMP,IMP,ISO IEA,IMP,IMP,ISO IBA,IMP,IEA,IDA,IDA,ISS ISO IBA IEA,IEA,IEA,IDA IMP,IBA,ISO IEA,IGI,ISS ISO IEA,IMP ISS ISO IEA,ISO,ISS ISO IEA,IBA,ISO IEA,IGI,ISO IEA,ISO IEA,IMP,IMP,ISO IEA,ISS ISO IEA,IGI,IDA IBA,IGI,IMP IGI,ISO IEA,IMP	Brinp3,Medag,Ntn1,Ptgs2,Sfn,Wnt4,Pla2g3,Nkx6-1,Ptch2,Ntrk2,Duoxa1,Hspa1a,Crabp2,Ngfr,Tnfrsf12a,Ntf3,Ngf,Lrg1,Wnt2,Tmem100,Trib1,Glipr2,Wnt9a,Pim1,Map6,Il1rl2,Cxcr4,Junb,Nbl1,Anxa1,Trim16,Tiam1,Adam8,Acan,Baiap2,Ptch1,Stat3,Loxl2,Pdlim7,Rab7b,Plxna2,Egfr,Il4ra,Tspo,Dusp10,Noct,Klf10,Slc7a5,Cd34,Jund,Kctd11,Kras,Pde5a,Axl,Zmiz1
BP.Cor_HH_vs_Cor_WT_UP	TRUE	0.00419991	730	453	63	0.139073	0.0863014	GO:0060284	GO:BP	regulation of cell development	13535	14966	GO:0045595|GO:0048468	IDA IMP ISO,IMP,IGI,ISS ISO,IDA,ISO,IBA,IDA,ISS ISO IBA,IDA,ISO,IDA IMP IGI IBA,ISS ISO IEA,IMP,ISO,IDA,IBA,IMP,IMP,IEA,ISO IBA IEA,IMP IBA,ISO IBA,IMP,IDA ISO IEA,IMP,IEA,ISS ISO IBA IEA,IEA,IDA NAS,IBA,ISO IEA,ISO IEA,ISS ISO IEA,ISS ISO IEA,IBA,ISO IEA,ISO,IGI,ISO IEA,IMP ISO IEA,IMP,IMP,ISO IEA,ISS ISO IEA,IDA,IBA,IGI,IMP IGI,ISO IEA,IDA,IMP,ISS ISO IEA,IGI,IMP,IMP IGI,IMP,IDA,IEA,IMP ISO IBA…	Ntn1,Pla2g3,Nkx6-1,Ntrk2,Hmga2,Hspa1a,Bhlhe41,Crabp2,Thy1,Tnfrsf12a,Ntf3,Ngf,Tnfaip6,Nr1d1,Grb14,Wnt2,Sema3c,Dynlt1b,Trib1,Pthlh,Sema4f,Ubash3b,Map6,Il1rl2,Fbn1,Irgm1,Cxcr4,Anxa1,Tiam1,Adam8,Acan,Fstl3,Baiap2,Stat3,Rab7b,Plxna2,Egfr,Gas2l1,Il4ra,Tspo,Dusp10,Tjp2,Klf10,Slc7a5,Foxp1,Kctd11,Bhlhe40,Kras,Pde5a,Axl,S100a10,Zmiz1,Cdk6,Ifrd1,Clock,Srf,Trpv2,Anxa2,Rock2,Dbn1,Ywhah,Rtn4,Tiam2
BP.Cor_HH_vs_Cor_WT_UP	TRUE	0.00540518	936	444	74	0.166667	0.0790598	GO:0051241	GO:BP	negative regulation of multicellular organismal process	13535	14039	GO:0032501|GO:0048519|GO:0051239	ISO IEA,IDA,ISO IEA,ISS ISO IEA,IDA IBA,IDA,IGI,IDA,IMP ISO IEA,ISS ISO IBA,IMP,IEA,ISO,ISS ISO IEA,IMP,IDA ISO IEA,ISS ISO IEA,IMP,ISO,IBA,NAS,IMP,ISS ISO IEA,IMP,IEA,IMP,ISO IEA,ISO,NAS,IDA IMP IGI,ISO IEA,ISO IBA IEA,IMP IBA,IMP,ISO,IDA ISO IEA,IMP ISO,ISS ISO IEA,ISS ISO IBA IEA,ISO IEA,IMP,IMP,IDA,ISO IEA,ISO IEA,IGI,ISO IEA,IMP ISO IEA,IMP,IMP,ISO,IMP,ISO IEA,ISO IEA,IGI ISO IEA,IDA,IDA IMP…	Alpk2,Ntn1,Ptgs2,Wnt4,Tnmd,Pla2g3,Nkx6-1,Hmga2,Ngfr,Thy1,Rbp4,Serping1,Lepr,Tnfaip6,Nr1d1,Ildr2,Apod,Rarb,Kcnn4,Sema3c,Plat,Dynlt1b,Efemp1,Trib1,Pthlh,Slc11a1,Ezr,Dusp5,Plaur,Wnt9a,C1qtnf3,Sema4f,Ubash3b,Adamts5,Errfi1,Fbn1,Irgm1,Ecm1,Anxa1,Fstl3,Ptch1,Rassf5,Loxl2,Adamts1,Egfr,Il4ra,Tspo,Dusp10,Tjp2,Prnp,Fbln1,Pde4d,Cd34,Adra2a,Foxp1,Kctd11,Ctsc,Stard13,Pde5a,Parp3,Axl,Cdk6,Peli1,Ifrd1,F2r,Atp2b…
BP.Cor_HH_vs_Cor_WT_UP	TRUE	0.00628921	973	652	99	0.15184	0.101747	GO:0048646	GO:BP	anatomical structure formation involved in morphogenesis	13535	13329	GO:0009653|GO:0032502	IGI ISS,IMP,ISO IEA,IDA IMP,IDA IBA,IMP,IMP,IMP,IMP ISS ISO IEA,ISO IEA,IEA,NAS,IMP,IDA IBA,IMP,IDA IEA,IMP,ISS ISO IEA,IDA IMP IGI ISO IEA,IGI,IGI,IEP,IMP,IEA,IBA,IMP,ISS ISO IEA,ISO IEA,ISS ISO IEA,IEA,IDA IMP,IGI,ISO IBA IEA,IGI,IEA,IMP,IDA TAS,IBA,ISO IEA,IDA IMP,IDA,ISS ISO IEA,IMP,IMP ISO IEA,IMP,IEP,ISS ISO IEA,IMP,IEA,IMP,IEA,IMP,IMP,ISS ISO IEA,IMP,IMP ISO IEA,IBA,IMP IBA IEA,ISS ISO IEA…	Ripply1,Slc1a1,Ptgs2,Wnt4,Tnmd,Pla2g3,Nfasc,Slc24a4,Hmga2,Ngfr,Mmp19,Hbegf,Nfatc2,Thy1,Rfx2,Tnfrsf12a,Rbp4,Lepr,Lrg1,Aldh1a3,Wnt2,Sema3c,Tmem100,Tgfbi,Dusp5,Adamts5,Flnc,Pim1,Ecm1,Cxcr4,Junb,Wnt2b,Anxa1,Fjx1,Ackr3,Thbs3,Adam8,Csrp1,Ddah1,Ptch1,Stat3,Loxl2,Sbno2,Adamts1,Atp8b1,Plxna2,Rhoj,Ehd2,Col6a1,Il4ra,Ank2,Plec,C3ar1,Cd34,Akap13,Stard13,Amotl2,Srpx2,Aqp1,Nfe2l2,E2f7,Atp2b4,Srf,Csrp2,Prx,Tulp3…
BP.Cor_HH_vs_Cor_WT_UP	TRUE	0.0098483	998	566	91	0.160777	0.0911824	GO:0040011	GO:BP	locomotion	13535	10240	GO:0008150	ISO IEA,ISO,IDA IMP ISS ISO,ISO IEA,IGI,ISO IEA,IMP,ISO IEA,IMP ISO IEA,ISS ISO IBA IEA,ISO IEA,IMP IEA,ISS ISO IEA,ISS ISO IEA,ISS ISO IEA,IDA IBA,IDA IBA,ISO,ISO IEA,ISO IEA,ISO,ISO IEA,IEA,IBA,IEA,ISO IEA,IEA,IMP,IEA,IDA,IMP ISS ISO IBA IEA,ISO IBA IEA,IEA,ISO IEA,IDA IMP ISO IBA IEA,ISO,ISO IBA IEA,IGI ISO IEA,ISO IEA,IMP IBA,ISS ISO IEA,ISO IEA,IMP,IMP,ISO,ISO IEA,IMP ISO,IMP ISO IEA,ISO IEA…	Bdkrb1,Il1rn,Ntn1,Ptgs2,Wnt4,Duox1,Nkx6-1,Ngfr,Hbegf,Thy1,Ntf3,Cxcl14,Tnfaip6,Tubb2b,Apod,Cfap69,Sema3c,Efemp1,Lrrc15,Trib1,Pcsk5,Glipr2,Twist2,Sema4f,Lgals3,Acta2,S100a4,Ecm1,Cxcr4,Nbl1,Anxa1,Ackr3,Tiam1,Myadm,Adam8,Acan,Slit3,Stat3,Adamts1,Plxna2,Rhoj,Egfr,Dusp10,Plec,Gli1,Fbln1,Pde4d,C3ar1,Adra2a,Foxp1,Rcan1,Stard13,Amotl2,Cavin1,Srpx2,Aqp1,Il16,F2r,Nfe2l2,Camk1d,Iqgap1,Atp2b4,Srf,Iqsec1,Ssh1,…
BP.Cor_HH_vs_Cor_WT_UP	TRUE	0.0153308	670	471	56	0.118896	0.0835821	GO:0001944	GO:BP	vasculature development	13535	560	GO:0048731|GO:0072359	IMP,IMP,ISO IEA,ISO IEA,IDA IBA,IMP,IMP,IMP ISO IEA,IEA,NAS,ISO IEA,IDA IBA,IDA IEA,ISS ISO IEA,IDA IMP IGI ISO IEA,IMP,IEP,IMP,IEA,IMP,IMP IGI,IEA,IMP,ISS ISO IEA,IEA,IMP,ISO IBA IEA,IEA,IDA,IEA,ISO IEA,IDA,ISS ISO IEA,ISO IEA,IMP ISS ISO IEA,IMP ISO,ISS ISO IEA,IMP ISO IEA,IBA,IMP IBA IEA,IMP,IEP ISS ISO IEA,IMP,ISO IEA,IMP ISO IEA,IMP ISO IEA,IMP ISO IEA,IMP IEA,ISO IBA IEA,IGI IEA,IMP IGI,IEA…	Fosl1,Slc1a1,Ptgs2,Wnt4,Tnmd,Ntrk2,Hmga2,Ngfr,Mmp19,Hbegf,Nfatc2,Thy1,Tnfrsf12a,Lepr,Lrg1,Wnt2,Sema3c,Tmem100,Tgfbi,Pcsk5,Kcnj8,Acta2,Errfi1,Ecm1,Cxcr4,Junb,Anxa1,Ackr3,Adam8,Loxl1,Ddah1,Stat3,Loxl2,Adamts1,Rhoj,C3ar1,Cd34,Stard13,Amotl2,Srpx2,Zmiz1,Aqp1,Gpc3,Nfe2l2,E2f7,Atp2b4,Srf,Anxa2,Rnh1,Mmp2,Cav1,Rock2,Rtn4,Itga5,E2f8,Col4a2
BP.Cor_HH_vs_Cor_WT_UP	TRUE	0.0159781	127	99	10	0.10101	0.0787402	GO:0007613	GO:BP	memory	13535	3104	GO:0007611	IMP,IMP,ISO,ISO IEA,ISO,IEA,IBA,ISO IBA,IMP,IMP	Neto1,Slc1a1,Il1rn,Ptgs2,Ntrk2,Camk4,Ntf3,Ngf,Npas4,Rin1
BP.Cor_HH_vs_Cor_WT_UP	TRUE	0.0176478	447	453	43	0.0949227	0.0961969	GO:0051960	GO:BP	regulation of nervous system development	13535	14484	GO:0007399|GO:2000026	IDA,IDA IMP ISO,IGI,IDA ISS ISO,IDA,IBA,IDA,ISO,ISS ISO IBA,IDA,ISO,IDA IMP IBA,IMP,ISO IEA,IDA,IBA,IMP,ISO IBA IEA,ISO IBA,IEA,IEA,IBA,ISO IEA,IBA,ISO IEA,ISO IEA,ISO IEA,ISO IEA,IDA,IDA IMP,IBA,IGI,ISS ISO IBA IEA,IDA,ISS ISO IEA,IGI,IMP IGI,IMP,IDA,IMP ISO IBA,IDA,IMP ISS ISO IEA,IBA	Lrrtm1,Ntn1,Nkx6-1,Ntrk2,Hmga2,Bhlhe41,Crabp2,Ngfr,Thy1,Tnfrsf12a,Ntf3,Ngf,Nr1d1,Rarb,Wnt2,Sema3c,Dynlt1b,Sema4f,Map6,Cxcr4,Tiam1,Acan,Baiap2,Plxna2,Egfr,Tspo,Dusp10,Slc7a5,Kctd11,Ctsc,Bhlhe40,Kras,Srpx2,S100a10,Nlgn2,Ifrd1,Srf,Trpv2,Anxa2,Dbn1,Ywhah,Rtn4,Tiam2
BP.Cor_HH_vs_Cor_WT_UP	TRUE	0.0218729	640	471	54	0.11465	0.084375	GO:0001568	GO:BP	blood vessel development	13535	358	GO:0001944|GO:0048856	IMP,IMP,ISO IEA,ISO IEA,IDA IBA,IMP,IMP,IMP ISO IEA,IEA,NAS,IDA IBA,IDA IEA,ISS ISO IEA,IDA IMP IGI ISO IEA,IMP,IEP,IMP,IEA,IMP,IMP IGI,IEA,ISS ISO IEA,IEA,IMP,ISO IBA IEA,IEA,IDA,IEA,ISO IEA,IDA,ISS ISO IEA,ISO IEA,ISS ISO IEA,IMP ISO,ISS ISO IEA,IMP ISO IEA,IBA,IMP IBA IEA,IMP,IEP ISS ISO IEA,IMP,ISO IEA,IMP ISO IEA,IMP ISO IEA,IMP ISO IEA,IMP IEA,ISO IBA IEA,IGI IEA,IMP IGI,IEA,IMP ISS ISO,IGI…	Fosl1,Slc1a1,Ptgs2,Wnt4,Tnmd,Ntrk2,Hmga2,Ngfr,Mmp19,Hbegf,Thy1,Tnfrsf12a,Lepr,Lrg1,Wnt2,Sema3c,Tmem100,Tgfbi,Pcsk5,Kcnj8,Acta2,Ecm1,Cxcr4,Junb,Anxa1,Ackr3,Adam8,Loxl1,Ddah1,Stat3,Loxl2,Adamts1,Rhoj,C3ar1,Cd34,Stard13,Amotl2,Srpx2,Zmiz1,Aqp1,Gpc3,Nfe2l2,E2f7,Atp2b4,Srf,Anxa2,Rnh1,Mmp2,Cav1,Rock2,Rtn4,Itga5,E2f8,Col4a2
BP.Cor_HH_vs_Cor_WT_UP	TRUE	0.0244861	2043	464	139	0.299569	0.0680372	GO:0007166	GO:BP	cell surface receptor signaling pathway	13535	2761	GO:0007165	IGI,ISO IEA,IDA,ISO IEA,IMP IBA,IMP,IMP,ISO IBA IEA,IBA,IDA IGI ISS ISO IBA IEA,IEA,ISO IEA,IDA,IBA,IDA ISO IBA IEA,IMP ISO,ISO,ISS ISO,IMP ISO,IEA,IDA IMP ISO IBA IEA,ISO IEA,IDA IMP ISS ISO IBA IEA,IDA ISO IBA,ISO IBA IEA,IDA IGI ISO IBA IEA,IMP ISO IBA IEA,IEA,IMP,ISS ISO IEA,ISO IEA,IGI ISO IEA,ISO IBA IEA,ISS ISO IEA,IDA ISO IBA IEA,ISS ISO IBA IEA,IDA IMP IGI ISO IBA IEA,ISO IEA,IMP IBA IEA…	Ripply1,Alpk2,Clec4d,Vwa2,Neto1,Fosl1,Slc1a1,Il1rn,Igfbp6,Wnt4,Gria4,Duox1,Nkx6-1,Ptch2,Ntrk2,Hmga2,Hspa1a,Rtn4rl2,Ngfr,Osmr,Hbegf,Nfatc2,Thy1,Tnfrsf12a,Ntf3,Ngf,Lepr,Tec,Npas4,Tnfaip6,Nr1d1,Lrg1,Grb14,Apod,Notum,Trabd2b,Wnt2,Kcnn4,Sema3c,Eda2r,Plat,Tmem100,Plce1,Ccnyl1,Efemp1,Trib1,Pcsk5,Ezr,Plaur,Wnt9a,Sema4f,Hic1,Lgals3,Ubash3b,Cd14,Il1rl2,Ngef,Errfi1,Fbn1,Irgm1,Dlk1,Ecm1,Cxcr4,Nbl1,Wnt2b,Csrn…
BP.Cor_HH_vs_Cor_WT_UP	TRUE	0.0274041	408	429	40	0.0932401	0.0980392	GO:0009611	GO:BP	response to wounding	13535	3576	GO:0006950	IMP,IDA IMP,IGI,ISO IEA,IEA,TAS,IMP ISO IEA,ISO,IEA,IEA,IMP ISO IEA,IBA,ISS,NAS,IMP,NAS,IMP IBA,IEA,ISS ISO IBA IEA,IMP,IDA ISO IEA,IEA,IEA,IBA,IDA IMP,ISO IEA,IMP,IEA,ISO IEA,NAS,IMP IBA,IMP IBA IEA,NAS,IMP,IMP ISS ISO IBA IEA,IMP,IMP,IMP NAS,ISO IEA,ISO IEA	Fosl1,Slc1a1,Wnt4,Duox1,Anxa8,Rtn4rl2,Hbegf,Tnfrsf12a,Serping1,Tec,Lrg1,Gap43,Apod,Plat,Slc11a1,Plaur,Ubash3b,Cxcr4,Anxa1,Matn2,Stat3,Cd44,Tspo,Plec,Gli1,Fbln1,Plek,Cd34,Adra2a,Ahnak,Myof,Axl,S100a10,Aqp1,F2r,Nfe2l2,Srf,Anxa2,Mmp2,Cav1
BP.Cor_HH_vs_Cor_WT_UP	TRUE	0.0297376	41	433	10	0.0230947	0.243902	GO:0030866	GO:BP	cortical actin cytoskeleton organization	13535	7184	GO:0030036|GO:0030865	IGI,IDA,IMP,ISO IEA,IMP,IBA,IBA,IBA,IBA,IEA	Ezr,Ehd2,Plec,Plek,Cavin3,Iqgap2,Iqgap3,Iqgap1,Anln,Rock2
BP.Cor_HH_vs_Cor_WT_UP	TRUE	0.032014	51	630	13	0.0206349	0.254902	GO:0030865	GO:BP	cortical cytoskeleton organization	13535	7183	GO:0007010	IGI ISO IEA,IDA,IMP,NAS,ISO IEA,IMP,IBA,IBA,IBA,IBA,IEA,IMP,IBA	Ezr,Ehd2,Plec,Synpo,Plek,Cavin3,Iqgap2,Iqgap3,Iqgap1,Anln,Rock2,Wdr1,Nckap1
BP.Cor_HH_vs_Cor_WT_UP	TRUE	0.0320994	392	651	47	0.0721966	0.119898	GO:0007015	GO:BP	actin filament organization	13535	2655	GO:0030036|GO:0097435	IGI,IBA,IDA ISS ISO IEA,ISS ISO IEA,ISS ISO IBA IEA,ISO IEA,IMP IGI IBA,IBA,IBA,IDA IMP IGI,IMP,IDA IBA,IMP ISO IEA,ISO IEA,ISO,ISO IBA IEA,ISO IEA,IBA,ISS ISO IEA,IBA,IBA,IMP,ISS ISO IBA IEA,IBA IEA,IDA IMP IGI ISO IBA IEA,IBA,IEA,IDA ISO IBA,ISO IEA,ISO IBA,IBA,IDA IBA,IBA,IBA,IMP ISS ISO IEA,IMP ISO IBA IEA,IMP IGI ISO IBA IEA,ISS ISO IEA,IBA,IDA,ISO IBA,IBA,IBA,IDA ISO IEA,ISO,IBA,IDA ISO IEA	Wnt4,Cnn1,Mical2,Ezr,Fhdc1,Myadm,Baiap2,Rhoj,Gas2l1,Eps8,Plec,Synpo,Plek,Zyx,Pdlim4,Iqgap2,S100a10,Iqgap3,Cgnl1,Tagln2,Iqgap1,Srf,Lima1,Ssh1,Cfl2,Rnh1,Rock2,Dbn1,Arhgap17,Myo1c,Tpm2,Diaph1,Rnd3,Tpm4,Flna,Pfn2,Wdr1,Tnfaip1,Tpm3,Actn4,Tpm1,Rhob,Cap1,Nckap1,Cd47,Flii,Ppfia1
BP.Cor_HH_vs_Cor_WT_UP	TRUE	0.0379656	4	401	4	0.00997506	1	GO:2000689	GO:BP	actomyosin contractile ring assembly actin filament organization	13535	26642	GO:0000915|GO:0007015|GO:0022402	IMP,IBA,IBA,IBA	Plec,Iqgap2,Iqgap3,Iqgap1
BP.Cor_HH_vs_Cor_WT_UP	TRUE	0.0406726	372	621	46	0.0740741	0.123656	GO:0050767	GO:BP	regulation of neurogenesis	13535	13670	GO:0022008|GO:0051960|GO:0060284	IDA IMP ISO,IGI,ISS ISO,IDA,IBA,IDA,ISS ISO IBA,IDA,ISO,IDA IMP IBA,IMP,IDA,IBA,IMP,ISO IBA IEA,ISO IBA,IEA,IEA,IBA,ISO IEA,IBA,ISO IEA,ISO IEA,ISO IEA,ISO IEA,IDA,IBA,IGI,IDA,IGI,IMP IGI,IMP,IDA,IMP ISO IBA,IDA,IMP ISS ISO IEA,IBA,IDA ISS ISO IBA IEA,ISO IEA,IEA,ISO,ISO,ISO IEA,ISO IEA,IGI,IMP ISO IBA	Ntn1,Nkx6-1,Ntrk2,Hmga2,Bhlhe41,Crabp2,Thy1,Tnfrsf12a,Ntf3,Ngf,Nr1d1,Wnt2,Sema3c,Dynlt1b,Sema4f,Map6,Cxcr4,Tiam1,Acan,Baiap2,Plxna2,Egfr,Tspo,Dusp10,Slc7a5,Kctd11,Bhlhe40,Kras,S100a10,Ifrd1,Srf,Trpv2,Anxa2,Dbn1,Ywhah,Rtn4,Tiam2,Sema7a,Skil,Ski,Atf5,Ndel1,Rela,Cers2,Hif1a,Numbl
BP.Cor_HH_vs_Cor_WT_UP	TRUE	0.0443481	3250	463	213	0.460043	0.0655385	GO:0030154	GO:BP	cell differentiation	13535	6924	GO:0048869	IMP,ISS ISO IEA,IMP,IEA,IDA IEA,IMP,IMP,IDA IMP ISO IBA,IMP NAS,IEA,IMP IGI,IDA IMP IGI ISS ISO IBA NAS IEA,IBA,IDA,IMP ISS ISO IEA,IDA IMP IGI ISO IBA IEA,IGI,IDA IMP IBA,IMP,IDA IMP IGI ISS ISO IBA IEA,IDA IMP,IEA,IDA ISS ISO IEA,ISO,IMP,IDA IBA,IMP ISS ISO TAS,IDA,IMP IEA,IMP ISO IEA,IEA,IEA,IMP ISO IEA,IMP ISS ISO IBA,IMP IEA,IDA IEA,IDA IMP IGI ISO IBA,IMP,IDA IMP IGI ISO IBA IEA,IMP IGI,IEA…	Gjb5,Alpk2,Clec4d,Clgn,Brinp3,Slc1a1,Medag,Ntn1,Ptgs2,Tgm1,Sfn,Wnt4,Foxd2,Tnmd,Pla2g3,Nkx6-1,Ptch2,Nfasc,Mfap5,Ntrk2,Duoxa1,Penk,Hmga2,Hspa1a,Slc7a10,Bhlhe41,Rtn4rl2,Crabp2,Batf3,Ngfr,Mmp19,Camk4,Nfatc2,Thy1,Rfx2,Tnfrsf12a,Ntf3,Cxcl14,Ngf,Lepr,Npas4,Tnfaip6,Nr1d1,Ildr2,Ciapin1,Lrg1,Gap43,Grb14,Tubb2b,Apod,Cfap69,Rarb,Wnt2,Sema3c,Eda2r,Myo16,Tmem100,Tgfbi,Dynlt1b,Efemp1,Trib1,Pthlh,Ezr,Kcnj8,Glipr…
BP.Cor_HH_vs_Cor_WT_UP	TRUE	0.0451161	3251	463	213	0.460043	0.0655183	GO:0048869	GO:BP	cellular developmental process	13535	13537	GO:0009987|GO:0032502	IMP,ISS ISO IEA,IMP,IEA,IDA IEA,IMP,IMP,IDA IMP ISO IBA,IMP NAS,IEA,IMP IGI,IDA IMP IGI ISS ISO IBA NAS IEA,IBA,IDA,IMP ISS ISO IEA,IDA IMP IGI ISO IBA IEA,IGI,IDA IMP IBA,IMP,IDA IMP IGI ISS ISO IBA IEA,IDA IMP,IEA,IDA ISS ISO IEA,ISO,IMP,IDA IBA,IMP ISS ISO TAS,IDA,IMP IEA,IMP ISO IEA,IEA,IEA,IMP ISO IEA,IMP ISS ISO IBA,IMP IEA,IDA IEA,IDA IMP IGI ISO IBA,IMP,IDA IMP IGI ISO IBA IEA,IMP IGI,IEA…	Gjb5,Alpk2,Clec4d,Clgn,Brinp3,Slc1a1,Medag,Ntn1,Ptgs2,Tgm1,Sfn,Wnt4,Foxd2,Tnmd,Pla2g3,Nkx6-1,Ptch2,Nfasc,Mfap5,Ntrk2,Duoxa1,Penk,Hmga2,Hspa1a,Slc7a10,Bhlhe41,Rtn4rl2,Crabp2,Batf3,Ngfr,Mmp19,Camk4,Nfatc2,Thy1,Rfx2,Tnfrsf12a,Ntf3,Cxcl14,Ngf,Lepr,Npas4,Tnfaip6,Nr1d1,Ildr2,Ciapin1,Lrg1,Gap43,Grb14,Tubb2b,Apod,Cfap69,Rarb,Wnt2,Sema3c,Eda2r,Myo16,Tmem100,Tgfbi,Dynlt1b,Efemp1,Trib1,Pthlh,Ezr,Kcnj8,Glipr…
BP.Cor_HH_vs_Cor_WT_UP	TRUE	0.04815	1143	506	91	0.179842	0.079615	GO:0051094	GO:BP	positive regulation of developmental process	13535	13928	GO:0032502|GO:0048518|GO:0050793	IDA,IEA,IMP,IDA IMP ISO,IMP,IMP,IDA ISS ISO IEA,IMP ISS ISO IEA,IDA IGI,IGI,IDA ISS ISO,IDA IMP,IMP,ISO,IDA,IMP ISO,IMP,IDA,ISO,IDA IMP IGI ISO IBA,IDA IMP IGI ISO IEA,IDA IMP IGI,IMP,IMP,IGI,ISO IEA,IMP,IMP ISO IEA,ISO IBA,IMP,ISO,ISS ISO IEA,IEA,IDA,IDA,IDA IGI,ISS ISO IBA IEA,IEA,IEA,IDA IMP,IBA,ISO IEA,ISO IEA,IGI,IDA ISS ISO IEA,IMP ISS ISO IEA,ISO,ISS ISO IEA,IBA,IMP,ISO IEA,IMP IGI,ISO IEA…	Lrrtm1,Brinp3,Medag,Ntn1,Ptgs2,Sfn,Wnt4,Pla2g3,Nkx6-1,Ptch2,Ntrk2,Duoxa1,Hmga2,Hspa1a,Crabp2,Ngfr,Nfatc2,Tnfrsf12a,Ntf3,Ngf,Lrg1,Wnt2,Tmem100,Trib1,Ezr,Glipr2,Wnt9a,Pim1,Map6,Il1rl2,Irgm1,Ecm1,Cxcr4,Junb,Nbl1,Wnt2b,Anxa1,Trim16,Tiam1,Adam8,Acan,Baiap2,Ddah1,Ptch1,Stat3,Loxl2,Pdlim7,Rab7b,Plxna2,Ehd2,Egfr,Il4ra,Tspo,Dusp10,Noct,Gli1,Klf10,Slc7a5,C3ar1,Cd34,Jund,Kctd11,Kras,Pde5a,Srpx2,Axl,Zmiz1,Iq…
CC.Cor_HH_vs_Cor_WT_UP	TRUE	4.36421e-08	290	570	49	0.0859649	0.168966	GO:0062023	GO:CC	collagen-containing extracellular matrix	13535	2360	GO:0031012	IDA IBA,IDA HDA IBA,HDA,HDA,HDA IBA,HDA,IDA HDA ISO IBA IEA,ISO IEA,HDA,HDA ISO IEA,HDA ISO,ISO IEA,IEA,ISO IEA,IDA HDA ISO IEA,HDA ISO IBA IEA,HDA,IBA,IEA,IBA,IDA ISO IBA,IDA IPI HDA IBA,HDA ISS ISO IBA IEA,IDA ISO,HDA,HDA IBA,HDA IBA,HDA,IBA,HDA IBA,IDA HDA,IDA,HDA,HDA,HDA,HDA,IEA,HDA,HDA IBA IEA,HDA,IDA,HDA,IDA HDA IBA IEA,IDA HDA ISO IBA IEA,HDA ISS ISO IBA IEA,HDA,HDA,IDA HDA,ISO IEA	Vwa2,Ntn1,Igfbp6,Mfap5,Igfbp7,Serping1,Col5a3,Wnt2,Sema3c,Tgfbi,Efemp1,Lrrc15,Adamts5,Acta2,Fbn1,Ecm1,Anxa1,Thbs3,Loxl1,Col20a1,Acan,Matn2,Loxl2,Adamts1,Plxna2,Col6a1,Col6a3,S100a6,Angptl2,Col6a2,Fbln1,Adamtsl4,Ctsc,Srpx2,Anxa11,S100a10,Gpc3,Il16,Anxa2,S100a11,Timp3,Aspn,Col4a2,Col4a1,Mfap4,Vwa5a,Lgals1,Plod3,Hsp90aa1
CC.Cor_HH_vs_Cor_WT_UP	TRUE	2.24416e-07	379	552	56	0.101449	0.147757	GO:0031012	GO:CC	extracellular matrix	13535	1028	GO:0030312	IBA,IDA IBA,IDA IBA,IDA HDA IBA,HDA,IDA,IDA HDA ISS IBA TAS IEA,HDA IBA,IBA,IEA,HDA,IDA HDA ISO IBA IEA,ISO IEA,HDA,IDA HDA ISO IBA IEA,HDA ISO,IBA,ISO IBA IEA,IBA IEA,ISO IEA,IDA HDA ISO IBA TAS IEA,HDA ISO IBA IEA,HDA,IBA,IEA,IBA,IDA ISO IBA IEA,IDA IPI HDA IBA IEA,HDA ISS ISO IBA IEA,IDA ISO IBA IEA,HDA,IDA HDA IBA,IDA HDA ISO IBA IEA,HDA,IBA,IDA HDA IBA,IDA HDA ISO IEA,IDA,HDA,HDA,HDA,HDA,IEA…	Lrrtm1,Vwa2,Spon2,Ntn1,Igfbp6,Wnt4,Mfap5,Igfbp7,Rtn4rl2,Mmp19,Serping1,Col5a3,Wnt2,Sema3c,Tgfbi,Efemp1,Lrig1,Lrrc15,Adamts5,Acta2,Fbn1,Ecm1,Anxa1,Thbs3,Loxl1,Col20a1,Acan,Matn2,Loxl2,Adamts1,Plxna2,Col6a1,Col6a3,S100a6,Angptl2,Col6a2,Fbln1,Adamtsl4,Ctsc,Srpx2,Anxa11,S100a10,Gpc3,Il16,Anxa2,Mmp2,S100a11,Timp3,Aspn,Col4a2,Crispld2,Col4a1,Mfap4,Vwa5a,Lgals1,Plod3
CC.Cor_HH_vs_Cor_WT_UP	TRUE	2.63817e-07	379	552	56	0.101449	0.147757	GO:0030312	GO:CC	external encapsulating structure	13535	927	GO:0071944|GO:0110165	IBA,IDA IBA,IDA IBA,IDA HDA IBA,HDA,IDA,IDA HDA ISS IBA TAS IEA,HDA IBA,IBA,IEA,HDA,IDA HDA ISO IBA IEA,ISO IEA,HDA,IDA HDA ISO IBA IEA,HDA ISO,IBA,ISO IBA IEA,IBA IEA,ISO IEA,IDA HDA ISO IBA TAS IEA,HDA ISO IBA IEA,HDA,IBA,IEA,IBA,IDA ISO IBA IEA,IDA IPI HDA IBA IEA,HDA ISS ISO IBA IEA,IDA ISO IBA IEA,HDA,IDA HDA IBA,IDA HDA ISO IBA IEA,HDA,IBA,IDA HDA IBA,IDA HDA ISO IEA,IDA,HDA,HDA,HDA,HDA,IEA…	Lrrtm1,Vwa2,Spon2,Ntn1,Igfbp6,Wnt4,Mfap5,Igfbp7,Rtn4rl2,Mmp19,Serping1,Col5a3,Wnt2,Sema3c,Tgfbi,Efemp1,Lrig1,Lrrc15,Adamts5,Acta2,Fbn1,Ecm1,Anxa1,Thbs3,Loxl1,Col20a1,Acan,Matn2,Loxl2,Adamts1,Plxna2,Col6a1,Col6a3,S100a6,Angptl2,Col6a2,Fbln1,Adamtsl4,Ctsc,Srpx2,Anxa11,S100a10,Gpc3,Il16,Anxa2,Mmp2,S100a11,Timp3,Aspn,Col4a2,Crispld2,Col4a1,Mfap4,Vwa5a,Lgals1,Plod3
CC.Cor_HH_vs_Cor_WT_UP	TRUE	0.000380538	414	648	55	0.0848765	0.13285	GO:0015629	GO:CC	actin cytoskeleton	13535	707	GO:0005856	ISO IEA,IBA,ISO IBA IEA,IDA IBA,ISO IBA IEA,ISO IEA,ISS ISO IEA,TAS,IDA ISO IEA,ISO IEA,IBA,ISO IEA,ISS ISO TAS IEA,TAS,ISS ISO IEA,IDA,IDA ISO IBA IEA,ISO IBA IEA,IDA ISO IBA IEA,ISO IBA IEA,IDA ISS ISO IBA IEA,ISO IEA,ISS ISO IEA,ISO IBA IEA,ISS ISO IEA,ISO IEA,IDA IEA,IBA,IDA IBA,ISO IEA,IPI ISS ISO IEA,IDA ISS ISO IBA IEA,ISO IBA IEA,IBA IEA,IDA ISO IBA,IDA IEA,ISO IBA IEA,ISS ISO IBA TAS,IBA…	Ntn1,Cnn1,Ablim3,Myrip,Myo16,Mical2,Ezr,Flnc,Acta2,Anxa1,Fhdc1,Myadm,Adam8,Csrp1,Baiap2,Stk38l,Pdlim7,Gas2l1,Synpo,Zyx,Akap13,Neurl1b,Hck,Pdlim4,Ahnak,Axl,Cgnl1,Tagln2,Asap1,Sipa1l1,Iqgap1,Lima1,Anln,Cfl2,Dbn1,Flnb,Myo1c,Tpm2,Diaph1,Tpm4,Flna,Afap1,Wdr1,Cdc42bpb,Bag3,Topbp1,Tpm3,Actn4,Arhgap21,Tpm1,Cap1,Nckap1,Mprip,Flii,Ilk
CC.Cor_HH_vs_Cor_WT_UP	TRUE	0.0277286	391	652	47	0.0720859	0.120205	GO:0031252	GO:CC	cell leading edge	13535	1074	GO:0110165	ISO IEA,ISO,ISO,ISS ISO,IDA,ISO IEA,ISS,ISS ISO IEA,ISO,ISO IEA,ISS,IEA,IEA,ISO IEA,ISO IEA,IEA,IDA,ISO IEA,ISO IEA,IDA IBA IEA,ISO IEA,ISO IEA,ISO IEA,ISO IEA,IDA IGI ISO IEA,IDA IEA,ISO IEA,ISO,ISO,IBA,ISO IBA,IEA,ISO IEA,ISO IEA,ISO IEA,ISO IEA,IDA IEA,IEA,ISS IEA,IEA,IDA,ISS ISO IEA,ISO IEA,ISO IEA,IDA IEA,IDA IEA,ISO	Duox1,Duoxa1,Ngfr,Thy1,Tnfrsf12a,Ablim3,Actg2,Plce1,Dynlt1b,Ezr,Acta2,Cxcr4,Tiam1,Myadm,Baiap2,Cd44,Pdlim7,Egfr,S100a6,Eps8,Plek,Pdlim4,Iqgap2,Cdk6,Iqgap1,Lima1,Ssh1,Trpv2,Anxa2,Rnh1,Dbn1,Tiam2,S100a11,Itga5,Myo1c,Atf4,Diaph1,Tln2,Cdc42bpb,Pacsin2,Ndel1,Slc39a6,Tpm1,Plekha1,Nckap1,Ilk,Ywhaz
MF.Cor_HH_vs_Cor_WT_UP	TRUE	0.000315383	357	647	51	0.0788253	0.142857	GO:0003779	GO:MF	actin binding	13535	361	GO:0008092	ISO,ISO IBA IEA,IBA IEA,IDA IBA IEA,ISS ISO IBA IEA,IDA ISS ISO IEA,ISS ISO IBA IEA,TAS IEA,ISO IEA,IDA IPI,IEA,IDA IEA,IEA,IBA,IMP ISO IEA,ISO IEA,IBA,IDA IBA IEA,IDA IEA,IDA IBA IEA,IBA,ISO IBA IEA,IBA,IBA,ISO,IBA,IMP ISS ISO IBA IEA,ISO IEA,ISO IBA IEA,IDA IBA IEA,ISO IBA IEA,IDA,IDA,IEA,IEA,ISO IBA NAS IEA,ISS ISO IBA IEA,IDA IEA,IEA,IDA ISS ISO IBA IEA,ISS ISO TAS IEA,IEA,ISO IBA IEA,ISS ISO…	Anxa8,Cnn1,Ablim3,Myrip,Myo16,Mical2,Ezr,Flnc,S100a4,Panx1,Cxcr4,Fhdc1,Stk38l,Pdlim7,Syne1,Egfr,Gas2l1,Eps8,Plec,Synpo,Pdlim4,Iqgap2,Iqgap3,Tagln2,Sipa1l1,Iqgap1,Lima1,Anln,Ssh1,Cfl2,Dbn1,Ywhah,Rusc1,Flnb,Ppp1r18,Myo1c,Tpm2,Diaph1,Tln2,Tpm4,Flna,Afap1,Pfn2,Wdr1,Msn,Tpm3,Actn4,Tpm1,Cap1,Mprip,Flii
MF.Cor_HH_vs_Cor_WT_UP	TRUE	0.000799145	168	647	31	0.0479134	0.184524	GO:0051015	GO:MF	actin filament binding	13535	7930	GO:0003779|GO:0044877	ISO,IBA,IBA,ISS ISO IBA,ISS ISO IEA,IEA,IDA,IMP,ISO IEA,IBA,IDA,ISO IBA IEA,IBA,IBA,ISO,IBA,IMP ISS ISO IBA IEA,IDA IBA,ISO IBA,IEA,ISO IBA,ISS ISO IBA,IEA,IDA ISS ISO IBA IEA,ISS ISO IEA,ISS ISO IBA IEA,IDA IBA,IDA ISO IBA IEA,IDA ISS ISO IBA,IBA,IBA IEA	Anxa8,Cnn1,Ablim3,Myo16,Ezr,Flnc,Panx1,Syne1,Egfr,Gas2l1,Plec,Iqgap2,Iqgap3,Tagln2,Sipa1l1,Iqgap1,Lima1,Cfl2,Dbn1,Flnb,Myo1c,Tpm2,Tln2,Tpm4,Flna,Wdr1,Tpm3,Actn4,Tpm1,Mprip,Flii
MF.Cor_HH_vs_Cor_WT_UP	TRUE	0.00138522	13	585	8	0.0136752	0.615385	GO:0044548	GO:MF	S100 protein binding	13535	6002	GO:0005515	ISO IEA,ISO IBA IEA,ISO IEA,ISS ISO IEA,ISO IEA,ISO IEA,ISO IBA IEA,ISO IEA	Ezr,S100a6,Ahnak,Anxa11,Iqgap1,Anxa2,S100a11,Atp2a2
MF.Cor_HH_vs_Cor_WT_UP	TRUE	0.00794608	111	523	20	0.0382409	0.18018	GO:0005201	GO:MF	extracellular matrix structural constituent	13535	1350	GO:0005198	RCA,RCA,RCA TAS,RCA,IBA RCA IEA,RCA,RCA,ISO IBA RCA IEA,RCA,RCA,RCA,RCA,RCA,ISO RCA IEA,RCA,RCA,IBA RCA IEA,ISO IBA RCA IEA,RCA,RCA	Ntn1,Igfbp6,Mfap5,Igfbp7,Col5a3,Tgfbi,Efemp1,Fbn1,Ecm1,Matn2,Col6a1,Col6a3,Col6a2,Fbln1,Srpx2,Aspn,Col4a2,Col4a1,Mfap4,Vwa5a
BP.Cor_HH_vs_Cor_WT_DOWN	TRUE	0.000828886	51	480	13	0.0270833	0.254902	GO:0140236	GO:BP	translation at presynapse	13535	20272	GO:0140241	NAS,NAS,NAS,NAS,IDA IMP,NAS,NAS,NAS,NAS,NAS,NAS,NAS,NAS	Rpl37a,Rpl34,Rps16,Rplp2,Rpl22,Rps26,Rpl14,Rpl23a,Rpl12,Rpl28,Rpl37,Rpl6,Rpl5
BP.Cor_HH_vs_Cor_WT_DOWN	TRUE	0.00106989	52	480	13	0.0270833	0.25	GO:0140241	GO:BP	translation at synapse	13535	20276	GO:0006412	NAS,NAS,NAS,NAS,IDA IMP NAS,NAS,NAS,NAS,NAS,NAS,NAS,NAS,NAS	Rpl37a,Rpl34,Rps16,Rplp2,Rpl22,Rps26,Rpl14,Rpl23a,Rpl12,Rpl28,Rpl37,Rpl6,Rpl5
BP.Cor_HH_vs_Cor_WT_DOWN	TRUE	0.00106989	52	480	13	0.0270833	0.25	GO:0140242	GO:BP	translation at postsynapse	13535	20277	GO:0140241	NAS,NAS,NAS,NAS,NAS,NAS,NAS,NAS,NAS,NAS,NAS,NAS,NAS	Rpl37a,Rpl34,Rps16,Rplp2,Rpl22,Rps26,Rpl14,Rpl23a,Rpl12,Rpl28,Rpl37,Rpl6,Rpl5
BP.Cor_HH_vs_Cor_WT_DOWN	TRUE	0.00295765	151	491	22	0.0448065	0.145695	GO:0002181	GO:BP	cytoplasmic translation	13535	736	GO:0006412	IMP,ISS ISO NAS IEA,NAS,NAS,ISO NAS,NAS,ISS ISO NAS IEA,NAS,NAS,NAS IEA,IBA,ISS ISO NAS IEA,NAS,NAS,NAS,NAS,NAS,NAS,ISS ISO IBA NAS IEA,NAS,NAS,IEA	Rpl39l,Rps23,Rps15,Rpl37a,Rpl18a,Rpl34,Rps21,Fau,Rps16,Rplp2,Rpl22,Rps26,Rpl14,Rpl23a,Rpl41,Rpl12,Rpl28,Rpl37,Rpl6,Rpl5,Rps9,Eif3k
BP.Cor_HH_vs_Cor_WT_DOWN	TRUE	0.0102937	142	50	8	0.16	0.056338	GO:0048754	GO:BP	branching morphogenesis of an epithelial tube	13535	13430	GO:0035239|GO:0060562|GO:0061138	IMP,IMP,IDA IGI,IDA IMP IGI ISO IEA,IMP,IMP,IDA,IMP	Hhip,Adamts16,Grem1,Fgf10,Lef1,Tbx3,Bmp7,Ihh
BP.Cor_HH_vs_Cor_WT_DOWN	TRUE	0.0151901	117	403	17	0.0421836	0.145299	GO:0030282	GO:BP	bone mineralization	13535	6994	GO:0001503|GO:0031214	ISO IEA,ISS ISO IEA,ISO IEA,IEA,IEA,IMP ISO IBA IEA,IMP,IMP,IDA IMP,IMP IBA,ISS ISO IEA,IMP IBA IEA,ISO,IMP,IDA IMP,IMP,IMP ISO IBA IEA	Grem1,Nell1,Bmp7,Bglap,Bglap2,Ifitm5,Snx10,Fzd9,Smpd3,Ibsp,Sgms2,Phospho1,Csf1r,Pkdcc,Ptn,Pth1r,Tmem119
BP.Cor_HH_vs_Cor_WT_DOWN	TRUE	0.030913	85	494	16	0.0323887	0.188235	GO:0046849	GO:BP	bone remodeling	13535	12810	GO:0048771	ISO IEA,ISO,IMP,IDA,ISO IEA,IMP IBA,IMP,IMP ISO IEA,ISS ISO,IMP IGI IBA,ISS ISO IEA,IMP,IMP,IMP IGI,ISS ISO IEA,ISO IEA	Grem1,Car2,Dcstamp,Ihh,Rac2,Acp5,Snx10,Ctsk,Csf1r,Lrp5,Ptn,Pth1r,Tmem119,Ctnnb1,Tpp1,Csk
BP.Cor_HH_vs_Cor_WT_DOWN	TRUE	0.0326841	188	60	9	0.15	0.0478723	GO:0001649	GO:BP	osteoblast differentiation	13535	372	GO:0001503|GO:0030154	ISS ISO IEA,IDA IMP,ISS ISO IBA IEA,ISO IBA IEA,IEA,ISO IEA,IDA IMP IGI,IBA,IBA	Grem1,Gdpd2,Nell1,Gdf10,Lef1,Bmp7,Ihh,Bglap,Bglap2
BP.Cor_HH_vs_Cor_WT_DOWN	TRUE	0.0404385	167	50	8	0.16	0.0479042	GO:0061138	GO:BP	morphogenesis of a branching epithelium	13535	15724	GO:0001763|GO:0002009	IMP,IMP,IDA IGI,IDA IMP IGI ISO IEA,IMP,IMP,IDA IMP,IMP	Hhip,Adamts16,Grem1,Fgf10,Lef1,Tbx3,Bmp7,Ihh
BP.Cor_HH_vs_Cor_WT_DOWN	TRUE	0.043728	76	463	14	0.0302376	0.184211	GO:0030500	GO:BP	regulation of bone mineralization	13535	7058	GO:0030278|GO:0030282|GO:0070167	ISO IEA,ISS ISO IEA,ISO IEA,IEA,IEA,IEA,IMP,ISS ISO IEA,IEA,ISO,IMP,IMP,IMP ISO IBA IEA,IMP ISO IEA	Grem1,Nell1,Bmp7,Bglap,Bglap2,Ifitm5,Fzd9,Sgms2,Phospho1,Csf1r,Pkdcc,Ptn,Tmem119,Ano6
BP.Cor_HH_vs_Cor_WT_DOWN	TRUE	0.0458764	131	311	16	0.0514469	0.122137	GO:0035107	GO:BP	appendage morphogenesis	13535	9113	GO:0009653|GO:0048736	IMP,IMP,IGI,IMP ISS ISO IEA,IMP IGI,IMP IGI ISO,IGI,IMP,IGI,IMP,IGI,IMP,IGI,IMP,IGI,IMP IGI	Grem1,Fgf10,Lef1,Tbx3,Bmp7,Ihh,Pitx2,Cyp26b1,Dkk1,Fras1,Bcl2l11,Tbx2,Alx1,Pkdcc,Lrp5,Gas1
BP.Cor_HH_vs_Cor_WT_DOWN	TRUE	0.0458764	131	311	16	0.0514469	0.122137	GO:0035108	GO:BP	limb morphogenesis	13535	9114	GO:0035107|GO:0060173	IMP,IMP,IGI,IMP ISS ISO IEA,IMP IGI,IMP IGI ISO,IGI,IMP,IGI,IMP,IGI,IMP,IGI,IMP,IGI,IMP IGI	Grem1,Fgf10,Lef1,Tbx3,Bmp7,Ihh,Pitx2,Cyp26b1,Dkk1,Fras1,Bcl2l11,Tbx2,Alx1,Pkdcc,Lrp5,Gas1
CC.Cor_HH_vs_Cor_WT_DOWN	TRUE	0.000331859	121	485	21	0.043299	0.173554	GO:0022626	GO:CC	cytosolic ribosome	13535	857	GO:0005829|GO:0005840	IDA IBA,IDA ISS ISO IBA NAS IEA,IDA ISO IBA NAS IEA,IDA IPI ISO IBA IEA,IDA IPI ISO IBA,IDA IPI ISO IBA IEA,IDA ISS ISO IBA NAS IEA,IDA ISO NAS IEA,IDA ISO IBA NAS IEA,IPI ISO IEA,IDA ISO IEA,IDA ISS ISO IBA NAS IEA,IDA IPI ISO IBA IEA,IDA IPI ISO IBA IEA,IDA IPI,IPI ISO IBA IEA,IDA IPI ISO IBA IEA,IDA IPI ISO IBA IEA,IDA IPI ISS ISO IBA IEA,IDA IPI ISO IBA,IDA ISO IBA NAS IEA	Rpl39l,Rps23,Rps15,Rpl37a,Rpl18a,Rpl34,Rps21,Fau,Rps16,Rplp2,Rpl22,Rps26,Rpl14,Rpl23a,Rpl41,Rpl12,Rpl28,Rpl37,Rpl6,Rpl5,Rps9
CC.Cor_HH_vs_Cor_WT_DOWN	TRUE	0.00359381	60	480	14	0.0291667	0.233333	GO:0022625	GO:CC	cytosolic large ribosomal subunit	13535	856	GO:0015934|GO:0022626	IDA IBA,IDA IPI ISO IBA IEA,IDA IPI ISO IBA,IDA IPI ISO IBA IEA,IPI ISO IEA,IDA ISO IEA,IDA IPI ISO IBA IEA,IDA IPI ISO IBA IEA,IDA IPI,IPI ISO IBA IEA,IDA IPI ISO IBA IEA,IDA IPI ISO IBA IEA,IDA IPI ISS ISO IBA IEA,IDA IPI ISO IBA	Rpl39l,Rpl37a,Rpl18a,Rpl34,Rplp2,Rpl22,Rpl14,Rpl23a,Rpl41,Rpl12,Rpl28,Rpl37,Rpl6,Rpl5

## Sheet: contrast_Cor_HH_vs_Cor_WT_KEGG
Query	Significant	P.value	Term_size	Query_size	Intersection_size	Precision	Recall	Term_id	Source	Term_name	Effective_domain_size	Source_order	Parents	Evidence_codes	Intersection
KEGG.Cor_HH_vs_Cor_WT_UP	TRUE	8.30492e-07	188	566	29	0.0512367	0.154255	KEGG:05205	KEGG	Proteoglycans in cancer	13535	457	KEGG:00000	KEGG,KEGG,KEGG,KEGG,KEGG,KEGG,KEGG,KEGG,KEGG,KEGG,KEGG,KEGG,KEGG,KEGG,KEGG,KEGG,KEGG,KEGG,KEGG,KEGG,KEGG,KEGG,KEGG,KEGG,KEGG,KEGG,KEGG,KEGG,KEGG	Wnt4,Hbegf,Wnt2,Plce1,Ezr,Plaur,Wnt9a,Twist2,Flnc,Wnt2b,Tiam1,Ptch1,Stat3,Cd44,Egfr,Ank2,Kras,Gpc3,Iqgap1,Mmp2,Cav1,Rock2,Flnb,Itga5,Timp3,Fzd1,Flna,Fzd6,Msn
KEGG.Cor_HH_vs_Cor_WT_UP	TRUE	0.0155163	114	88	6	0.0681818	0.0526316	KEGG:04722	KEGG	Neurotrophin signaling pathway	13535	352	KEGG:00000	KEGG,KEGG,KEGG,KEGG,KEGG,KEGG	Ntrk2,Calm5,Ngfr,Camk4,Ntf3,Ngf
KEGG.Cor_HH_vs_Cor_WT_UP	TRUE	0.02164	231	650	26	0.04	0.112554	KEGG:05132	KEGG	Salmonella infection	13535	429	KEGG:00000	KEGG,KEGG,KEGG,KEGG,KEGG,KEGG,KEGG,KEGG,KEGG,KEGG,KEGG,KEGG,KEGG,KEGG,KEGG,KEGG,KEGG,KEGG,KEGG,KEGG,KEGG,KEGG,KEGG,KEGG,KEGG,KEGG	Tubb2b,Dynlt1b,Flnc,Cd14,Tubb2a,Rab7b,Rhoj,Tubb6,Tuba1a,Ahnak,S100a10,Anxa2,Rock2,Flnb,Kif5b,Flna,Kpna1,Pfn2,Tubb4b,Klc2,Hsp90aa1,Exoc5,Rela,Rhob,Nckap1,Actr1b
KEGG.Cor_HH_vs_Cor_WT_UP	TRUE	0.0450609	56	291	7	0.024055	0.125	KEGG:05217	KEGG	Basal cell carcinoma	13535	468	KEGG:00000	KEGG,KEGG,KEGG,KEGG,KEGG,KEGG,KEGG	Wnt4,Ptch2,Wnt2,Wnt9a,Wnt2b,Ptch1,Gli1
KEGG.Cor_HH_vs_Cor_WT_DOWN	TRUE	1.2632e-05	119	499	20	0.0400802	0.168067	KEGG:04142	KEGG	Lysosome	13535	279	KEGG:00000	KEGG,KEGG,KEGG,KEGG,KEGG,KEGG,KEGG,KEGG,KEGG,KEGG,KEGG,KEGG,KEGG,KEGG,KEGG,KEGG,KEGG,KEGG,KEGG,KEGG	Acp5,Atp6v0d2,Sort1,Cd68,Ctsk,Manba,Dnase2a,Laptm5,Neu1,Gm2a,Glb1,Hexa,Ctsa,Naglu,Gns,Gusb,Atp6v0c,Npc2,Tpp1,Clta
KEGG.Cor_HH_vs_Cor_WT_DOWN	TRUE	8.6814e-05	128	485	21	0.043299	0.164062	KEGG:03010	KEGG	Ribosome	13535	208	KEGG:00000	KEGG,KEGG,KEGG,KEGG,KEGG,KEGG,KEGG,KEGG,KEGG,KEGG,KEGG,KEGG,KEGG,KEGG,KEGG,KEGG,KEGG,KEGG,KEGG,KEGG,KEGG	Rpl39l,Rps23,Rps15,Rpl37a,Rpl18a,Rpl34,Rps21,Fau,Rps16,Rplp2,Rpl22,Rps26,Rpl14,Rpl23a,Rpl41,Rpl12,Rpl28,Rpl37,Rpl6,Rpl5,Rps9
KEGG.Cor_HH_vs_Cor_WT_DOWN	TRUE	0.00134933	183	500	24	0.048	0.131148	KEGG:05171	KEGG	Coronavirus disease - COVID-19	13535	452	KEGG:00000	KEGG,KEGG,KEGG,KEGG,KEGG,KEGG,KEGG,KEGG,KEGG,KEGG,KEGG,KEGG,KEGG,KEGG,KEGG,KEGG,KEGG,KEGG,KEGG,KEGG,KEGG,KEGG,KEGG,KEGG	Masp1,Plcg2,Rpl39l,Rps23,Rps15,Rpl37a,Rpl18a,Rpl34,Rps21,Fau,Rps16,Rplp2,Rpl22,Rps26,Rpl14,Rpl23a,Rpl41,Rpl12,Rpl28,Rpl37,Rpl6,Rpl5,Rps9,Adam17
KEGG.Cor_HH_vs_Cor_WT_DOWN	TRUE	0.00559094	16	453	6	0.013245	0.375	KEGG:00531	KEGG	Glycosaminoglycan degradation	13535	75	KEGG:00000	KEGG,KEGG,KEGG,KEGG,KEGG,KEGG	Hpse,Glb1,Hexa,Naglu,Gns,Gusb
KEGG.Cor_HH_vs_Cor_WT_DOWN	TRUE	0.0186345	163	334	14	0.0419162	0.0858896	KEGG:04360	KEGG	Axon guidance	13535	305	KEGG:00000	KEGG,KEGG,KEGG,KEGG,KEGG,KEGG,KEGG,KEGG,KEGG,KEGG,KEGG,KEGG,KEGG,KEGG	Unc5d,Bmp7,Sema3a,Rac2,Sema4g,Unc5c,Sema6a,Plcg2,Sema4d,Ephb6,Sema3b,Unc5b,Gnai1,Robo2
KEGG.Cor_HH_vs_Cor_WT_DOWN	TRUE	0.0292807	20	464	6	0.012931	0.3	KEGG:04966	KEGG	Collecting duct acid secretion	13535	400	KEGG:00000	KEGG,KEGG,KEGG,KEGG,KEGG,KEGG	Car2,Atp6v0d2,Atp6v1b2,Atp6v1f,Atp6v1e1,Atp6v0c
KEGG.Cor_HH_vs_Cor_WT_DOWN	TRUE	0.0394506	173	33	5	0.151515	0.0289017	KEGG:04020	KEGG	Calcium signaling pathway	13535	250	KEGG:00000	KEGG,KEGG,KEGG,KEGG,KEGG	Ptgfr,Fgf10,Grin3a,Tgfa,Hrc

## Sheet: contrast_Lam_HH_vs_Lam_WT DGE
GeneID	Chr	Length	Gene Symbol	Type of gene	logFC	AveExpr	t	P.Value	FDR.adj.P.Val	B
ENSMUSG00000028238.6	chr4	2539	Atp6v0d2	protein_coding	6.91718	2.87305	6.13386	1.02935e-05	0.000588551	2.72245
ENSMUSG00000091055.2	chr18	1156	Siglec15	protein_coding	6.73711	-0.711228	5.83399	1.87153e-05	0.000892994	-0.0948706
ENSMUSG00000042367.12	chr4	1880	Gjb3	protein_coding	6.49737	-4.28322	8.15884	2.49369e-07	4.18429e-05	1.30644
ENSMUSG00000035448.9	chr9	3272	Ccr3	protein_coding	6.45119	-1.95412	5.98308	1.38826e-05	0.000726346	-0.0537216
ENSMUSG00000096035.2	chr5	2830	Odaph	protein_coding	6.3973	-4.81706	4.45475	0.000335801	0.00738708	-1.36834
ENSMUSG00000017737.2	chr2	3175	Mmp9	protein_coding	6.07551	7.54957	12.7439	3.26231e-10	5.68917e-07	13.7283
ENSMUSG00000049719.14	chr9	1257	Prss46	protein_coding	5.95233	-0.454317	4.13079	0.000678283	0.012094	-0.997738
ENSMUSG00000079625.2	chr16	1257	Tm4sf19	protein_coding	5.93359	0.0947609	5.66118	2.65537e-05	0.00113523	0.678384
ENSMUSG00000037994.14	chr3	4818	Slc9b2	protein_coding	5.65162	2.75444	5.95797	1.4596e-05	0.000746381	2.83659
ENSMUSG00000054200.7	chr19	1401	Ffar4	protein_coding	5.65063	-2.16348	5.75799	2.1818e-05	0.00100088	-0.342623
ENSMUSG00000049608.8	chr1	3721	Gpr55	protein_coding	5.50604	-1.95861	5.31132	5.45307e-05	0.00191934	-0.540931
ENSMUSG00000027670.4	chr2	3657	Ocstamp	protein_coding	5.422	2.06153	6.76309	3.05312e-06	0.00024337	3.79432
ENSMUSG00000022303.9	chr15	1997	Dcstamp	protein_coding	5.27791	0.973176	4.54098	0.00027881	0.00644736	-0.0890153
ENSMUSG00000070524.1	chr1	1284	Fcrlb	protein_coding	5.25301	-2.3147	5.95482	1.46881e-05	0.000748265	0.0601886
ENSMUSG00000054976.14	chr1	7501	Nyap2	protein_coding	5.15497	-1.18598	4.31693	0.000452545	0.0091108	-1.45272
ENSMUSG00000026258.5	chr1	557	Snorc	protein_coding	4.88256	-2.85423	1.23215	0.234407	0.531889	-4.59893
ENSMUSG00000023039.17	chr15	4094	Krt7	protein_coding	4.84787	0.53924	5.98721	1.37689e-05	0.000726	1.93261
ENSMUSG00000006014.16	chr1	4263	Prg4	protein_coding	4.81559	-0.63695	9.77271	1.87318e-08	8.18822e-06	6.45222
ENSMUSG00000026770.5	chr2	4412	Il2ra	protein_coding	4.7641	-1.49639	3.77711	0.00146849	0.0214203	-1.51692
ENSMUSG00000007888.15	chr8	1644	Crlf1	protein_coding	4.74341	-1.6481	5.68107	2.55008e-05	0.00110811	1.60678
ENSMUSG00000038963.15	chr2	3101	Slco4a1	protein_coding	4.71138	-1.60814	5.31235	5.44135e-05	0.00191934	-0.25146
ENSMUSG00000030800.10	chr7	1852	Prss8	protein_coding	4.68201	-1.589	4.10042	0.0007247	0.0127043	-1.17873
ENSMUSG00000004371.15	chr7	1949	Il11	protein_coding	4.67882	-0.982813	3.57491	0.00228482	0.0288821	-1.41458
ENSMUSG00000022766.14	chr16	2191	Serpind1	protein_coding	4.58958	-1.18103	5.29667	5.62161e-05	0.00195329	0.0929975
ENSMUSG00000002565.16	chr12	2995	Scin	protein_coding	4.58797	0.69997	8.18164	2.39881e-07	4.18429e-05	4.63041
ENSMUSG00000031760.9	chr8	536	Mt3	protein_coding	4.57125	1.11814	4.13835	0.000667204	0.0119544	-0.520541
ENSMUSG00000021091.8	chr12	2064	Serpina3n	protein_coding	4.50725	-0.898587	6.61955	4.00959e-06	0.00031048	3.17509
ENSMUSG00000024210.3	chr17	2342	Ip6k3	protein_coding	4.44916	-1.11635	5.12114	8.11221e-05	0.00258655	-0.121356
ENSMUSG00000032053.8	chr9	2548	Pou2af1	protein_coding	4.38965	-2.53809	5.12826	7.99187e-05	0.00256023	-0.263799
ENSMUSG00000040533.7	chr4	2001	Matn1	protein_coding	4.32134	0.765692	1.13256	0.272879	0.575014	-5.14487
ENSMUSG00000023964.15	chr6	3763	Calcr	protein_coding	4.29072	0.205442	4.16364	0.000631452	0.0115011	-0.736424
ENSMUSG00000042476.12	chr5	4079	Abcb4	protein_coding	4.18315	1.20328	7.68217	5.69795e-07	7.14934e-05	5.01846
ENSMUSG00000048752.7	chr9	1456	Prss50	protein_coding	4.14109	-0.197947	5.83037	1.88524e-05	0.000896382	2.19934
ENSMUSG00000050578.10	chr9	2673	Mmp13	protein_coding	4.10516	7.26229	20.315	1.69814e-13	2.30115e-09	21.1915
ENSMUSG00000054594.13	chr7	1829	Oscar	protein_coding	4.09778	0.782524	3.66722	0.00186737	0.0248085	-1.35208
ENSMUSG00000041362.17	chr19	3974	Shtn1	protein_coding	4.08588	1.8344	7.01957	1.88935e-06	0.000165178	4.59287
ENSMUSG00000033740.17	chr1	5892	St18	protein_coding	4.08118	-0.947373	6.16496	9.68128e-06	0.000563051	1.53078
ENSMUSG00000090439.3	chr10	858	Gm17455	protein_coding	4.04975	-4.41457	2.92129	0.00940822	0.0770337	-3.07715
ENSMUSG00000032099.3	chr9	1072	Pate4	protein_coding	4.02735	-3.0226	4.03401	0.00083765	0.014171	-1.94836
ENSMUSG00000013584.5	chr9	2264	Aldh1a2	protein_coding	4.02325	1.33311	9.44512	3.09058e-08	1.08615e-05	7.75649
ENSMUSG00000027315.13	chr2	2323	Spint1	protein_coding	4.02089	-2.4026	3.67659	0.00182948	0.0245263	-1.91153
ENSMUSG00000040703.11	chr7	3161	Cyp2s1	protein_coding	3.862	0.718857	7.25829	1.21841e-06	0.000126036	4.27035
ENSMUSG00000030827.5	chr7	951	Fgf21	protein_coding	3.828	-4.61485	4.08698	0.00074625	0.0130315	-1.34989
ENSMUSG00000040907.15	chr7	3895	Atp1a3	protein_coding	3.81651	-0.749174	2.67793	0.0157391	0.108595	-2.97824
ENSMUSG00000032401.15	chr9	2171	Lctl	protein_coding	3.81607	-1.88297	3.31513	0.00402518	0.0435317	-2.40815
ENSMUSG00000036330.12	chr8	3115	Slc18a1	protein_coding	3.78947	-1.10302	4.48017	0.000317872	0.00707579	-0.557066
ENSMUSG00000072945.3	chrX	811	Ripply1	protein_coding	3.77273	-4.55369	4.76437	0.00017268	0.00454366	-1.1665
ENSMUSG00000058626.16	chr17	2591	Capn11	protein_coding	3.69295	-0.961725	1.75737	0.0965682	0.334337	-4.25879
ENSMUSG00000042357.2	chr4	1721	Gjb5	protein_coding	3.63525	-3.95784	5.60201	2.99588e-05	0.0012228	0.325227
ENSMUSG00000024669.8	chr19	2989	Cd5	protein_coding	3.55236	-1.19982	4.53912	0.000279928	0.0064622	-0.446455
ENSMUSG00000052187.4	chr7	633	Hbb-y	protein_coding	3.53706	-4.86915	3.14942	0.00576417	0.0560332	-2.68892
ENSMUSG00000053063.11	chr6	3233	Clec12a	protein_coding	3.52283	2.57278	7.06155	1.7481e-06	0.000156136	5.14517
ENSMUSG00000049598.9	chr1	1801	Vsig8	protein_coding	3.49737	-1.12734	5.30183	5.56168e-05	0.00194243	0.973165
ENSMUSG00000024935.11	chr19	3800	Slc1a1	protein_coding	3.47178	-1.43659	5.30374	5.53962e-05	0.00193972	0.829775
ENSMUSG00000041957.15	chr16	2931	Pkp2	protein_coding	3.43331	-0.172228	6.06431	1.18119e-05	0.000653316	2.31932
ENSMUSG00000022997.9	chr15	2378	Wnt1	protein_coding	3.34487	-0.29822	4.05293	0.000803775	0.0137873	-0.464152
ENSMUSG00000031849.9	chr8	2416	Comp	protein_coding	3.34466	0.825406	1.13078	0.27361	0.57537	-5.05747
ENSMUSG00000025172.3	chr19	1138	Ankrd2	protein_coding	3.29089	-3.0359	2.93026	0.00922974	0.0761193	-3.06692
ENSMUSG00000058216.13	chr19	708	Gstp3	protein_coding	3.28968	-3.83414	3.0118	0.00775184	0.0687019	-3.00324
ENSMUSG00000032122.15	chr9	5943	Slc37a2	protein_coding	3.22707	4.85761	9.12005	5.14127e-08	1.45969e-05	8.76196
ENSMUSG00000037095.8	chr17	1408	Lrg1	protein_coding	3.22645	0.708673	7.16813	1.43666e-06	0.000143148	4.54699
ENSMUSG00000035187.10	chr5	3138	Nkx6-1	protein_coding	3.18997	-0.567766	3.06901	0.00685519	0.0631078	-2.69321
ENSMUSG00000030674.5	chr7	2050	Qprt	protein_coding	3.06124	1.73368	8.38661	1.69764e-07	3.1719e-05	7.08967
ENSMUSG00000024087.4	chr17	5128	Cyp1b1	protein_coding	3.03262	-0.752947	3.97295	0.000957097	0.0155565	-0.672004
ENSMUSG00000061132.13	chr19	4534	Blnk	protein_coding	3.02523	-0.101132	5.91745	1.5828e-05	0.000796556	2.46246
ENSMUSG00000026981.15	chr2	2554	Il1rn	protein_coding	3.02085	-1.68079	3.28114	0.0043336	0.0457714	-2.32121
ENSMUSG00000031762.7	chr8	511	Mt2	protein_coding	2.94235	1.34367	3.63156	0.00201877	0.0262378	-1.21602
ENSMUSG00000064294.12	chr1	4606	Aox3	protein_coding	2.91879	-0.564152	4.14583	0.000656426	0.0118761	-0.465447
ENSMUSG00000031530.6	chr8	2740	Dusp4	protein_coding	2.91519	1.3433	8.65637	1.08574e-07	2.4937e-05	7.01332
ENSMUSG00000026841.7	chr2	4751	Fibcd1	protein_coding	2.90598	-0.244283	4.57621	0.000258448	0.0061121	0.491532
ENSMUSG00000001348.15	chr9	1447	Acp5	protein_coding	2.86979	6.8628	9.11647	5.17049e-08	1.45969e-05	8.56934
ENSMUSG00000024041.10	chr17	1266	Cryaa	protein_coding	2.86927	-2.19781	3.30879	0.00408097	0.0439693	-2.18984
ENSMUSG00000034310.8	chr5	6139	Tmem132d	protein_coding	2.83918	-0.1636	6.17982	9.40199e-06	0.000551043	3.04222
ENSMUSG00000067768.12	chrX	1744	Xlr4b	protein_coding	2.81811	-2.04235	3.15496	0.00569555	0.0556456	-2.35656
ENSMUSG00000024512.4	chr18	1225	Dynap	protein_coding	2.81539	-4.07707	2.35082	0.0308539	0.167508	-3.66595
ENSMUSG00000030865.4	chr7	1456	Chp2	protein_coding	2.6973	-2.22369	3.13318	0.00596984	0.0572117	-2.3825
ENSMUSG00000049422.7	chr10	1488	Chchd10	protein_coding	2.67451	1.00236	7.76796	4.89984e-07	6.50958e-05	5.6931
ENSMUSG00000047230.6	chrX	3044	Cldn2	protein_coding	2.6707	-2.70989	4.03419	0.000837323	0.014171	-0.925274
ENSMUSG00000022651.6	chr16	593	Retnlg	protein_coding	2.66068	-4.73868	2.36523	0.0299688	0.164816	-3.60205
ENSMUSG00000028713.17	chr4	1892	Cyp4b1	protein_coding	2.65428	-1.82076	3.37324	0.00354723	0.0397918	-1.90466
ENSMUSG00000024910.5	chr19	1564	Ctsw	protein_coding	2.6539	-0.47167	6.04244	1.23358e-05	0.000673292	2.76109
ENSMUSG00000078772.2	chr4	554	Gm12353	protein_coding	2.64728	-3.73984	2.51907	0.0218919	0.134234	-3.41448
ENSMUSG00000021298.8	chr12	2478	Gpr132	protein_coding	2.61954	-0.570881	3.48935	0.00275415	0.0331452	-1.61503
ENSMUSG00000029380.11	chr5	1871	Cxcl1	protein_coding	2.61749	-3.14017	2.7945	0.012316	0.0924108	-2.88998
ENSMUSG00000026535.9	chr1	1697	Ifi202b	protein_coding	2.60658	-3.91349	2.81421	0.0118129	0.0896285	-3.29139
ENSMUSG00000019874.11	chr10	880	Fabp7	protein_coding	2.5734	-1.00669	2.99491	0.00803779	0.0704048	-2.48326
ENSMUSG00000008874.3	chr8	591	Clec3a	protein_coding	2.57146	-3.97015	0.915189	0.372696	0.664233	-4.7493
ENSMUSG00000048776.8	chr6	1603	Pthlh	protein_coding	2.56183	0.550185	5.09985	8.48312e-05	0.0026796	1.00104
ENSMUSG00000015134.15	chr7	3443	Aldh1a3	protein_coding	2.55096	2.72706	6.53336	4.72874e-06	0.000351185	4.37778
ENSMUSG00000020000.7	chr10	3090	Moxd1	protein_coding	2.54748	0.755216	3.74795	0.00156516	0.0221477	-0.993729
ENSMUSG00000002190.13	chr8	3902	Clgn	protein_coding	2.54461	-0.214927	4.7197	0.000189974	0.00493167	0.645412
ENSMUSG00000024867.14	chr19	2573	Pip5k1b	protein_coding	2.49894	-1.11911	4.04807	0.000812337	0.013899	-0.916642
ENSMUSG00000062329.4	chr5	974	Cytl1	protein_coding	2.4944	-3.21153	1.25194	0.227283	0.524062	-4.58326
ENSMUSG00000003418.11	chr2	7618	St8sia6	protein_coding	2.47452	0.535023	4.54859	0.000274275	0.00637513	0.387597
ENSMUSG00000019122.8	chr11	3006	Ccl9	protein_coding	2.46934	3.33125	5.36648	4.86339e-05	0.00178118	2.11948
ENSMUSG00000022236.10	chr15	957	Ropn1l	protein_coding	2.46024	-3.08764	3.07981	0.00669776	0.0620982	-2.57166
ENSMUSG00000019866.14	chr10	7525	Crybg1	protein_coding	2.45447	0.688358	8.93799	6.87399e-08	1.73409e-05	7.15976
ENSMUSG00000039661.14	chr8	1938	Dusp26	protein_coding	2.44934	-1.80043	2.91175	0.0096016	0.0781126	-2.66803
ENSMUSG00000041479.14	chr14	3623	Syt15	protein_coding	2.4331	0.930987	5.37489	4.77944e-05	0.0017644	1.95487
ENSMUSG00000074063.10	chr8	2302	Osgin1	protein_coding	2.42376	-1.79206	2.6857	0.0154851	0.107831	-2.97197
ENSMUSG00000012428.9	chr5	3155	Steap4	protein_coding	2.39288	4.04408	6.35135	6.72196e-06	0.000444338	3.94358
ENSMUSG00000039405.7	chr7	3228	Prss23	protein_coding	2.38412	4.38028	14.2613	5.48788e-11	1.85916e-07	15.4498
ENSMUSG00000026580.16	chr1	3438	Selp	protein_coding	2.38392	-2.25222	1.93323	0.0697753	0.278014	-3.99075
ENSMUSG00000014543.14	chr6	1190	Klra17	protein_coding	2.36971	-3.73627	1.8166	0.0866769	0.314305	-4.15343
ENSMUSG00000063011.7	chr17	2165	Msln	protein_coding	2.36353	-2.83212	2.40654	0.0275617	0.156337	-3.6464
ENSMUSG00000031722.10	chr8	1345	Hp	protein_coding	2.35242	-1.55185	3.13719	0.00591838	0.0568794	-2.29254
ENSMUSG00000026489.13	chr1	4026	Coq8a	protein_coding	2.34225	3.23172	7.38507	9.68222e-07	0.000104958	5.9074
ENSMUSG00000029120.10	chr5	4088	Ppp2r2c	protein_coding	2.33335	0.564348	6.4617	5.42821e-06	0.000386654	3.95035
ENSMUSG00000031877.9	chr8	2859	Ces2g	protein_coding	2.30833	-2.15037	2.26613	0.0365682	0.186713	-3.54933
ENSMUSG00000017943.15	chr2	2475	Gdap1l1	protein_coding	2.29834	-2.88125	1.79624	0.0899729	0.321004	-4.13047
ENSMUSG00000035183.14	chr2	1954	Slc24a5	protein_coding	2.29532	-1.96436	2.65378	0.0165542	0.112275	-3.00947
ENSMUSG00000030701.17	chr7	2793	Plekhb1	protein_coding	2.28327	-1.87717	1.5486	0.13961	0.407991	-4.39571
ENSMUSG00000019890.4	chr10	1248	Nts	protein_coding	2.26228	-1.70435	2.87201	0.0104493	0.0827095	-2.72903
ENSMUSG00000037254.18	chr2	3100	Itih2	protein_coding	2.25393	-2.22511	2.45226	0.0251088	0.146976	-3.41393
ENSMUSG00000047281.3	chr4	1613	Sfn	protein_coding	2.24202	4.06527	9.3167	3.77335e-08	1.21745e-05	9.01257
ENSMUSG00000026840.14	chr2	5871	Lamc3	protein_coding	2.24	2.427	9.20552	4.492e-08	1.38343e-05	8.70948
ENSMUSG00000019102.10	chr11	1729	Aldh3a1	protein_coding	2.23744	-2.46078	2.23357	0.0390151	0.194516	-3.7543
ENSMUSG00000037686.6	chr12	2722	Aspg	protein_coding	2.21609	-1.34389	3.91841	0.00107821	0.017	-0.859771
ENSMUSG00000028186.14	chr3	2737	Uox	protein_coding	2.21494	-2.29545	2.47091	0.0241686	0.143707	-3.36262
ENSMUSG00000028459.11	chr4	2583	Cd72	protein_coding	2.20605	1.07646	4.52165	0.000290667	0.00665513	0.505518
ENSMUSG00000056054.9	chr3	498	S100a8	protein_coding	2.18713	-3.34892	1.97171	0.0648807	0.266909	-3.93367
ENSMUSG00000074607.11	chr2	2947	Tox2	protein_coding	2.1488	-0.82621	3.27025	0.00443721	0.0465392	-1.99606
ENSMUSG00000073418.4	chr17	5379	C4b	protein_coding	2.14512	1.33953	5.10719	8.3533e-05	0.00264476	1.64163
ENSMUSG00000032487.8	chr1	4453	Ptgs2	protein_coding	2.13196	3.46584	6.06528	1.17892e-05	0.000653316	3.20748
ENSMUSG00000038151.13	chr10	5281	Prdm1	protein_coding	2.11122	2.50761	11.6971	1.23869e-09	1.30449e-06	11.915
ENSMUSG00000041324.14	chr13	6390	Inhba	protein_coding	2.09419	5.07299	5.43625	4.21023e-05	0.00161623	1.77258
ENSMUSG00000064272.3	chr1	1075	Gpbar1	protein_coding	2.08879	-2.83448	3.14492	0.00582035	0.0563771	-2.16475
ENSMUSG00000022780.5	chr16	4133	Meltf	protein_coding	2.07914	-0.166837	1.24062	0.231339	0.528558	-5.02415
ENSMUSG00000053863.3	chr5	1682	Mepe	protein_coding	2.07064	2.30989	8.22399	2.23248e-07	4.03365e-05	7.31062
ENSMUSG00000020901.13	chr11	4370	Pik3r5	protein_coding	2.06724	2.31705	6.03695	1.24711e-05	0.000673292	3.4575
ENSMUSG00000003617.16	chr3	4564	Cp	protein_coding	2.06143	4.60526	6.55437	4.54198e-06	0.000341656	4.17438
ENSMUSG00000000290.13	chr10	2970	Itgb2	protein_coding	2.03213	2.92621	8.08629	2.82252e-07	4.55333e-05	7.08614
ENSMUSG00000034810.7	chr2	7338	Scn7a	protein_coding	2.02638	-0.433426	4.24247	0.000531955	0.0101815	-0.0350979
ENSMUSG00000039194.16	chr7	2142	Rlbp1	protein_coding	2.02502	-3.8833	1.31805	0.204704	0.498421	-4.51637
ENSMUSG00000021950.15	chr14	1880	Anxa8	protein_coding	2.00902	4.81365	6.2692	7.88995e-06	0.000496675	3.52235
ENSMUSG00000001930.17	chr6	8834	Vwf	protein_coding	2.00441	2.5367	5.12312	8.07844e-05	0.00258186	1.69026
ENSMUSG00000030786.18	chr7	4682	Itgam	protein_coding	2.00394	1.37198	5.53806	3.41482e-05	0.00136647	2.46611
ENSMUSG00000042759.12	chr7	3685	Apobr	protein_coding	1.99523	3.01572	9.22514	4.35545e-08	1.37258e-05	8.87661
ENSMUSG00000022015.8	chr14	2236	Tnfsf11	protein_coding	1.99137	2.58889	9.12547	5.09733e-08	1.45969e-05	8.65374
ENSMUSG00000004933.17	chr10	2983	Matk	protein_coding	1.99014	2.10394	7.97833	3.39813e-07	5.11646e-05	6.81073
ENSMUSG00000038276.12	chr5	2211	Asic3	protein_coding	1.98919	0.397628	4.39781	0.000379794	0.00802901	0.199996
ENSMUSG00000026437.11	chr1	4355	Cdk18	protein_coding	1.96631	0.95461	4.67522	0.000208957	0.00528622	0.750759
ENSMUSG00000032322.14	chr9	2822	Pstpip1	protein_coding	1.96435	3.59246	8.45748	1.50824e-07	3.04672e-05	7.71179
ENSMUSG00000011148.14	chr12	1819	Adssl1	protein_coding	1.96062	2.43946	8.96545	6.57769e-08	1.73409e-05	8.4217
ENSMUSG00000032327.14	chr9	3077	Stra6	protein_coding	1.95645	-0.407106	2.5187	0.0219088	0.134277	-3.19965
ENSMUSG00000037820.15	chr2	3596	Tgm2	protein_coding	1.95282	4.92463	11.1658	2.52895e-09	2.01587e-06	11.6929
ENSMUSG00000030621.17	chr7	4485	Me3	protein_coding	1.91903	-1.1473	2.72496	0.0142605	0.101654	-2.88128
ENSMUSG00000046589.7	chr8	3878	Lrrc8e	protein_coding	1.90624	-0.771927	3.4306	0.00313063	0.0362958	-1.6454
ENSMUSG00000028874.14	chr4	3363	Fgr	protein_coding	1.90346	-1.56917	3.56463	0.00233672	0.0293329	-1.5047
ENSMUSG00000053024.14	chr1	7334	Cntn2	protein_coding	1.89619	0.237123	5.53264	3.45295e-05	0.00136815	2.39106
ENSMUSG00000056025.12	chr3	3798	Clca3a1	protein_coding	1.8896	0.780031	5.11072	8.29165e-05	0.00263138	1.59262
ENSMUSG00000030148.15	chr6	2481	Clec4a2	protein_coding	1.88366	2.31085	7.14692	1.49367e-06	0.000145493	5.46871
ENSMUSG00000067780.3	chr1	6923	Pi15	protein_coding	1.86917	1.2046	3.82515	0.00132203	0.0198709	-0.869156
ENSMUSG00000032033.11	chr9	1968	Barx2	protein_coding	1.86908	-1.99641	1.73823	0.0999686	0.341513	-4.2198
ENSMUSG00000036856.4	chr4	4194	Wnt4	protein_coding	1.86147	1.82444	5.00941	0.000102633	0.00310179	1.4638
ENSMUSG00000036585.16	chr18	3983	Fgf1	protein_coding	1.85284	2.31687	5.45329	4.06489e-05	0.00156932	2.28659
ENSMUSG00000058620.5	chr2	4014	Adra2b	protein_coding	1.83886	-1.1376	2.43747	0.0258789	0.149673	-3.29959
ENSMUSG00000028036.6	chr3	6624	Ptgfr	protein_coding	1.83562	-0.0152534	1.10301	0.285156	0.584769	-4.85723
ENSMUSG00000000869.12	chr11	605	Il4	protein_coding	1.83512	-5.03195	1.79288	0.0905268	0.321807	-4.13884
ENSMUSG00000026548.4	chr1	1313	Slamf9	protein_coding	1.83196	-0.0785737	5.21856	6.61534e-05	0.00220257	1.49953
ENSMUSG00000049699.4	chr9	1155	Ucn2	protein_coding	1.8169	-3.73589	1.57125	0.134266	0.399854	-4.34527
ENSMUSG00000025082.8	chr19	4049	Vwa2	protein_coding	1.81492	0.715201	5.54099	3.39436e-05	0.00136542	2.50986
ENSMUSG00000046818.7	chr3	2722	Ddit4l	protein_coding	1.80906	2.38591	6.22908	8.53488e-06	0.000512437	3.81768
ENSMUSG00000028427.13	chr4	2527	Aqp7	protein_coding	1.8009	-0.946369	3.02776	0.00749079	0.0671	-2.32986
ENSMUSG00000021306.11	chr13	3634	Gpr137b	protein_coding	1.80005	3.69727	7.07619	1.70146e-06	0.000154783	5.33545
ENSMUSG00000062170.12	chrX	842	Fmr1nb	protein_coding	1.7982	-2.36739	1.84022	0.0829878	0.305838	-4.11244
ENSMUSG00000021991.9	chr14	3695	Cacna2d3	protein_coding	1.79546	-1.21534	2.78183	0.0126501	0.0939297	-2.75057
ENSMUSG00000005950.14	chr11	2395	P2rx5	protein_coding	1.7932	0.154418	3.5305	0.00251752	0.0311551	-1.41327
ENSMUSG00000026890.19	chr2	3481	Lhx6	protein_coding	1.787	0.733522	4.11196	0.000706696	0.0124693	-0.288681
ENSMUSG00000025089.15	chr19	4641	Gfra1	protein_coding	1.78451	2.95255	4.98549	0.000107951	0.00318674	1.34666
ENSMUSG00000046714.7	chr8	2725	Foxc2	protein_coding	1.77839	1.49073	5.61455	2.92015e-05	0.00120643	2.61443
ENSMUSG00000090840.2	chr19	463	1700092M07Rik	protein_coding	1.76486	-2.86742	2.52093	0.0218081	0.133841	-3.24241
ENSMUSG00000038301.15	chr6	6512	Snx10	protein_coding	1.76398	3.77447	8.57717	1.23683e-07	2.72068e-05	7.89817
ENSMUSG00000016194.14	chr1	1978	Hsd11b1	protein_coding	1.7605	-1.90741	2.76386	0.013139	0.0963456	-2.82931
ENSMUSG00000041481.16	chr12	1803	Serpina3g	protein_coding	1.75373	-1.71272	2.67107	0.0159665	0.109551	-2.97129
ENSMUSG00000014603.3	chr3	1874	Alx3	protein_coding	1.7496	-2.07074	2.30386	0.0339109	0.177548	-3.51419
ENSMUSG00000029322.12	chr5	1224	Plac8	protein_coding	1.7455	-1.17057	3.67899	0.00181992	0.0244903	-1.25706
ENSMUSG00000063727.3	chr15	2818	Tnfrsf11b	protein_coding	1.74054	4.03214	6.23007	8.51832e-06	0.000512437	3.52369
ENSMUSG00000020681.14	chr11	4906	Ace	protein_coding	1.73576	3.41137	7.92014	3.75794e-07	5.55153e-05	6.80199
ENSMUSG00000059991.7	chr5	2536	Nptx2	protein_coding	1.7353	-1.86485	3.14267	0.0058488	0.0565277	-2.17307
ENSMUSG00000028681.11	chr4	4382	Ptch2	protein_coding	1.73502	2.33202	7.80356	4.60371e-07	6.17673e-05	6.61834
ENSMUSG00000045394.9	chr17	2040	Epcam	protein_coding	1.73486	1.08969	4.64466	0.000223108	0.00551703	0.742275
ENSMUSG00000055609.8	chr11	801	Hba-x	protein_coding	1.73394	-4.21528	1.60318	0.127028	0.386995	-4.32043
ENSMUSG00000071715.12	chr15	1464	Ncf4	protein_coding	1.72085	2.00117	8.3787	1.72029e-07	3.1719e-05	7.40145
ENSMUSG00000102037.1	chr9	819	Bcl2a1a	protein_coding	1.7033	-4.24823	1.59161	0.129611	0.391434	-4.33719
ENSMUSG00000031504.6	chr8	1392	Rab20	protein_coding	1.70246	-0.0989629	5.09307	8.60489e-05	0.00270545	1.42934
ENSMUSG00000048330.14	chr7	5281	Ric3	protein_coding	1.69774	2.14239	4.34183	0.000428756	0.00874502	0.0800928
ENSMUSG00000018339.11	chr11	1594	Gpx3	protein_coding	1.69684	6.88205	8.44932	1.52887e-07	3.04672e-05	7.35413
ENSMUSG00000044303.6	chr4	895	Cdkn2a	protein_coding	1.69683	-2.43542	2.75776	0.013309	0.0968501	-2.85998
ENSMUSG00000056071.12	chr3	519	S100a9	protein_coding	1.69316	-2.18483	1.59293	0.129314	0.390797	-4.39454
ENSMUSG00000073413.9	chr17	690	Ly6g6d	protein_coding	1.69045	-4.04997	1.62249	0.122812	0.378918	-4.29943
ENSMUSG00000045573.9	chr4	1449	Penk	protein_coding	1.6904	4.62005	12.7203	3.35867e-10	5.68917e-07	13.7118
ENSMUSG00000033220.7	chr15	3038	Rac2	protein_coding	1.68364	3.74895	10.6675	5.06074e-09	2.98166e-06	11.0337
ENSMUSG00000020310.9	chr10	1436	Madcam1	protein_coding	1.67795	-1.98887	2.01535	0.0597055	0.254424	-3.8855
ENSMUSG00000071561.2	chr16	619	Cstdc5	protein_coding	1.67441	-4.20492	1.65522	0.11594	0.367812	-4.26864
ENSMUSG00000079110.11	chr2	3174	Capn3	protein_coding	1.66658	-0.306463	3.57057	0.00230657	0.0290756	-1.33839
ENSMUSG00000017344.4	chr11	1744	Vtn	protein_coding	1.66568	-0.81613	2.74505	0.0136704	0.0986406	-2.81294
ENSMUSG00000062609.14	chr16	5705	Kcnj15	protein_coding	1.6652	0.179245	4.72274	0.000188745	0.00490918	0.845443
ENSMUSG00000030433.15	chr7	2236	Sbk2	protein_coding	1.66357	-3.0568	1.43738	0.168482	0.449643	-4.44764
ENSMUSG00000039146.5	chr3	1376	Ifi44l	protein_coding	1.66282	-1.32835	1.6511	0.116785	0.368893	-4.53019
ENSMUSG00000022595.7	chr15	513	Lypd2	protein_coding	1.65834	-3.89685	1.45728	0.162984	0.441366	-4.45394
ENSMUSG00000025804.5	chr9	2833	Ccr1	protein_coding	1.6577	2.40665	4.42495	0.000358143	0.00767359	0.243947
ENSMUSG00000023913.17	chr17	2097	Pla2g7	protein_coding	1.64849	3.21527	7.80637	4.58109e-07	6.17673e-05	6.61596
ENSMUSG00000075302.10	chr2	1865	Erich2	protein_coding	1.64447	-1.87984	2.08379	0.0523363	0.234744	-3.79831
ENSMUSG00000063458.13	chr14	1641	Lrmda	protein_coding	1.63456	-2.71651	2.07903	0.0528203	0.235838	-3.80077
ENSMUSG00000026204.15	chr1	3554	Ptprn	protein_coding	1.62643	0.722651	4.46015	0.000331909	0.00731333	0.39111
ENSMUSG00000009772.15	chr1	3107	Nuak2	protein_coding	1.62311	0.172105	4.17812	0.000611857	0.0112653	-0.199148
ENSMUSG00000018774.13	chr11	1230	Cd68	protein_coding	1.62183	4.51405	7.56777	6.97876e-07	8.36896e-05	6.08695
ENSMUSG00000041828.15	chr11	5619	Abca8a	protein_coding	1.60966	1.46384	5.30753	5.49616e-05	0.00192949	2.05541
ENSMUSG00000002111.8	chr2	2034	Spi1	protein_coding	1.59702	4.1285	10.7315	4.62279e-09	2.92626e-06	11.1224
ENSMUSG00000060093.6	chr13	539	Hist1h4a	protein_coding	1.59657	-3.43691	1.55685	0.137642	0.405034	-4.35502
ENSMUSG00000052837.6	chr8	1809	Junb	protein_coding	1.59356	5.18611	7.50632	7.78733e-07	8.86774e-05	5.80745
ENSMUSG00000056436.4	chr2	655	Cyct	protein_coding	1.59208	-4.84785	1.10317	0.285091	0.584724	-4.67738
ENSMUSG00000048520.16	chr5	2531	Fbxl13	protein_coding	1.58936	-1.63366	2.4042	0.0276927	0.156555	-3.36494
ENSMUSG00000053175.17	chr7	1850	Bcl3	protein_coding	1.58305	2.92729	5.75398	2.19956e-05	0.00100088	2.79547
ENSMUSG00000030307.8	chr6	4132	Slc6a11	protein_coding	1.58099	0.0534333	1.6067	0.126249	0.385403	-4.75671
ENSMUSG00000030789.9	chr7	4046	Itgax	protein_coding	1.5809	-1.2334	2.03115	0.0579248	0.249029	-3.86456
ENSMUSG00000056399.2	chr17	1220	Prss34	protein_coding	1.57412	-3.68166	3.07255	0.00680329	0.0628007	-2.32632
ENSMUSG00000078945.10	chr13	4823	Naip2	protein_coding	1.57153	-0.366995	4.11682	0.000699244	0.0123862	-0.340356
ENSMUSG00000025318.13	chr8	3637	Jph3	protein_coding	1.56932	-1.28956	2.88551	0.0101535	0.081222	-2.57537
ENSMUSG00000049555.10	chr9	2802	Tmie	protein_coding	1.56347	2.34358	3.41838	0.00321514	0.0369883	-1.94209
ENSMUSG00000041347.5	chr12	1338	Bdkrb1	protein_coding	1.55764	-0.45532	4.29345	0.000476188	0.00940645	0.0591113
ENSMUSG00000026321.7	chr1	5027	Tnfrsf11a	protein_coding	1.55376	3.57334	9.45245	3.05576e-08	1.08615e-05	9.27003
ENSMUSG00000086228.2	chr9	1380	Ubap1l	protein_coding	1.55004	-2.40709	2.39262	0.028352	0.158891	-3.3685
ENSMUSG00000029816.10	chr6	3701	Gpnmb	protein_coding	1.54573	1.96044	5.28245	5.79038e-05	0.00200167	2.00977
ENSMUSG00000002228.7	chr3	1721	Ppm1j	protein_coding	1.54499	1.6568	4.96153	0.000113563	0.00331656	1.37399
ENSMUSG00000017057.9	chrX	3712	Il13ra1	protein_coding	1.54184	2.86733	8.5422	1.31039e-07	2.77455e-05	7.84857
ENSMUSG00000026249.10	chr1	3393	Serpine2	protein_coding	1.53716	7.80104	13.492	1.32674e-10	3.59573e-07	14.5635
ENSMUSG00000068079.5	chr2	980	Tcf15	protein_coding	1.53548	0.395624	3.76726	0.00150044	0.0216535	-0.960759
ENSMUSG00000030350.8	chr6	2724	Prmt8	protein_coding	1.53498	2.52237	5.02815	9.8653e-05	0.00300415	1.38639
ENSMUSG00000096968.1	chr1	817	Gm26620	protein_coding	1.5242	-2.02438	2.51151	0.0222354	0.135726	-3.20485
ENSMUSG00000030144.4	chr6	1323	Clec4d	protein_coding	1.52214	-2.00264	2.24473	0.0381602	0.191735	-3.58683
ENSMUSG00000058057.5	chr15	1652	Mettl7a3	protein_coding	1.51859	-1.83756	1.84872	0.0816951	0.303302	-4.10578
ENSMUSG00000024912.6	chr19	1864	Fosl1	protein_coding	1.51826	0.916721	3.75909	0.00152749	0.0218392	-0.986113
ENSMUSG00000030579.10	chr7	597	Tyrobp	protein_coding	1.51252	4.19308	9.73142	1.9939e-08	8.44356e-06	9.65634
ENSMUSG00000037580.10	chr14	3508	Gch1	protein_coding	1.50852	0.65166	2.83771	0.0112389	0.0868317	-2.79375
ENSMUSG00000027562.12	chr3	1788	Car2	protein_coding	1.5075	1.72794	4.81428	0.000155244	0.00419579	1.09157
ENSMUSG00000079057.4	chr8	3808	Cyp4v3	protein_coding	1.49863	2.11958	5.6732	2.59123e-05	0.00112185	2.76518
ENSMUSG00000098559.1	chrX	801	Gm15013	protein_coding	1.49629	-1.92512	2.93617	0.00911395	0.075532	-2.56607
ENSMUSG00000025511.14	chr7	1466	Tspan4	protein_coding	1.49469	5.82736	17.1028	2.90131e-12	1.31052e-08	18.4213
ENSMUSG00000022265.7	chr15	3498	Ank	protein_coding	1.49306	7.48693	9.41036	3.26156e-08	1.10493e-05	8.92919
ENSMUSG00000018604.18	chr5	4982	Tbx3	protein_coding	1.49287	-0.205695	2.91078	0.00962144	0.0781588	-2.5313
ENSMUSG00000058099.16	chr15	7634	Nfam1	protein_coding	1.48864	3.4618	7.55889	7.09001e-07	8.42778e-05	6.17146
ENSMUSG00000031465.6	chr8	3560	Angpt2	protein_coding	1.48782	4.41104	8.70952	9.9527e-08	2.32533e-05	8.00336
ENSMUSG00000035711.5	chr13	2377	Dok3	protein_coding	1.48603	3.19208	10.85	3.91438e-09	2.92626e-06	11.2499
ENSMUSG00000003949.16	chr11	5642	Hlf	protein_coding	1.48553	1.57226	4.2445	0.000529603	0.0101702	-0.0312584
ENSMUSG00000016024.9	chr2	2525	Lbp	protein_coding	1.48522	2.02197	5.26772	5.97078e-05	0.00204782	1.93395
ENSMUSG00000037440.8	chr10	2416	Vnn1	protein_coding	1.48449	-1.60879	2.55768	0.0202147	0.127291	-3.11766
ENSMUSG00000018008.8	chr15	3110	Cyth4	protein_coding	1.48351	4.54074	11.5544	1.49662e-09	1.35204e-06	12.2191
ENSMUSG00000020399.14	chr11	2721	Havcr2	protein_coding	1.47999	-0.569767	2.76471	0.0131154	0.0962249	-2.77898
ENSMUSG00000038402.2	chr13	2363	Foxf2	protein_coding	1.47913	-1.32083	2.84869	0.0109801	0.0855617	-2.67456
ENSMUSG00000033308.16	chr3	4492	Dpyd	protein_coding	1.47718	-0.0600911	3.21285	0.00502521	0.051047	-2.00579
ENSMUSG00000069044.6	chrY	8094	Usp9y	protein_coding	1.47007	-6.08093	1.11215	0.281318	0.581682	-4.62961
ENSMUSG00000043664.7	chr8	1604	Tmem221	protein_coding	1.46886	-1.89385	2.06996	0.0537553	0.238604	-3.81484
ENSMUSG00000050295.4	chr13	5844	Foxc1	protein_coding	1.46819	4.3453	9.95275	1.42976e-08	6.79348e-06	9.97171
ENSMUSG00000026582.6	chr1	2912	Sele	protein_coding	1.46728	-1.25309	1.80511	0.0885241	0.318025	-4.14611
ENSMUSG00000018459.15	chr2	3524	Slc13a3	protein_coding	1.46454	1.63013	5.00588	0.0001034	0.00311018	1.46922
ENSMUSG00000059456.13	chr14	4034	Ptk2b	protein_coding	1.46402	2.65801	7.82175	4.45963e-07	6.15548e-05	6.65085
ENSMUSG00000047904.6	chr11	2143	Sstr2	protein_coding	1.46255	0.840463	3.31513	0.00402511	0.0435317	-1.82059
ENSMUSG00000019359.14	chrX	2858	Gdpd2	protein_coding	1.45758	-1.84254	1.73645	0.100289	0.341548	-4.21175
ENSMUSG00000030413.7	chr7	1008	Pglyrp1	protein_coding	1.45728	-2.12338	2.13894	0.0470103	0.218163	-3.72414
ENSMUSG00000000805.18	chr11	1256	Car4	protein_coding	1.455	-3.42882	1.28735	0.214958	0.510587	-4.61532
ENSMUSG00000061815.11	chr1	2306	Rufy4	protein_coding	1.45437	2.76612	5.3121	5.44421e-05	0.00191934	1.9979
ENSMUSG00000021684.17	chr13	4235	Pde8b	protein_coding	1.45304	-0.471	3.46248	0.00292038	0.0342633	-1.54271
ENSMUSG00000043613.8	chr9	1801	Mmp3	protein_coding	1.44974	-2.1442	1.21691	0.240009	0.538905	-4.62106
ENSMUSG00000022615.7	chr15	2037	Tymp	protein_coding	1.44781	-1.35925	2.4462	0.0254219	0.147851	-3.28631
ENSMUSG00000086596.2	chr9	4083	Susd5	protein_coding	1.44685	1.81816	1.6373	0.119661	0.374384	-4.93694
ENSMUSG00000002699.13	chr11	3644	Lcp2	protein_coding	1.44608	3.27171	9.94154	1.45385e-08	6.79348e-06	9.99076
ENSMUSG00000027875.12	chr3	3290	Hmgcs2	protein_coding	1.43801	-0.285063	2.64065	0.0170144	0.113858	-2.99184
ENSMUSG00000075031.4	chr13	508	Hist1h2bb	protein_coding	1.4311	-3.97588	1.21833	0.239483	0.538548	-4.61687
ENSMUSG00000036634.15	chr7	2434	Mag	protein_coding	1.41895	-1.09355	3.13463	0.00595117	0.0571136	-2.16289
ENSMUSG00000022040.8	chr14	2035	Ephx2	protein_coding	1.41157	1.48164	5.96309	1.44475e-05	0.000744404	3.28845
ENSMUSG00000063193.8	chr11	2880	Cd300lb	protein_coding	1.40893	-0.0108155	3.30082	0.00415222	0.0445501	-1.83608
ENSMUSG00000037370.13	chr10	6777	Enpp1	protein_coding	1.40054	7.63903	6.61348	4.05628e-06	0.00031231	3.97031
ENSMUSG00000045010.14	chrX	1991	Gm4779	protein_coding	1.39303	-2.2767	1.71862	0.103558	0.348098	-4.44024
ENSMUSG00000058897.17	chr3	6701	Col25a1	protein_coding	1.38607	2.03805	5.95934	1.4556e-05	0.000746381	3.30974
ENSMUSG00000021728.8	chr13	2923	Emb	protein_coding	1.38576	2.76513	4.15389	0.000645	0.0117163	-0.414245
ENSMUSG00000027220.2	chr2	3761	Syt13	protein_coding	1.37359	3.26255	7.91844	3.76903e-07	5.55153e-05	6.75755
ENSMUSG00000020123.6	chr10	2670	Avpr1a	protein_coding	1.37076	-0.155409	3.06238	0.00695374	0.0637552	-2.27978
ENSMUSG00000015843.10	chr1	2110	Rxrg	protein_coding	1.36851	0.836457	3.35601	0.00368277	0.040739	-1.73907
ENSMUSG00000019590.16	chr11	2741	Cyb561	protein_coding	1.36434	2.21687	5.91609	1.58712e-05	0.000796556	3.19798
ENSMUSG00000029005.4	chr4	5200	Draxin	protein_coding	1.36	0.511805	6.17809	9.43413e-06	0.000551043	3.64548
ENSMUSG00000032548.14	chr9	7122	Slco2a1	protein_coding	1.35649	2.45994	4.17243	0.00061948	0.011344	-0.320639
ENSMUSG00000038665.15	chr6	4596	Dgki	protein_coding	1.35567	0.68685	4.21053	0.000570198	0.0107316	-0.1
ENSMUSG00000061353.11	chr6	5627	Cxcl12	protein_coding	1.35234	4.86204	11.5559	1.4937e-09	1.35204e-06	12.226
ENSMUSG00000053113.3	chr11	2552	Socs3	protein_coding	1.35163	5.11638	3.77084	0.00148875	0.0215996	-1.82768
ENSMUSG00000097221.1	chr15	462	1810049J17Rik	protein_coding	1.34645	-1.28105	2.16273	0.0448698	0.211342	-3.72834
ENSMUSG00000001020.8	chr3	498	S100a4	protein_coding	1.34114	2.17505	4.65929	0.000216216	0.00539584	0.751855
ENSMUSG00000049493.13	chr9	3704	Pls1	protein_coding	1.33537	-1.62733	1.36027	0.191238	0.479208	-4.61798
ENSMUSG00000050390.12	chr4	5187	C77080	protein_coding	1.33364	3.64976	5.8551	1.79374e-05	0.000871217	2.91423
ENSMUSG00000026786.14	chr2	4061	Apbb1ip	protein_coding	1.33147	1.5919	5.82539	1.90423e-05	0.000902245	3.05557
ENSMUSG00000039899.5	chr5	3788	Fgl2	protein_coding	1.33108	1.68002	6.35496	6.6749e-06	0.00044339	4.05321
ENSMUSG00000074676.2	chr2	1311	Foxs1	protein_coding	1.32996	2.2136	7.51181	7.71122e-07	8.85548e-05	6.09736
ENSMUSG00000021998.16	chr14	3841	Lcp1	protein_coding	1.32497	5.97686	12.8861	2.74055e-10	5.68917e-07	13.8561
ENSMUSG00000086040.8	chr6	4516	Wipf3	protein_coding	1.32356	-0.549314	2.18921	0.0425928	0.205693	-3.66336
ENSMUSG00000031264.13	chrX	2540	Btk	protein_coding	1.323	1.69395	7.34185	1.04688e-06	0.000110831	5.78676
ENSMUSG00000048442.15	chr11	1113	Smim5	protein_coding	1.31813	-1.33584	1.99942	0.0615503	0.258626	-3.99216
ENSMUSG00000044034.11	chr11	542	Npb	protein_coding	1.3167	-2.05432	1.95721	0.0666875	0.271555	-3.9642
ENSMUSG00000026676.7	chr2	2670	Ccdc3	protein_coding	1.3092	6.75667	11.6894	1.25145e-09	1.30449e-06	12.2792
ENSMUSG00000063531.7	chr5	6861	Sema3e	protein_coding	1.30694	0.305708	4.18805	0.000598778	0.0110999	-0.145252
ENSMUSG00000042485.7	chr14	1236	Mustn1	protein_coding	1.29936	1.91535	3.18802	0.00530262	0.0526802	-2.29164
ENSMUSG00000061356.13	chr14	2745	Nuggc	protein_coding	1.29478	-0.789004	1.505	0.150394	0.423523	-4.62382
ENSMUSG00000050010.8	chr5	3760	Shisa3	protein_coding	1.29251	3.35182	2.78382	0.0125969	0.0935891	-3.21527
ENSMUSG00000055865.8	chr3	4316	Tafa3	protein_coding	1.29072	-0.333474	2.9711	0.00845817	0.0725422	-2.43374
ENSMUSG00000020101.14	chr10	4846	Vsir	protein_coding	1.28851	4.48754	8.9503	6.73938e-08	1.73409e-05	8.39188
ENSMUSG00000025650.13	chr9	9250	Col7a1	protein_coding	1.28745	3.52727	5.4032	4.50756e-05	0.00167348	2.00551
ENSMUSG00000056737.14	chr6	1400	Capg	protein_coding	1.28742	5.73682	9.12691	5.08572e-08	1.45969e-05	8.55198
ENSMUSG00000058818.13	chr7	3824	Pirb	protein_coding	1.28681	1.45459	4.46567	0.000327978	0.00726064	0.395549
ENSMUSG00000024885.9	chr19	1924	Aldh3b1	protein_coding	1.2868	1.43211	5.83456	1.8694e-05	0.000892994	3.0708
ENSMUSG00000040289.8	chr3	2423	Hey1	protein_coding	1.28485	3.43342	9.32681	3.71423e-08	1.21745e-05	9.07891
ENSMUSG00000007480.4	chr18	3904	Mc5r	protein_coding	1.28447	0.058585	1.97529	0.0644414	0.265951	-4.19463
ENSMUSG00000074521.9	chr2	1451	Gm14327	protein_coding	1.28309	-2.0774	1.69992	0.107086	0.35286	-4.27297
ENSMUSG00000031538.6	chr8	4042	Plat	protein_coding	1.25967	3.97896	4.9845	0.000108176	0.00318674	1.05433
ENSMUSG00000044026.3	chr19	3474	Slc35g1	protein_coding	1.25647	0.872969	3.06779	0.0068732	0.0631878	-2.30674
ENSMUSG00000089929.1	chr9	817	Bcl2a1b	protein_coding	1.25489	-2.67999	1.4519	0.164456	0.443491	-4.46153
ENSMUSG00000055210.4	chr4	2592	Foxd2	protein_coding	1.25364	0.605558	2.61132	0.0180863	0.118802	-3.04433
ENSMUSG00000037379.7	chr5	2045	Spon2	protein_coding	1.2505	4.20289	4.58454	0.000253862	0.00604448	0.0922166
ENSMUSG00000031097.15	chr7	895	Tnni2	protein_coding	1.24565	-0.563354	3.36573	0.0036057	0.0401985	-1.72388
ENSMUSG00000091387.2	chr13	5087	Gcnt4	protein_coding	1.23882	0.168035	2.83967	0.0111922	0.0866661	-2.71802
ENSMUSG00000040963.15	chr11	1373	Asgr2	protein_coding	1.23756	-0.561936	3.10511	0.00634245	0.0596828	-2.22528
ENSMUSG00000029299.14	chr5	3035	Abcg3	protein_coding	1.23589	-0.103822	3.36478	0.00361318	0.0402318	-1.71914
ENSMUSG00000020871.8	chr11	2282	Dlx4	protein_coding	1.23364	-2.41711	1.33391	0.199562	0.491059	-4.58233
ENSMUSG00000054966.13	chr6	3385	Lmntd1	protein_coding	1.22587	-1.31071	2.10844	0.0498907	0.227733	-3.80562
ENSMUSG00000022488.9	chr15	4992	Nckap1l	protein_coding	1.2256	4.20125	10.7312	4.62531e-09	2.92626e-06	11.1061
ENSMUSG00000114279.1	chr13	524	Hist1h2bm	protein_coding	1.22541	-4.23323	0.937993	0.361183	0.653448	-4.77616
ENSMUSG00000036256.13	chr5	1200	Igfbp7	protein_coding	1.22002	7.05191	9.0711	5.55673e-08	1.53672e-05	8.38058
ENSMUSG00000046561.9	chr3	3859	Arsj	protein_coding	1.21613	-0.386043	2.75693	0.0133325	0.0968734	-2.79577
ENSMUSG00000045871.5	chr14	4240	Slitrk6	protein_coding	1.2134	1.58838	4.68664	0.000203907	0.00519389	0.762601
ENSMUSG00000048163.13	chr5	2314	Selplg	protein_coding	1.21335	1.65658	6.31761	7.17827e-06	0.000467367	3.97366
ENSMUSG00000026640.12	chr1	11040	Plxna2	protein_coding	1.21262	5.16502	10.4261	7.1443e-09	3.58565e-06	10.6094
ENSMUSG00000046318.16	chr18	6572	Ccbe1	protein_coding	1.21175	1.30329	4.13794	0.000667811	0.0119544	-0.249646
ENSMUSG00000059182.7	chr6	5896	Skap2	protein_coding	1.20949	2.94362	6.89058	2.40243e-06	0.000200959	4.98356
ENSMUSG00000046593.3	chr4	4733	Tmem215	protein_coding	1.20921	1.13791	2.51665	0.0220014	0.134784	-3.40181
ENSMUSG00000089809.9	chr5	3339	Rasgef1b	protein_coding	1.20918	0.937425	3.9951	0.000911915	0.0150531	-0.519321
ENSMUSG00000087075.2	chr12	670	Lbhd2	protein_coding	1.20488	-1.00164	3.41834	0.00321543	0.0369883	-1.61855
ENSMUSG00000027009.18	chr2	9767	Itga4	protein_coding	1.2019	2.46462	6.25345	8.13688e-06	0.000505793	3.83632
ENSMUSG00000044678.11	chr15	791	Ly6k	protein_coding	1.19595	-3.20869	1.0142	0.324486	0.619083	-4.76353
ENSMUSG00000025888.6	chr9	2221	Casp1	protein_coding	1.19543	0.145099	3.87908	0.001175	0.0181142	-0.742553
ENSMUSG00000055235.11	chr5	4362	Wdr86	protein_coding	1.19284	1.84365	5.56426	3.23629e-05	0.0013091	2.55157
ENSMUSG00000047878.13	chr15	2092	A4galt	protein_coding	1.18875	1.49443	4.21621	0.000563202	0.0106295	-0.1386
ENSMUSG00000024621.16	chr18	4701	Csf1r	protein_coding	1.18817	6.67391	9.85243	1.66128e-08	7.50402e-06	9.63164
ENSMUSG00000038264.8	chr9	3297	Sema7a	protein_coding	1.18688	5.16008	11.7267	1.1914e-09	1.30449e-06	12.4045
ENSMUSG00000037944.8	chr11	1978	Ccr7	protein_coding	1.18588	-2.50985	1.88088	0.0769613	0.294255	-4.05943
ENSMUSG00000078616.2	chr7	1716	Trim30c	protein_coding	1.18445	-1.65258	2.50101	0.0227208	0.137304	-3.20249
ENSMUSG00000038521.17	chr6	2946	C1s1	protein_coding	1.18396	4.05135	6.05774	1.19669e-05	0.000659202	3.09279
ENSMUSG00000024124.10	chr17	1511	Prss30	protein_coding	1.17727	-4.53653	0.606323	0.552188	0.793079	-4.8471
ENSMUSG00000099269.3	chr13	589	Calm5	protein_coding	1.1771	-0.292839	2.26269	0.0368195	0.187431	-3.57777
ENSMUSG00000008540.11	chr6	1167	Mgst1	protein_coding	1.17692	-0.999284	2.0455	0.0563504	0.245138	-3.92343
ENSMUSG00000020334.6	chr11	2263	Slc22a4	protein_coding	1.17655	-1.84035	1.75689	0.0966515	0.334455	-4.19675
ENSMUSG00000031283.16	chrX	4096	Chrdl1	protein_coding	1.17495	4.92469	5.24215	6.29758e-05	0.00211758	1.28192
ENSMUSG00000024486.6	chr18	2890	Hbegf	protein_coding	1.17426	2.23684	3.43839	0.00307793	0.0358633	-1.85359
ENSMUSG00000009376.15	chr6	6809	Met	protein_coding	1.17307	2.1889	5.63227	2.81645e-05	0.00118896	2.68626
ENSMUSG00000030798.15	chr7	2541	Cd37	protein_coding	1.16526	1.98613	5.6192	2.89253e-05	0.00120605	2.64085
ENSMUSG00000035686.8	chr7	1400	Thrsp	protein_coding	1.16446	-2.24427	1.33484	0.199261	0.490676	-4.62867
ENSMUSG00000039239.14	chr1	5116	Tgfb2	protein_coding	1.16258	5.66761	6.10389	1.09214e-05	0.00061409	3.0415
ENSMUSG00000063873.10	chr2	4048	Slc24a3	protein_coding	1.15938	1.54144	5.14385	7.73478e-05	0.00250751	1.72813
ENSMUSG00000027596.10	chr2	731	a	protein_coding	1.1569	-3.65021	1.28116	0.217074	0.512558	-4.65737
ENSMUSG00000023064.4	chr14	852	Sncg	protein_coding	1.15099	-1.06727	2.84873	0.0109791	0.0855617	-2.63752
ENSMUSG00000041488.16	chr19	3068	Stx3	protein_coding	1.15032	0.361493	2.61904	0.0177979	0.117477	-3.1767
ENSMUSG00000039981.6	chr10	4092	Zc3h12d	protein_coding	1.14954	-1.12232	1.84115	0.0828452	0.305562	-4.16847
ENSMUSG00000040061.17	chr2	5145	Plcb2	protein_coding	1.14887	1.87489	4.14651	0.000655459	0.0118745	-0.33394
ENSMUSG00000026630.9	chr1	1110	Batf3	protein_coding	1.14456	1.08895	4.70293	0.000196917	0.00505384	0.858138
ENSMUSG00000032462.14	chr9	6478	Pik3cb	protein_coding	1.14333	2.80531	6.11512	1.06815e-05	0.00060563	3.55765
ENSMUSG00000009687.14	chr7	2998	Fxyd5	protein_coding	1.14281	5.82703	7.67278	5.79326e-07	7.20225e-05	6.04415
ENSMUSG00000058966.13	chr7	2328	Fam57b	protein_coding	1.13412	0.595203	2.16147	0.0449809	0.211467	-3.93153
ENSMUSG00000047415.12	chr12	3817	Gpr68	protein_coding	1.12968	2.34834	4.93378	0.000120433	0.00345028	1.24517
ENSMUSG00000047793.13	chr1	9147	Sned1	protein_coding	1.12858	3.8797	5.57991	3.13432e-05	0.00127165	2.30935
ENSMUSG00000034127.15	chr10	1381	Tspan8	protein_coding	1.12796	-1.75794	2.14372	0.046573	0.216951	-3.71876
ENSMUSG00000000308.14	chr2	1620	Ckmt1	protein_coding	1.12255	-2.1554	1.28596	0.215435	0.510823	-4.64582
ENSMUSG00000026202.13	chr1	2840	Tuba4a	protein_coding	1.12191	0.127252	3.07467	0.00677223	0.0625992	-2.2736
ENSMUSG00000020676.2	chr11	1082	Ccl11	protein_coding	1.12136	-1.6001	1.79852	0.0895985	0.32067	-4.19287
ENSMUSG00000050103.18	chr12	3155	Agmo	protein_coding	1.12091	-1.13142	2.543	0.0208377	0.129886	-3.14204
ENSMUSG00000019872.13	chr10	1961	Smpdl3a	protein_coding	1.1194	4.01156	5.78075	2.08366e-05	0.000966978	2.7088
ENSMUSG00000043943.14	chr9	4066	Naalad2	protein_coding	1.11914	2.13951	3.77878	0.00146312	0.0213991	-1.02866
ENSMUSG00000027368.6	chr2	1617	Dusp2	protein_coding	1.11771	0.825889	3.76606	0.0015044	0.0216643	-0.981247
ENSMUSG00000078905.8	chr2	625	Gm14393	protein_coding	1.1168	-3.14177	1.49983	0.151718	0.425422	-4.42303
ENSMUSG00000029762.6	chr6	1358	Akr1b8	protein_coding	1.11598	2.51917	7.38068	9.75925e-07	0.000104958	5.89426
ENSMUSG00000024164.15	chr17	5136	C3	protein_coding	1.1147	0.994415	3.57774	0.00227074	0.0287772	-1.50282
ENSMUSG00000059900.14	chr6	1554	Tmem40	protein_coding	1.11351	-2.07312	2.03785	0.0571847	0.247169	-3.86229
ENSMUSG00000040613.14	chr6	2265	Apobec1	protein_coding	1.10668	1.56081	4.62011	0.000235176	0.00571124	0.68313
ENSMUSG00000032011.5	chr9	1735	Thy1	protein_coding	1.10535	6.64302	10.4911	6.50718e-09	3.39149e-06	10.5911
ENSMUSG00000026395.16	chr1	5740	Ptprc	protein_coding	1.10409	2.97779	8.42851	1.58285e-07	3.06418e-05	7.66102
ENSMUSG00000086022.1	chr12	3175	Rad51ap2	protein_coding	1.10205	-1.37782	2.19926	0.0417569	0.203412	-3.70722
ENSMUSG00000034579.17	chr11	2869	Pla2g3	protein_coding	1.09918	-0.0518903	3.7444	0.00157736	0.0222655	-1.00091
ENSMUSG00000038775.14	chr9	3901	Vill	protein_coding	1.0985	3.11464	7.72688	5.2664e-07	6.79667e-05	6.43911
ENSMUSG00000031765.8	chr8	1085	Mt1	protein_coding	1.09706	2.76028	3.65956	0.00189892	0.0250639	-1.4802
ENSMUSG00000030844.11	chr7	880	Rgs10	protein_coding	1.09687	2.76919	6.89857	2.36681e-06	0.000200454	5.02242
ENSMUSG00000049303.10	chr19	3581	Syt12	protein_coding	1.09544	2.15119	5.32163	5.33746e-05	0.00190337	2.0352
ENSMUSG00000027843.13	chr3	2757	Ptpn22	protein_coding	1.09209	2.27243	4.69049	0.000202232	0.00516091	0.789557
ENSMUSG00000002289.16	chr17	3308	Angptl4	protein_coding	1.09047	3.49975	3.97206	0.00095895	0.0155625	-1.09852
ENSMUSG00000029307.7	chr5	2764	Dmp1	protein_coding	1.08697	9.78544	4.34825	0.000422828	0.0086552	-0.71945
ENSMUSG00000026208.9	chr1	3028	Des	protein_coding	1.08581	2.3271	4.34505	0.000425775	0.00870238	-0.0266929
ENSMUSG00000079484.12	chr2	1678	Phyhd1	protein_coding	1.08192	-0.821019	2.26376	0.0367418	0.187246	-3.61512
ENSMUSG00000004626.14	chr8	2908	Stxbp2	protein_coding	1.08009	3.0708	7.75349	5.02579e-07	6.56686e-05	6.52118
ENSMUSG00000030087.11	chr6	2482	Klf15	protein_coding	1.07547	-1.10206	1.59298	0.129304	0.390797	-4.48144
ENSMUSG00000021360.16	chr13	4352	Gcnt2	protein_coding	1.07497	1.80918	4.42825	0.000355593	0.00763652	0.286421
ENSMUSG00000022146.12	chr15	5491	Osmr	protein_coding	1.07368	3.52765	5.60563	2.97379e-05	0.00121746	2.34169
ENSMUSG00000026480.12	chr1	4661	Ncf2	protein_coding	1.06789	2.7686	7.11724	1.57746e-06	0.000149644	5.40306
ENSMUSG00000055172.10	chr6	2981	C1ra	protein_coding	1.06722	3.97861	5.94994	1.4832e-05	0.000752764	2.88257
ENSMUSG00000004266.15	chr6	2308	Ptpn6	protein_coding	1.0669	3.61617	8.13505	2.59688e-07	4.23979e-05	7.10217
ENSMUSG00000048458.8	chr3	4701	Inka2	protein_coding	1.06428	0.905361	3.63511	0.00200316	0.0261259	-1.22025
ENSMUSG00000023439.11	chr6	1846	Gnb3	protein_coding	1.06246	-1.25223	1.05787	0.304688	0.601399	-5.19731
ENSMUSG00000035004.3	chr7	2175	Igsf6	protein_coding	1.06135	1.37722	5.51945	3.54771e-05	0.0014016	2.46753
ENSMUSG00000038760.14	chr15	3608	Trhr	protein_coding	1.05972	-0.0852387	1.44755	0.165655	0.445221	-4.61517
ENSMUSG00000025355.7	chr10	3402	Mmp19	protein_coding	1.05777	4.16722	3.66033	0.00189573	0.0250624	-1.8408
ENSMUSG00000029553.10	chr6	3384	Tfec	protein_coding	1.05728	0.862105	4.43962	0.000346966	0.00752277	0.354219
ENSMUSG00000094248.1	chr13	480	Hist1h2ao	protein_coding	1.05536	-3.00162	1.9512	0.0674501	0.272841	-3.95882
ENSMUSG00000018927.3	chr11	1440	Ccl6	protein_coding	1.05502	-1.76	1.98579	0.0631685	0.262817	-3.94979
ENSMUSG00000028581.17	chr4	2600	Laptm5	protein_coding	1.0538	5.7044	8.79863	8.60843e-08	2.08309e-05	7.99024
ENSMUSG00000041695.2	chr11	5444	Kcnj2	protein_coding	1.05329	2.16392	3.48839	0.00275994	0.0331854	-1.79348
ENSMUSG00000031165.6	chrX	2114	Was	protein_coding	1.05031	2.29115	7.11486	1.58439e-06	0.000149644	5.42966
ENSMUSG00000010142.12	chr11	2556	Tnfrsf13b	protein_coding	1.05009	1.03385	5.41349	4.41279e-05	0.00165548	2.26447
ENSMUSG00000062591.5	chr17	2228	Tubb4a	protein_coding	1.04868	-1.28438	1.9009	0.0741386	0.287619	-4.11762
ENSMUSG00000050234.7	chr4	1685	Gja4	protein_coding	1.04687	2.69601	5.25798	6.09312e-05	0.00206937	1.86879
ENSMUSG00000031785.16	chr8	3616	Adgrg1	protein_coding	1.04292	2.98578	5.19382	6.96638e-05	0.00229687	1.63692
ENSMUSG00000041261.9	chr4	3853	Car8	protein_coding	1.03848	1.49377	4.05754	0.00079573	0.0137013	-0.467962
ENSMUSG00000022425.16	chr15	3095	Enpp2	protein_coding	1.03655	5.01627	4.91424	0.000125526	0.00356208	0.693506
ENSMUSG00000048186.14	chr2	2860	Bend7	protein_coding	1.03597	-1.36554	1.76038	0.0960426	0.333232	-4.24099
ENSMUSG00000052942.13	chr19	7514	Glis3	protein_coding	1.03538	1.18638	5.74646	2.23329e-05	0.00100632	2.90571
ENSMUSG00000022032.14	chr14	3794	Scara5	protein_coding	1.03161	3.71125	2.92416	0.0093508	0.0767026	-3.36556
ENSMUSG00000031750.15	chr8	1796	Il34	protein_coding	1.02817	1.1487	3.51845	0.00258463	0.0316104	-1.49054
ENSMUSG00000002007.5	chrX	2711	Srpk3	protein_coding	1.02755	-1.03659	1.27818	0.2181	0.513744	-4.83627
ENSMUSG00000030124.2	chr6	2001	Lag3	protein_coding	1.02721	1.79437	3.18942	0.00528665	0.0525986	-2.30189
ENSMUSG00000001128.7	chrX	1636	Cfp	protein_coding	1.02668	3.9904	7.06054	1.75136e-06	0.000156136	5.13219
ENSMUSG00000039934.12	chr5	4250	Gsap	protein_coding	1.02387	2.11852	3.26519	0.0044862	0.0468789	-2.12078
ENSMUSG00000031883.13	chr8	1943	Car7	protein_coding	1.02171	-1.18071	1.69698	0.107649	0.352972	-4.35804
ENSMUSG00000075602.10	chr15	955	Ly6a	protein_coding	1.02071	3.03267	3.76722	0.00150059	0.0216535	-1.4061
ENSMUSG00000029217.16	chr5	2659	Tec	protein_coding	1.02011	3.35216	6.72288	3.29439e-06	0.000261066	4.62083
ENSMUSG00000006273.14	chr8	2825	Atp6v1b2	protein_coding	1.01885	6.45437	10.7587	4.44903e-09	2.92626e-06	10.9964
ENSMUSG00000029699.13	chr5	2745	Ssc4d	protein_coding	1.0179	-0.658861	2.35705	0.0304684	0.166215	-3.46024
ENSMUSG00000052013.15	chr16	3251	Btla	protein_coding	1.01781	1.45267	4.48015	0.000317882	0.00707579	0.323319
ENSMUSG00000098112.7	chr15	2036	Bin2	protein_coding	1.0143	0.989107	4.33123	0.00043872	0.00889984	0.110936
ENSMUSG00000022415.12	chr15	4180	Syngr1	protein_coding	1.01418	-0.00489593	2.60948	0.0181554	0.119082	-3.13752
ENSMUSG00000027570.15	chr2	3046	Col9a3	protein_coding	1.01336	4.38284	0.867068	0.397793	0.683986	-6.70888
ENSMUSG00000058254.12	chrX	7067	Tspan7	protein_coding	1.00732	5.6442	7.52957	7.47047e-07	8.70322e-05	5.80192
ENSMUSG00000026126.15	chr1	3495	Ptpn18	protein_coding	1.00672	2.09839	4.41916	0.000362657	0.00775136	0.198536
ENSMUSG00000029084.5	chr5	3270	Cd38	protein_coding	1.00656	1.3889	4.28521	0.00048479	0.00953468	0.0199753
ENSMUSG00000033538.13	chr9	1901	Casp4	protein_coding	1.00516	0.106997	3.04719	0.00718465	0.0652128	-2.31308
ENSMUSG00000038560.7	chr11	3621	Sp6	protein_coding	1.00485	0.873428	2.1189	0.0488852	0.224329	-4.15615
ENSMUSG00000031389.17	chrX	6299	Arhgap4	protein_coding	1.00288	2.74255	6.863	2.52983e-06	0.000209035	4.94861
ENSMUSG00000039462.4	chr10	3130	Col10a1	protein_coding	1.0025	0.0971937	2.0623	0.0545557	0.24034	-4.23393
ENSMUSG00000035673.10	chr10	4850	Sbno2	protein_coding	1.00194	6.06175	7.15684	1.46673e-06	0.000144027	5.04858
ENSMUSG00000026546.16	chr1	3426	Cfap45	protein_coding	1.0013	1.1079	3.70452	0.00172112	0.0236062	-1.09585
ENSMUSG00000031497.9	chr8	4771	Tnfsf13b	protein_coding	1.00116	0.558163	1.89947	0.0743373	0.288001	-4.22334
ENSMUSG00000017740.17	chr2	6028	Slc12a5	protein_coding	1.00074	0.771516	2.50316	0.0226206	0.136973	-3.39235
ENSMUSG00000020583.4	chr12	3014	Matn3	protein_coding	1.00056	0.154728	0.870805	0.395805	0.68263	-5.47245
ENSMUSG00000000120.6	chr11	3446	Ngfr	protein_coding	0.999972	2.81885	5.49816	3.70629e-05	0.00145156	2.21415
ENSMUSG00000030157.5	chr6	1213	Clec2d	protein_coding	0.999811	2.45794	6.2284	8.5463e-06	0.000512437	3.80218
ENSMUSG00000027208.14	chr2	2672	Fgf7	protein_coding	0.999671	1.07051	3.19689	0.00520187	0.052061	-2.13159
ENSMUSG00000040732.20	chr16	3249	Erg	protein_coding	0.99812	6.05457	5.97372	1.41442e-05	0.000731555	2.75914
ENSMUSG00000049988.5	chr8	1906	Lrrc25	protein_coding	0.996982	2.53928	7.11287	1.59019e-06	0.000149644	5.42492
ENSMUSG00000023031.8	chr15	1108	Cela1	protein_coding	0.995662	-1.08368	2.19349	0.0422353	0.204847	-3.72631
ENSMUSG00000000489.7	chr15	2944	Pdgfb	protein_coding	0.9936	4.78104	8.46336	1.49353e-07	3.04672e-05	7.53791
ENSMUSG00000038057.4	chr11	581	Dbil5	protein_coding	0.99312	-4.08553	1.0206	0.32153	0.616012	-4.76085
ENSMUSG00000071713.6	chr15	4900	Csf2rb	protein_coding	0.993079	3.61066	5.68488	2.53043e-05	0.00110612	2.48955
ENSMUSG00000037860.15	chr1	2839	Aim2	protein_coding	0.99202	0.781422	4.03854	0.000829415	0.0140878	-0.438888
ENSMUSG00000021903.11	chr14	6326	Galnt15	protein_coding	0.989964	1.97693	3.0149	0.00770054	0.0683366	-2.62322
ENSMUSG00000026979.16	chr2	11265	Psd4	protein_coding	0.989645	1.85201	4.37774	0.000396666	0.00830791	0.128461
ENSMUSG00000027611.12	chr2	1608	Procr	protein_coding	0.987487	0.859963	3.74973	0.0015591	0.0221316	-1.01972
ENSMUSG00000036578.7	chr7	693	Fxyd7	protein_coding	0.985329	0.646041	4.24429	0.000529851	0.0101702	-0.0623758
ENSMUSG00000041556.8	chr4	1288	Fbxo2	protein_coding	0.985027	-1.43636	1.62267	0.122774	0.378918	-4.41288
ENSMUSG00000068129.5	chr2	986	Cst7	protein_coding	0.984809	0.113837	3.47376	0.00284941	0.0337652	-1.54121
ENSMUSG00000048988.8	chr5	3832	Elfn1	protein_coding	0.983872	1.08891	3.99065	0.000920816	0.0151065	-0.688449
ENSMUSG00000042581.14	chr1	6213	Thsd7b	protein_coding	0.982852	1.10825	2.23838	0.0386443	0.193307	-3.90918
ENSMUSG00000015568.16	chr8	4115	Lpl	protein_coding	0.980554	3.87592	6.39417	6.18566e-06	0.000421215	3.89276
ENSMUSG00000025017.10	chr19	4482	Pik3ap1	protein_coding	0.979943	3.1381	5.61603	2.91134e-05	0.00120643	2.47906
ENSMUSG00000022438.6	chr15	3784	Parvb	protein_coding	0.976391	4.69414	6.93799	2.19881e-06	0.000189784	4.86664
ENSMUSG00000021750.15	chr14	3333	Fam107a	protein_coding	0.975248	-0.727282	1.60132	0.127439	0.387811	-4.54729
ENSMUSG00000024679.10	chr19	1418	Ms4a6d	protein_coding	0.974338	1.94572	5.69745	2.46663e-05	0.00109233	2.78088
ENSMUSG00000032373.15	chr9	3716	Car12	protein_coding	0.974335	1.15533	2.13975	0.0469359	0.217927	-4.23453
ENSMUSG00000042793.13	chr1	6675	Lgr6	protein_coding	0.973588	5.07617	5.53658	3.42516e-05	0.00136647	1.88014
ENSMUSG00000030223.14	chr6	5096	Ptpro	protein_coding	0.972546	1.31904	3.60853	0.00212297	0.0273204	-1.34884
ENSMUSG00000047361.16	chr1	3595	Gm973	protein_coding	0.971674	2.92765	6.02804	1.26941e-05	0.000682609	3.28243
ENSMUSG00000057123.14	chr3	3668	Gja5	protein_coding	0.968459	1.48293	2.95909	0.00867834	0.0739479	-2.54588
ENSMUSG00000071714.7	chr15	4740	Csf2rb2	protein_coding	0.967397	2.22041	4.82419	0.000152002	0.00413469	0.97355
ENSMUSG00000029136.9	chr5	1042	Rbks	protein_coding	0.966259	-0.903181	1.87948	0.0771621	0.294534	-4.16544
ENSMUSG00000024851.14	chr19	4981	Pitpnm1	protein_coding	0.960718	3.37835	3.52979	0.00252143	0.031175	-1.99548
ENSMUSG00000026413.12	chr1	4669	Pkp1	protein_coding	0.960207	-0.589592	1.29976	0.210766	0.506399	-4.87691
ENSMUSG00000027776.12	chr3	1303	Il12a	protein_coding	0.959421	-0.015212	2.71318	0.0146178	0.103331	-2.92231
ENSMUSG00000026639.18	chr1	4867	Lamb3	protein_coding	0.957976	-0.0931876	2.79956	0.0121848	0.0916855	-2.77523
ENSMUSG00000041134.15	chr16	5464	Cyyr1	protein_coding	0.955599	2.8419	5.07024	9.02814e-05	0.00280156	1.43235
ENSMUSG00000001558.5	chr11	2017	Klhl10	protein_coding	0.955135	-1.18327	1.60367	0.126919	0.386752	-4.49988
ENSMUSG00000038178.16	chr11	7145	Slc43a2	protein_coding	0.954406	3.75694	6.03885	1.24241e-05	0.000673292	3.20483
ENSMUSG00000020216.13	chr10	1325	Jsrp1	protein_coding	0.953124	-0.37074	2.42198	0.0267091	0.152844	-3.40938
ENSMUSG00000016763.15	chr15	5840	Scube1	protein_coding	0.951737	4.02883	5.62322	2.86891e-05	0.00120276	2.41657
ENSMUSG00000028838.11	chr4	4126	Extl1	protein_coding	0.95138	-1.3409	1.02071	0.32148	0.616012	-5.05071
ENSMUSG00000073125.10	chrX	3780	Xlr3b	protein_coding	0.951149	1.60209	2.22946	0.0393347	0.195247	-4.16911
ENSMUSG00000050022.16	chr5	4037	Amz1	protein_coding	0.950152	0.491791	3.36193	0.00363563	0.0404154	-1.74858
ENSMUSG00000026109.14	chr1	3343	Tmeff2	protein_coding	0.949151	-0.465149	2.03958	0.0569948	0.246832	-4.11486
ENSMUSG00000028637.16	chr4	3909	Ccdc30	protein_coding	0.948041	0.155911	2.94246	0.00899234	0.0752999	-2.5353
ENSMUSG00000020806.15	chr11	3855	Rhbdf2	protein_coding	0.947755	2.7649	6.88339	2.43498e-06	0.000202432	4.97681
ENSMUSG00000041012.4	chr9	2547	Cmtm8	protein_coding	0.94629	0.61428	3.52547	0.00254533	0.0313561	-1.47149
ENSMUSG00000028167.15	chr3	3134	Bdh2	protein_coding	0.94493	0.813855	3.19392	0.00523542	0.0523012	-2.12398
ENSMUSG00000030428.16	chr7	4355	Ttyh1	protein_coding	0.943704	1.27596	1.78441	0.0919364	0.32435	-4.60978
ENSMUSG00000073490.11	chr1	3422	Ifi207	protein_coding	0.943533	2.02696	5.62205	2.87576e-05	0.00120276	2.62877
ENSMUSG00000055805.15	chr11	3824	Fmnl1	protein_coding	0.94173	3.56246	7.99516	3.30087e-07	5.08297e-05	6.86541
ENSMUSG00000020811.16	chr11	2956	Wscd1	protein_coding	0.941549	2.3904	2.43156	0.0261926	0.150978	-3.99667
ENSMUSG00000023349.14	chr6	1404	Clec4n	protein_coding	0.940382	0.639284	3.30612	0.00410472	0.0441453	-1.96123
ENSMUSG00000055254.15	chr13	8744	Ntrk2	protein_coding	0.938769	2.2498	2.58006	0.0192995	0.123712	-3.51668
ENSMUSG00000028776.14	chr4	2085	Tinagl1	protein_coding	0.937704	4.76853	7.46441	8.3944e-07	9.47938e-05	5.74979
ENSMUSG00000050777.7	chr1	1311	Tmem37	protein_coding	0.936366	0.725637	3.65598	0.00191383	0.0251793	-1.23458
ENSMUSG00000039911.13	chr4	3092	Spsb1	protein_coding	0.936309	4.4137	6.50042	5.0379e-06	0.000365073	3.9568
ENSMUSG00000051678.4	chr18	3729	Pcdhb6	protein_coding	0.933361	-0.0440365	3.00733	0.00782648	0.0690024	-2.3856
ENSMUSG00000040345.10	chr10	2998	Arhgap9	protein_coding	0.932446	1.70523	4.57943	0.000256663	0.0060805	0.54322
ENSMUSG00000027322.11	chr2	6387	Siglec1	protein_coding	0.932261	1.27928	2.98893	0.0081414	0.0709023	-2.7252
ENSMUSG00000023992.14	chr17	4784	Trem2	protein_coding	0.931682	2.15561	5.06178	9.19039e-05	0.00282401	1.47546
ENSMUSG00000069805.10	chr13	1479	Fbp1	protein_coding	0.92955	-0.777411	2.18426	0.0430106	0.206314	-3.77066
ENSMUSG00000021185.16	chr12	3295	Dglucy	protein_coding	0.929354	2.14737	4.94473	0.000117674	0.00339275	1.25959
ENSMUSG00000002847.7	chr16	1974	Pla1a	protein_coding	0.928386	0.031577	2.4413	0.0256776	0.14899	-3.40661
ENSMUSG00000043157.8	chr14	2095	Arl11	protein_coding	0.925676	0.0724201	3.26825	0.00445655	0.0467059	-1.91334
ENSMUSG00000015090.13	chr2	1327	Ptgds	protein_coding	0.925286	-2.14471	0.438746	0.666286	0.855165	-5.24271
ENSMUSG00000024300.17	chr17	3831	Myo1f	protein_coding	0.924098	2.94185	7.2627	1.20867e-06	0.00012599	5.64338
ENSMUSG00000069045.11	chrY	4600	Ddx3y	protein_coding	0.924018	0.431266	0.164257	0.871436	0.95339	-6.13852
ENSMUSG00000042379.8	chr13	2097	Esm1	protein_coding	0.923704	2.48211	2.90083	0.00982768	0.079318	-3.14995
ENSMUSG00000049103.14	chr9	5728	Ccr2	protein_coding	0.922169	0.219322	2.56589	0.0198745	0.125721	-3.23012
ENSMUSG00000021904.6	chr14	4540	Sema3g	protein_coding	0.921171	2.78745	3.78519	0.00144276	0.0211589	-1.2374
ENSMUSG00000066196.11	chr4	1549	Spag8	protein_coding	0.91922	-2.55188	1.79089	0.0908555	0.322468	-4.18566
ENSMUSG00000034842.16	chr5	1815	Art3	protein_coding	0.91914	-0.714921	1.85444	0.0808342	0.301925	-4.20997
ENSMUSG00000028108.15	chr3	1900	Ecm1	protein_coding	0.916037	5.43649	4.37389	0.000399983	0.00836446	-0.538585
ENSMUSG00000044716.12	chr5	2779	Dok7	protein_coding	0.914862	-0.985434	2.17456	0.0438396	0.208886	-3.75982
ENSMUSG00000028584.3	chr4	2324	Lrrc38	protein_coding	0.914371	-1.78682	1.23346	0.23393	0.531697	-4.89805
ENSMUSG00000034786.17	chr17	1343	Gpsm3	protein_coding	0.914369	1.49167	4.91378	0.000125649	0.00356208	1.26932
ENSMUSG00000051650.11	chr11	3057	B3gnt2	protein_coding	0.913175	-0.432429	2.68312	0.0155691	0.108083	-2.94858
ENSMUSG00000059555.6	chr2	3255	Tor4a	protein_coding	0.913113	3.00409	5.43185	4.24864e-05	0.00161723	2.13267
ENSMUSG00000078931.4	chr8	1306	Pdf	protein_coding	0.912254	-1.1712	1.69963	0.107141	0.35286	-4.35641
ENSMUSG00000031962.6	chr8	3251	Cdh15	protein_coding	0.907796	3.21251	3.67729	0.00182669	0.0245263	-1.63571
ENSMUSG00000021213.12	chr13	1262	Akr1c13	protein_coding	0.906897	-2.48385	0.982971	0.339194	0.634339	-4.87504
ENSMUSG00000071604.5	chr19	2548	Fam189a2	protein_coding	0.9058	3.52225	3.22411	0.00490406	0.0501169	-2.71821
ENSMUSG00000038059.7	chr18	5022	Smim3	protein_coding	0.90337	3.39322	7.5324	7.43291e-07	8.70322e-05	6.09752
ENSMUSG00000078144.4	chr8	1005	Capns2	protein_coding	0.901559	-0.982492	1.35603	0.192559	0.4809	-4.71426
ENSMUSG00000078451.5	chr10	1068	Ppil6	protein_coding	0.901246	-2.57192	1.15907	0.262206	0.563959	-4.74502
ENSMUSG00000058624.13	chr19	5428	Gda	protein_coding	0.900681	0.69763	3.77407	0.00147825	0.0215165	-0.9623
ENSMUSG00000050854.9	chr4	1864	Tmem125	protein_coding	0.89788	-1.74362	1.95658	0.0667666	0.271555	-4.0257
ENSMUSG00000024371.14	chr17	2641	C2	protein_coding	0.897218	1.34862	2.5435	0.0208163	0.129812	-3.50806
ENSMUSG00000034116.17	chr17	2963	Vav1	protein_coding	0.895043	2.53883	6.4246	5.8316e-06	0.000403184	4.13623
ENSMUSG00000026123.11	chr1	5176	Plekhb2	protein_coding	0.894795	3.0801	5.89574	1.65316e-05	0.000817588	3.06659
ENSMUSG00000056888.11	chr10	1183	Glipr1	protein_coding	0.894499	0.906436	3.77416	0.00147799	0.0215165	-0.966964
ENSMUSG00000026177.11	chr1	2726	Slc11a1	protein_coding	0.893801	1.27318	4.54107	0.000278754	0.00644736	0.504472
ENSMUSG00000021678.9	chr13	2741	F2rl1	protein_coding	0.893145	-0.53338	1.05409	0.306367	0.603164	-5.24911
ENSMUSG00000063130.4	chr13	1421	Calml3	protein_coding	0.892792	-3.37487	0.524271	0.606755	0.826134	-5.01884
ENSMUSG00000000682.7	chr4	514	Cd52	protein_coding	0.892079	0.44956	2.7188	0.0144463	0.10244	-2.99268
ENSMUSG00000042988.10	chr11	2212	Notum	protein_coding	0.89144	4.24903	5.88972	1.67326e-05	0.000824522	2.72293
ENSMUSG00000028111.4	chr3	1512	Ctsk	protein_coding	0.889699	9.17574	4.95694	0.000114671	0.00332734	0.565504
ENSMUSG00000026315.13	chr1	4581	Serpinb8	protein_coding	0.889188	3.31667	5.72975	2.3102e-05	0.00103661	2.65697
ENSMUSG00000028864.7	chr5	3468	Hgf	protein_coding	0.888193	-1.43684	1.5223	0.146035	0.417142	-4.72821
ENSMUSG00000037868.15	chr10	2965	Egr2	protein_coding	0.887614	1.30775	1.79808	0.0896695	0.32067	-4.70833
ENSMUSG00000053475.5	chr2	1710	Tnfaip6	protein_coding	0.887583	5.03848	2.80339	0.0120864	0.0911269	-3.83973
ENSMUSG00000027674.16	chr3	4206	Pex5l	protein_coding	0.886865	0.142434	2.88058	0.0102607	0.081863	-2.7491
ENSMUSG00000027460.7	chr2	2335	Angpt4	protein_coding	0.885828	-0.936234	2.01104	0.0601993	0.255464	-3.98235
ENSMUSG00000019966.18	chr10	5648	Kitl	protein_coding	0.885428	3.4936	6.56023	4.49119e-06	0.000340001	4.24894
ENSMUSG00000000320.10	chr11	3001	Alox12	protein_coding	0.884829	-1.01441	1.5554	0.137988	0.405524	-4.58342
ENSMUSG00000027820.12	chr3	8039	Mme	protein_coding	0.884756	6.34636	10.7122	4.75077e-09	2.92626e-06	10.9221
ENSMUSG00000049630.6	chr2	2535	C1ql3	protein_coding	0.882065	-1.09043	1.53048	0.144011	0.414683	-4.52396
ENSMUSG00000031980.9	chr8	1891	Agt	protein_coding	0.881494	1.53564	3.39758	0.00336414	0.038341	-1.8028
ENSMUSG00000025784.5	chr9	992	Clec3b	protein_coding	0.88094	0.345879	1.13153	0.273301	0.575079	-5.66909
ENSMUSG00000035493.10	chr13	3003	Tgfbi	protein_coding	0.880358	8.10473	3.93009	0.00105104	0.0167363	-1.6805
ENSMUSG00000026442.14	chr1	9739	Nfasc	protein_coding	0.878737	0.873363	2.90792	0.0096803	0.0784087	-2.78889
ENSMUSG00000053030.11	chr5	643	Spink2	protein_coding	0.878323	-3.94158	0.966209	0.347277	0.640615	-4.82491
ENSMUSG00000037636.6	chrX	1285	Slc25a43	protein_coding	0.876296	-1.30275	2.1661	0.044574	0.210608	-3.71002
ENSMUSG00000073877.10	chr4	542	Gm13306	protein_coding	0.876136	-3.95138	0.762802	0.455876	0.727116	-4.96734
ENSMUSG00000074361.10	chr7	3429	C5ar2	protein_coding	0.8757	-0.563068	2.90839	0.00967046	0.0784087	-2.55528
ENSMUSG00000091405.2	chr3	1630	Hist2h4	protein_coding	0.874764	-2.4203	1.08875	0.291227	0.59078	-4.83433
ENSMUSG00000050625.4	chr1	1819	Ccdc121	protein_coding	0.872361	-1.62572	1.60869	0.125813	0.384504	-4.44176
ENSMUSG00000069516.8	chr10	1316	Lyz2	protein_coding	0.872034	3.72106	4.29637	0.00047318	0.00937436	-0.491124
ENSMUSG00000034613.12	chr10	6369	Ppm1h	protein_coding	0.871455	2.66132	4.77506	0.000168783	0.00445844	0.831512
ENSMUSG00000024784.13	chr19	762	Gpha2	protein_coding	0.87	1.14613	1.81921	0.086263	0.313644	-4.41998
ENSMUSG00000024593.15	chr18	7514	Megf10	protein_coding	0.868904	4.25066	4.40658	0.00037266	0.00792766	-0.329443
ENSMUSG00000003657.9	chr8	1431	Calb2	protein_coding	0.868438	-2.7513	0.883288	0.389212	0.676562	-4.93523
ENSMUSG00000034765.6	chr19	2473	Dusp5	protein_coding	0.865828	2.23628	4.8944	0.000130922	0.00368076	1.13192
ENSMUSG00000030158.12	chr6	1521	Clec12b	protein_coding	0.865506	-2.96512	2.08244	0.0524727	0.235092	-3.87889
ENSMUSG00000066861.14	chr5	1977	Oas1g	protein_coding	0.863069	-1.14971	2.00146	0.0613102	0.258003	-3.9965
ENSMUSG00000044037.15	chr9	5150	Als2cl	protein_coding	0.862414	3.63071	4.60958	0.000240559	0.0058315	0.298136
ENSMUSG00000004035.12	chr3	1377	Gstm7	protein_coding	0.861003	-2.1828	0.830098	0.417812	0.69943	-5.10358
ENSMUSG00000056501.3	chr2	1504	Cebpb	protein_coding	0.860538	3.10926	5.50301	3.66956e-05	0.00144553	2.217
ENSMUSG00000032744.4	chr4	4537	Heyl	protein_coding	0.860427	3.60011	5.94361	1.50208e-05	0.000759502	3.08069
ENSMUSG00000024254.15	chr17	3667	Abcg8	protein_coding	0.859723	-0.984899	1.90989	0.0729021	0.284532	-4.19858
ENSMUSG00000001166.17	chr5	2291	Oas1c	protein_coding	0.859657	-1.71377	1.37033	0.188137	0.47582	-4.66106
ENSMUSG00000021720.11	chr13	3785	Rnf180	protein_coding	0.858967	-0.278423	1.98849	0.062845	0.261793	-4.06772
ENSMUSG00000000275.16	chr11	5590	Trim25	protein_coding	0.857173	4.22887	7.23912	1.26176e-06	0.000129531	5.46319
ENSMUSG00000030681.18	chr7	4822	Mvp	protein_coding	0.856322	4.81451	6.36759	6.5131e-06	0.000436926	3.67439
ENSMUSG00000024521.8	chr18	2727	Pmaip1	protein_coding	0.855969	2.41465	3.19374	0.00523745	0.0523012	-2.5515
ENSMUSG00000027350.8	chr2	2740	Chgb	protein_coding	0.855103	0.487924	1.25951	0.224605	0.5214	-5.40304
ENSMUSG00000038418.7	chr18	4484	Egr1	protein_coding	0.85503	4.74855	1.73011	0.101441	0.344163	-5.7197
ENSMUSG00000022831.14	chr16	2016	Hcls1	protein_coding	0.85398	3.39493	7.40211	9.38923e-07	0.000102845	5.82786
ENSMUSG00000047180.8	chr1	2598	Neurl3	protein_coding	0.853509	1.20374	3.78916	0.00143029	0.021043	-0.991895
ENSMUSG00000001435.15	chr10	5595	Col18a1	protein_coding	0.853332	6.71935	12.0472	7.84673e-10	1.06331e-06	12.7533
ENSMUSG00000026072.12	chr1	5819	Il1r1	protein_coding	0.853326	4.39115	7.15738	1.46529e-06	0.000144027	5.2753
ENSMUSG00000037418.6	chr19	2080	Best1	protein_coding	0.852126	-0.200892	2.39976	0.0279435	0.157448	-3.42675
ENSMUSG00000028031.6	chr3	3705	Dkk2	protein_coding	0.851535	4.15258	7.81697	4.49703e-07	6.15548e-05	6.41641
ENSMUSG00000026259.14	chr1	3109	Ngef	protein_coding	0.851506	3.44085	3.00755	0.00782283	0.0690024	-3.06043
ENSMUSG00000001588.12	chr11	2973	Acap1	protein_coding	0.85102	-1.19641	1.58395	0.131346	0.394474	-4.55147
ENSMUSG00000004098.7	chr9	6119	Col5a3	protein_coding	0.850151	6.30425	4.44767	0.00034098	0.00746465	-0.528038
ENSMUSG00000054640.15	chr17	18464	Slc8a1	protein_coding	0.847848	2.31429	4.18852	0.00059817	0.0110999	-0.387415
ENSMUSG00000028337.14	chr4	4154	Coro2a	protein_coding	0.84772	0.514304	3.0053	0.00786069	0.0692139	-2.42839
ENSMUSG00000026398.14	chr1	4733	Nr5a2	protein_coding	0.844357	0.0866696	2.50709	0.0224385	0.136527	-3.35393
ENSMUSG00000033208.7	chr10	1484	S100b	protein_coding	0.842173	0.877578	1.99166	0.0624672	0.2607	-4.21026
ENSMUSG00000031958.16	chr8	4102	Ldhd	protein_coding	0.840873	0.124064	2.61557	0.017927	0.118041	-3.12621
ENSMUSG00000006344.17	chr10	4410	Ggt5	protein_coding	0.84083	1.72953	3.64619	0.00195523	0.0256241	-1.35474
ENSMUSG00000033871.14	chr18	3656	Ppargc1b	protein_coding	0.838596	1.91772	3.63182	0.00201761	0.0262378	-1.43484
ENSMUSG00000056313.5	chr8	1805	Tcim	protein_coding	0.836457	3.91303	2.75383	0.0134198	0.0971427	-3.69822
ENSMUSG00000049892.7	chr11	1611	Rasd1	protein_coding	0.836073	0.967786	2.88043	0.0102638	0.081863	-2.71441
ENSMUSG00000027524.9	chr2	3117	Edn3	protein_coding	0.835725	0.104995	2.55084	0.020503	0.128628	-3.27287
ENSMUSG00000028967.10	chr4	3043	Errfi1	protein_coding	0.835544	5.79396	6.26746	7.91688e-06	0.000496675	3.38313
ENSMUSG00000027219.13	chr2	3911	Slc28a2	protein_coding	0.835485	-0.458763	2.34121	0.0314579	0.16943	-3.52034
ENSMUSG00000046805.10	chr19	4334	Mpeg1	protein_coding	0.83359	2.51311	4.17962	0.000609872	0.0112594	-0.425526
ENSMUSG00000020689.4	chr11	5784	Itgb3	protein_coding	0.831922	6.22391	6.51286	4.91872e-06	0.000362247	3.81954
ENSMUSG00000048185.5	chr10	425	Gm7075	protein_coding	0.831202	-4.41794	0.908151	0.376298	0.666873	-4.82172
ENSMUSG00000039813.14	chr4	4315	Tbc1d2	protein_coding	0.830178	0.769822	2.9157	0.00952108	0.0777698	-2.69051
ENSMUSG00000056413.16	chr5	2557	Adap1	protein_coding	0.828476	0.728661	2.15395	0.0456495	0.213973	-4.07379
ENSMUSG00000060594.6	chr9	1786	Layn	protein_coding	0.828095	1.57684	2.9745	0.00839692	0.0721081	-2.61342
ENSMUSG00000042812.5	chr8	2415	Foxf1	protein_coding	0.827878	-0.939308	2.30665	0.0337213	0.176978	-3.56924
ENSMUSG00000074227.12	chr7	3252	Spint2	protein_coding	0.827321	0.217177	1.83925	0.0831375	0.306224	-4.38374
ENSMUSG00000005057.13	chr5	2848	Sh2b2	protein_coding	0.827242	1.92833	5.14173	7.76923e-05	0.00251084	1.69381
ENSMUSG00000029304.14	chr5	1507	Spp1	protein_coding	0.823716	11.8586	4.30238	0.000467053	0.00928198	-0.75985
ENSMUSG00000053835.17	chr17	2182	H2-T24	protein_coding	0.823305	-0.668519	1.47106	0.159263	0.436337	-4.76
ENSMUSG00000031995.9	chr9	3550	St14	protein_coding	0.823092	-0.454128	2.01846	0.0593515	0.253474	-4.07629
ENSMUSG00000031558.15	chr5	9960	Slit2	protein_coding	0.823054	4.93379	5.74698	2.23094e-05	0.00100632	2.40294
ENSMUSG00000029334.14	chr5	4968	Prkg2	protein_coding	0.822532	0.629942	2.8278	0.0114776	0.0879711	-2.9152
ENSMUSG00000057716.6	chr6	6250	Tmem178b	protein_coding	0.822056	0.370748	2.30985	0.0335055	0.176174	-3.66056
ENSMUSG00000054690.17	chr3	3521	Emcn	protein_coding	0.821307	3.63474	6.25699	8.08076e-06	0.000504619	3.68158
ENSMUSG00000020437.12	chr11	4752	Myo1g	protein_coding	0.821027	1.93772	4.14129	0.000662948	0.0119304	-0.428011
ENSMUSG00000026023.16	chr1	2108	Cdk15	protein_coding	0.820873	1.78717	3.20827	0.0050753	0.0513249	-2.33544
ENSMUSG00000002944.15	chr5	3399	Cd36	protein_coding	0.818294	4.99036	4.77797	0.000167739	0.0044482	0.317294
ENSMUSG00000028024.14	chr3	4181	Enpep	protein_coding	0.817469	2.50944	1.9777	0.0641477	0.265186	-4.43515
ENSMUSG00000044199.6	chr10	2386	S1pr4	protein_coding	0.815714	-1.51123	1.12367	0.276533	0.578183	-5.0182
ENSMUSG00000029596.13	chr5	1476	Sdsl	protein_coding	0.815388	-1.77961	1.24143	0.231044	0.52828	-4.8405
ENSMUSG00000052085.7	chr19	7805	Dock8	protein_coding	0.814342	3.75475	6.40335	6.07653e-06	0.000415874	3.93389
ENSMUSG00000079018.10	chr15	844	Ly6c1	protein_coding	0.812712	3.08368	5.22038	6.59025e-05	0.00220257	1.65924
ENSMUSG00000005413.8	chr8	1569	Hmox1	protein_coding	0.812288	3.95767	3.69334	0.00176372	0.0238845	-1.9665
ENSMUSG00000027947.11	chr3	8639	Il6ra	protein_coding	0.810537	2.50953	4.67679	0.000208252	0.00528469	0.636703
ENSMUSG00000027765.6	chr3	3886	P2ry1	protein_coding	0.809099	-0.0172777	2.72212	0.0143457	0.102154	-2.96561
ENSMUSG00000025810.9	chr8	3645	Nrp1	protein_coding	0.807355	5.44827	9.4913	2.87784e-08	1.08615e-05	9.13509
ENSMUSG00000021457.14	chr13	5363	Syk	protein_coding	0.807075	3.77489	6.32256	7.10946e-06	0.000465412	3.76214
ENSMUSG00000028121.8	chr3	3311	Bcar3	protein_coding	0.805459	4.31421	8.15709	2.50112e-07	4.18429e-05	7.05083
ENSMUSG00000062760.10	chr15	5917	Shisal1	protein_coding	0.804575	3.61374	2.24162	0.0383963	0.192493	-4.40154
ENSMUSG00000020122.16	chr11	10208	Egfr	protein_coding	0.804319	5.37553	6.89195	2.39628e-06	0.000200959	4.6103
ENSMUSG00000040710.10	chr1	10027	St8sia4	protein_coding	0.803837	2.52298	4.55637	0.000269723	0.00631301	0.390872
ENSMUSG00000021367.8	chr13	2139	Edn1	protein_coding	0.802842	-0.373586	1.59608	0.128607	0.389706	-4.61917
ENSMUSG00000058715.11	chr1	683	Fcer1g	protein_coding	0.802319	3.4123	7.11437	1.5858e-06	0.000149644	5.29623
ENSMUSG00000033576.12	chr15	2314	Apol6	protein_coding	0.800886	2.38105	3.64756	0.00194939	0.0255723	-1.48667
ENSMUSG00000050335.17	chr14	1419	Lgals3	protein_coding	0.80067	4.94685	4.18652	0.00060078	0.0111218	-0.851119
ENSMUSG00000057191.13	chr9	1393	AB124611	protein_coding	0.799189	0.647618	3.45756	0.00295192	0.0346034	-1.60376
ENSMUSG00000060470.7	chr8	3034	Adgrg3	protein_coding	0.799174	0.358178	2.58206	0.0192194	0.123257	-3.20456
ENSMUSG00000026062.12	chr1	5019	Slc9a2	protein_coding	0.79848	3.12461	3.52027	0.00257441	0.0315431	-1.8753
ENSMUSG00000032679.12	chr2	1806	Cd59a	protein_coding	0.795148	2.20474	2.14196	0.0467336	0.21752	-4.32614
ENSMUSG00000041827.15	chr5	2181	Oasl1	protein_coding	0.794738	-1.05706	1.62938	0.121337	0.376774	-4.47484
ENSMUSG00000022665.15	chr16	4083	Ccdc80	protein_coding	0.794388	7.65088	6.12004	1.05783e-05	0.000602296	2.98669
ENSMUSG00000030830.18	chr7	5222	Itgal	protein_coding	0.793408	0.134432	2.90753	0.00968825	0.078424	-2.65361
ENSMUSG00000026829.9	chr2	1335	Gbgt1	protein_coding	0.793248	-0.342201	2.11045	0.0496961	0.22728	-3.91949
ENSMUSG00000041757.16	chr1	7388	Plekha6	protein_coding	0.792172	2.8537	3.94678	0.00101341	0.0162134	-0.89086
ENSMUSG00000061068.7	chr14	1108	Mcpt4	protein_coding	0.791999	2.33067	2.60886	0.0181789	0.119121	-4.15404
ENSMUSG00000043832.13	chr6	1300	Clec4a3	protein_coding	0.791196	0.743391	3.03178	0.00742643	0.0668231	-2.4367
ENSMUSG00000005107.13	chr5	3602	Slc2a9	protein_coding	0.79025	0.47133	2.60335	0.0183884	0.119979	-3.20058
ENSMUSG00000034854.8	chr10	3971	Mfsd12	protein_coding	0.788792	5.63813	8.93471	6.91025e-08	1.73409e-05	8.22571
ENSMUSG00000063820.11	chr5	534	Arl9	protein_coding	0.788327	-2.92195	0.986694	0.337417	0.632372	-4.88544
ENSMUSG00000028634.17	chr4	11838	Hivep3	protein_coding	0.78729	3.67844	4.07338	0.000768703	0.0133376	-0.939613
ENSMUSG00000005628.12	chr3	1260	Tmod4	protein_coding	0.785149	-2.04084	0.927523	0.366438	0.658044	-5.15014
ENSMUSG00000035158.15	chr6	4881	Mitf	protein_coding	0.783587	2.84661	4.80637	0.000157883	0.00425343	0.861537
ENSMUSG00000024998.17	chr19	9439	Plce1	protein_coding	0.783404	3.23592	3.66843	0.00186242	0.0247914	-1.57568
ENSMUSG00000074269.10	chr9	883	Rec114	protein_coding	0.783138	-2.69223	1.06154	0.303067	0.600391	-4.94317
ENSMUSG00000051212.8	chr14	2724	Gpr183	protein_coding	0.782287	2.42529	5.70008	2.4535e-05	0.00109008	2.75217
ENSMUSG00000097075.3	chr7	2022	Cdiptos	protein_coding	0.781889	-1.58912	1.50824	0.149571	0.422347	-4.57337
ENSMUSG00000053897.15	chr3	4212	Slc39a8	protein_coding	0.781861	2.56123	5.02948	9.83768e-05	0.00300249	1.34047
ENSMUSG00000031304.18	chrX	1670	Il2rg	protein_coding	0.781491	1.90014	4.14998	0.000650521	0.0118008	-0.347597
ENSMUSG00000045377.5	chr11	1582	Tmem88	protein_coding	0.78112	2.96553	6.5519	4.56348e-06	0.000341656	4.33868
ENSMUSG00000046447.3	chr4	4444	Camk2n1	protein_coding	0.780652	2.96419	2.97745	0.00834412	0.0719933	-2.99246
ENSMUSG00000044338.9	chr2	3699	Aplnr	protein_coding	0.777633	5.77392	4.43613	0.000349591	0.00755551	-0.509997
ENSMUSG00000022894.6	chr16	10791	Adamts5	protein_coding	0.777332	5.87539	7.69289	5.59122e-07	7.14779e-05	6.05618
ENSMUSG00000000791.9	chr8	2873	Il12rb1	protein_coding	0.776574	-0.167921	2.191	0.0424425	0.205269	-3.81574
ENSMUSG00000030666.11	chr7	962	Calcb	protein_coding	0.775733	1.37686	1.87349	0.0780276	0.296177	-4.51777
ENSMUSG00000015476.6	chr17	1940	Prrt1	protein_coding	0.773974	1.9798	3.07807	0.0067228	0.0622273	-2.53945
ENSMUSG00000024965.9	chr19	2988	Fermt3	protein_coding	0.772974	3.85524	6.49418	5.09881e-06	0.000367521	4.04105
ENSMUSG00000032845.16	chr18	7428	Alpk2	protein_coding	0.772474	-0.769033	0.823837	0.421265	0.703271	-5.16423
ENSMUSG00000005465.9	chr8	2931	Il27ra	protein_coding	0.771722	-0.313643	1.95171	0.0673848	0.272798	-4.12963
ENSMUSG00000018920.11	chr11	2699	Cxcl16	protein_coding	0.769302	2.33555	4.50592	0.000300689	0.00682519	0.293964
ENSMUSG00000040714.14	chr7	1901	Klc3	protein_coding	0.768455	-0.755396	1.45047	0.164848	0.4438	-4.79032
ENSMUSG00000023232.17	chr4	1881	Serinc2	protein_coding	0.767944	0.175587	2.21813	0.0402274	0.198642	-3.97683
ENSMUSG00000043008.9	chr16	2389	Klhl6	protein_coding	0.767292	2.29102	4.29455	0.000475055	0.00939777	-0.118146
ENSMUSG00000032577.16	chr9	3729	Mapkapk3	protein_coding	0.766237	2.71745	4.26155	0.000510349	0.00986554	-0.211276
ENSMUSG00000046731.4	chr11	3146	Kctd11	protein_coding	0.765668	4.27625	5.41929	4.36022e-05	0.00164583	1.8441
ENSMUSG00000031781.14	chr8	4359	Ciapin1	protein_coding	0.763446	4.91852	3.91464	0.00108713	0.0170505	-1.5418
ENSMUSG00000069268.4	chr13	461	Hist1h2bf	protein_coding	0.761673	-5.20043	0.581195	0.568618	0.802205	-4.90169
ENSMUSG00000042401.8	chr19	2618	Crtac1	protein_coding	0.761407	2.14845	3.49646	0.00271171	0.032868	-1.90425
ENSMUSG00000032456.13	chr9	2166	Nmnat3	protein_coding	0.759458	0.303599	2.4235	0.0266268	0.152631	-3.45055
ENSMUSG00000059974.10	chr9	3165	Ntm	protein_coding	0.758685	1.2023	1.96653	0.0655218	0.268162	-4.44832
ENSMUSG00000055298.6	chr13	1421	Ctsj	protein_coding	0.758047	-4.30338	0.621561	0.54235	0.786421	-5.20946
ENSMUSG00000032648.14	chr19	2874	Pygm	protein_coding	0.757011	1.54187	2.00759	0.0605973	0.256438	-4.49584
ENSMUSG00000020407.13	chr11	1277	Upp1	protein_coding	0.756672	1.23561	3.00889	0.00780048	0.0689076	-2.57332
ENSMUSG00000040747.9	chr3	1742	Cd53	protein_coding	0.755873	2.23205	4.3147	0.000454732	0.009129	-0.0920633
ENSMUSG00000038642.10	chr3	1355	Ctss	protein_coding	0.755109	3.64082	5.07788	8.88422e-05	0.00277397	1.1988
ENSMUSG00000031098.18	chr7	1503	Syt8	protein_coding	0.752559	-0.689975	2.10531	0.0501959	0.228871	-3.85315
ENSMUSG00000073400.6	chr17	2245	Trim10	protein_coding	0.752292	-1.94407	1.22206	0.238103	0.537218	-4.89123
ENSMUSG00000051037.15	chr13	2712	Zfp455	protein_coding	0.751619	-0.0351958	2.43326	0.0261023	0.150708	-3.42977
ENSMUSG00000021765.9	chr13	2921	Fst	protein_coding	0.750996	0.037403	2.09572	0.0511394	0.231785	-3.99364
ENSMUSG00000044258.10	chr13	1373	Ctla2a	protein_coding	0.750485	2.0235	3.79076	0.00142529	0.021008	-1.1405
ENSMUSG00000041132.11	chr5	1905	N4bp2l1	protein_coding	0.749934	0.0313867	2.56378	0.0199615	0.126165	-3.19731
ENSMUSG00000033717.6	chr19	4832	Adra2a	protein_coding	0.748926	3.9807	5.33528	5.18843e-05	0.00186495	1.68723
ENSMUSG00000079363.7	chr5	4538	Gbp4	protein_coding	0.747319	0.37062	1.97109	0.0649571	0.26698	-4.20274
ENSMUSG00000043531.16	chr19	7241	Sorcs1	protein_coding	0.747266	0.937942	1.52027	0.146542	0.417849	-4.73691
ENSMUSG00000006575.14	chr11	2046	Rundc3a	protein_coding	0.746258	-1.4463	0.943292	0.358543	0.650571	-5.11379
ENSMUSG00000059645.6	chr5	2995	Gm7361	protein_coding	0.74526	-0.161	2.1843	0.0430067	0.206314	-3.93689
ENSMUSG00000034457.10	chrX	4752	Eda2r	protein_coding	0.745228	1.52795	3.3516	0.00371829	0.040998	-1.86961
ENSMUSG00000028654.13	chr4	3501	Mycl	protein_coding	0.74467	-0.124841	1.81455	0.0870051	0.314905	-4.37337
ENSMUSG00000033685.13	chr7	3988	Ucp2	protein_coding	0.74433	5.63032	4.79616	0.000161357	0.00431271	0.288137
ENSMUSG00000041445.9	chr14	3974	Mmrn2	protein_coding	0.744209	4.30247	6.27924	7.7366e-06	0.0004922	3.59639
ENSMUSG00000002980.14	chr7	2429	Bcam	protein_coding	0.7437	3.86722	5.24796	6.22169e-05	0.00209727	1.56249
ENSMUSG00000038244.14	chr7	6669	Mical2	protein_coding	0.743598	5.76759	5.90801	1.61301e-05	0.000806566	2.59391
ENSMUSG00000023176.9	chr16	4550	Cpn2	protein_coding	0.743307	0.241271	1.99497	0.0620737	0.259978	-4.14109
ENSMUSG00000026365.15	chr1	4365	Cfh	protein_coding	0.743208	8.04269	5.60743	2.96289e-05	0.00121667	1.93002
ENSMUSG00000053626.5	chr8	4767	Tll1	protein_coding	0.741331	3.73589	3.87607	0.00118275	0.0181994	-1.36511
ENSMUSG00000037999.13	chr5	7306	Arap2	protein_coding	0.74086	0.419976	2.52711	0.0215322	0.132762	-3.34938
ENSMUSG00000038527.9	chr6	3010	C1rl	protein_coding	0.739179	0.311483	3.05997	0.00698984	0.0639564	-2.34733
ENSMUSG00000033684.14	chr1	3395	Qsox1	protein_coding	0.737952	7.63761	11.2243	2.33491e-09	1.97752e-06	11.6315
ENSMUSG00000033377.14	chr3	3709	Palmd	protein_coding	0.737797	2.15536	3.5405	0.00246315	0.0306784	-1.6602
ENSMUSG00000030748.9	chr7	5256	Il4ra	protein_coding	0.737446	4.71635	8.40559	1.64459e-07	3.13885e-05	7.37962
ENSMUSG00000073940.3	chr7	703	Hbb-bt	protein_coding	0.736878	4.70626	2.91054	0.00962638	0.0781588	-3.74744
ENSMUSG00000029641.8	chr5	1126	Rasl11a	protein_coding	0.736425	0.240246	2.17976	0.0433934	0.207782	-3.86917
ENSMUSG00000046727.13	chr18	1795	Cystm1	protein_coding	0.73472	0.267251	2.21639	0.0403666	0.198984	-3.8713
ENSMUSG00000039193.9	chr17	4729	Nlrc4	protein_coding	0.734063	-0.446456	2.27822	0.0356966	0.183438	-3.69524
ENSMUSG00000038871.5	chr6	2220	Bpgm	protein_coding	0.733174	3.83221	8.00192	3.26262e-07	5.08181e-05	6.82521
ENSMUSG00000037872.5	chr1	1153	Ackr1	protein_coding	0.732943	0.0434265	1.92713	0.0705803	0.27983	-4.32347
ENSMUSG00000052305.6	chr7	628	Hbb-bs	protein_coding	0.732849	7.20372	2.52219	0.0217517	0.133731	-4.63838
ENSMUSG00000001131.11	chrX	883	Timp1	protein_coding	0.73213	7.86933	4.70788	0.00019484	0.00501953	0.0131924
ENSMUSG00000025789.9	chr7	5368	St8sia2	protein_coding	0.732012	0.708177	2.85882	0.0107464	0.0844048	-2.81929
ENSMUSG00000019464.6	chr8	4694	Ptger1	protein_coding	0.731608	2.10585	2.99232	0.00808255	0.0706624	-2.61606
ENSMUSG00000040046.14	chr7	4562	Tph1	protein_coding	0.731214	-0.487573	0.865968	0.39838	0.68456	-6.00795
ENSMUSG00000030560.17	chr7	3220	Ctsc	protein_coding	0.730558	5.41909	10.6326	5.31715e-09	3.0022e-06	10.8385
ENSMUSG00000019806.13	chr10	4369	Aig1	protein_coding	0.729859	3.14943	4.35419	0.000417422	0.00856157	-0.0994894
ENSMUSG00000050315.14	chr3	9203	Synpo2	protein_coding	0.729634	0.807078	2.20507	0.0412806	0.202184	-3.92949
ENSMUSG00000031805.17	chr8	4049	Jak3	protein_coding	0.729376	4.42192	5.70466	2.4308e-05	0.00108355	2.34501
ENSMUSG00000001763.14	chr6	3558	Tspan33	protein_coding	0.728992	0.206893	2.94588	0.00892702	0.0749504	-2.57934
ENSMUSG00000000567.5	chr11	4135	Sox9	protein_coding	0.728807	3.73861	2.96175	0.00862922	0.0736364	-3.31699
ENSMUSG00000054072.12	chr18	3121	Iigp1	protein_coding	0.727109	-0.134068	1.24257	0.230636	0.527753	-5.19089
ENSMUSG00000032083.8	chr9	1035	Apoa1	protein_coding	0.725875	-2.63927	0.874055	0.394082	0.681148	-5.05843
ENSMUSG00000078302.5	chr13	5064	Foxd1	protein_coding	0.725467	3.8637	5.23973	6.32943e-05	0.00212302	1.41499
ENSMUSG00000002108.10	chr2	1985	Nr1h3	protein_coding	0.724929	0.416444	1.61999	0.123351	0.379807	-4.73308
ENSMUSG00000069302.5	chr13	405	Hist1h2ah	protein_coding	0.724662	-4.28662	0.998736	0.331713	0.626785	-4.79578
ENSMUSG00000037625.7	chr3	1870	Cldn11	protein_coding	0.724024	-0.187063	0.888283	0.386594	0.6744	-5.33754
ENSMUSG00000024810.16	chr19	2544	Il33	protein_coding	0.724008	1.58307	1.97909	0.0639788	0.264985	-4.66235
ENSMUSG00000037465.10	chr15	3044	Klf10	protein_coding	0.723891	5.47166	5.16249	7.43844e-05	0.00242888	1.09338
ENSMUSG00000041559.7	chr1	3120	Fmod	protein_coding	0.723549	9.05197	8.13641	2.59087e-07	4.23979e-05	6.81648
ENSMUSG00000034271.16	chr12	1645	Jdp2	protein_coding	0.723325	5.79763	6.76722	3.02941e-06	0.000242909	4.33775
ENSMUSG00000049744.15	chr2	4709	Arhgap15	protein_coding	0.72282	0.813869	2.65881	0.0163812	0.11148	-3.15754
ENSMUSG00000073856.11	chr7	2891	Iqck	protein_coding	0.722323	-0.775648	1.88843	0.0758859	0.292056	-4.11939
ENSMUSG00000028073.15	chr3	5471	Pear1	protein_coding	0.722017	4.29207	5.6278	2.84222e-05	0.00119612	2.21196
ENSMUSG00000023947.8	chr17	3006	Nfkbie	protein_coding	0.721902	2.47287	4.59954	0.000245804	0.00591705	0.484333
ENSMUSG00000070305.10	chr9	3679	Mpzl3	protein_coding	0.721559	-0.0826973	1.86268	0.0796087	0.298913	-4.34487
ENSMUSG00000063129.1	chr12	1658	Aldoart2	protein_coding	0.721085	-3.56628	0.666614	0.513827	0.76751	-5.04259
ENSMUSG00000025348.9	chr10	4020	Itga7	protein_coding	0.720651	2.75745	2.46674	0.0243759	0.144559	-3.96045
ENSMUSG00000072620.3	chr11	1664	Slfn2	protein_coding	0.720069	2.83364	3.79799	0.00140292	0.0207543	-1.32642
ENSMUSG00000050270.12	chr11	1597	Tmem220	protein_coding	0.719597	0.348405	2.03613	0.0573743	0.247433	-4.12451
ENSMUSG00000046733.7	chr6	2083	Gprc5a	protein_coding	0.718504	0.509264	1.77441	0.0936264	0.328262	-4.49221
ENSMUSG00000031803.8	chr8	3055	B3gnt3	protein_coding	0.718431	2.5761	4.94016	0.000118816	0.00341842	1.16217
ENSMUSG00000046245.13	chr5	2578	Pilra	protein_coding	0.717399	-1.67676	1.27475	0.219285	0.515563	-4.96651
ENSMUSG00000097078.1	chr4	1038	Gm26566	protein_coding	0.717045	-2.61645	1.12795	0.274771	0.576712	-4.8656
ENSMUSG00000037902.18	chr2	3982	Sirpa	protein_coding	0.716871	6.42827	7.85529	4.20625e-07	5.93738e-05	6.31909
ENSMUSG00000030683.11	chr7	3732	Sez6l2	protein_coding	0.715979	0.936787	2.46692	0.0243671	0.144559	-3.56235
ENSMUSG00000024990.13	chr19	1161	Rbp4	protein_coding	0.7158	2.93119	3.39425	0.00338864	0.0385877	-2.18632
ENSMUSG00000041378.2	chr16	1416	Cldn5	protein_coding	0.715102	3.76334	4.00853	0.000885557	0.0147786	-1.10083
ENSMUSG00000037579.7	chr15	3698	Kcnh3	protein_coding	0.71383	1.39435	3.15179	0.00573472	0.0558672	-2.36969
ENSMUSG00000038188.17	chr11	2887	Scarf1	protein_coding	0.712484	3.24089	4.67344	0.000209752	0.00528622	0.474804
ENSMUSG00000037509.21	chr1	6514	Arhgef4	protein_coding	0.712062	0.586947	2.63706	0.0171422	0.114374	-3.2157
ENSMUSG00000026073.13	chr1	1419	Il1r2	protein_coding	0.711582	-2.12742	1.34846	0.194931	0.484293	-4.66252
ENSMUSG00000051839.7	chr8	1848	Gypa	protein_coding	0.710922	-2.1634	1.29181	0.213445	0.509717	-4.7942
ENSMUSG00000036030.9	chr9	9148	Prtg	protein_coding	0.708215	3.55087	4.13889	0.000666417	0.0119544	-0.675282
ENSMUSG00000030717.9	chr7	2449	Nupr1	protein_coding	0.708136	6.33114	3.57706	0.00227414	0.0287772	-2.41446
ENSMUSG00000022479.15	chr15	4370	Vdr	protein_coding	0.70776	6.49426	4.08013	0.000757478	0.0131935	-1.34011
ENSMUSG00000022132.15	chr14	2128	Cldn10	protein_coding	0.707488	-0.000415384	1.61378	0.124699	0.382219	-4.69116
ENSMUSG00000035314.10	chr7	4611	Gdpd5	protein_coding	0.707133	4.68999	5.53599	3.4293e-05	0.00136647	1.99418
ENSMUSG00000005686.17	chr7	4094	Ampd3	protein_coding	0.705108	0.851416	2.63476	0.0172247	0.114699	-3.20574
ENSMUSG00000043631.8	chr13	5614	Ecm2	protein_coding	0.704498	4.47195	4.05623	0.000798003	0.013723	-1.04077
ENSMUSG00000042734.6	chr12	4754	Ttc9	protein_coding	0.703677	0.66367	2.25785	0.0371766	0.188611	-3.87087
ENSMUSG00000070564.15	chr7	1758	Ntn5	protein_coding	0.700331	2.36701	2.78416	0.012588	0.0935891	-3.31729
ENSMUSG00000056666.13	chr6	3027	Retsat	protein_coding	0.700158	3.21107	4.89496	0.000130768	0.00368076	0.95702
ENSMUSG00000032725.10	chr7	1204	Folr2	protein_coding	0.699365	1.09687	2.0672	0.0540417	0.238786	-4.32829
ENSMUSG00000104043.1	chr3	1029	Gm6525	protein_coding	0.699272	-2.90261	1.1496	0.265981	0.568683	-4.85178
ENSMUSG00000018381.15	chr11	4006	Abi3	protein_coding	0.697911	3.17829	6.09434	1.11297e-05	0.000623214	3.42183
ENSMUSG00000023224.12	chr2	1768	Serping1	protein_coding	0.697503	5.12824	5.09655	8.54212e-05	0.00269196	0.957789
ENSMUSG00000053647.4	chr5	2537	Gper1	protein_coding	0.697093	2.42128	3.35491	0.00369164	0.0408038	-2.15401
ENSMUSG00000040584.8	chr5	4997	Abcb1a	protein_coding	0.696672	1.26511	2.39417	0.0282626	0.158587	-3.73983
ENSMUSG00000020865.16	chr11	5005	Abcc3	protein_coding	0.696649	1.67781	3.63082	0.00202206	0.026246	-1.45681
ENSMUSG00000001750.16	chr19	3041	Tcirg1	protein_coding	0.696472	6.44091	5.88459	1.69054e-05	0.00083002	2.53216
ENSMUSG00000025064.15	chr19	5588	Col17a1	protein_coding	0.695002	-0.0475376	1.53572	0.142725	0.412721	-4.70785
ENSMUSG00000020218.11	chr10	2294	Wif1	protein_coding	0.69454	7.82069	6.41686	5.91959e-06	0.00040719	3.57622
ENSMUSG00000024812.11	chr19	4920	Tjp2	protein_coding	0.693583	4.33529	5.06589	9.11121e-05	0.00280605	1.07393
ENSMUSG00000074218.3	chr7	485	Cox7a1	protein_coding	0.692616	-1.04983	1.25357	0.226706	0.523267	-4.84718
ENSMUSG00000033898.16	chr1	1609	Cfhr2	protein_coding	0.691913	-1.46551	1.36435	0.189974	0.477885	-4.76108
ENSMUSG00000030329.11	chr6	2396	Pianp	protein_coding	0.691832	-0.156357	1.84645	0.0820393	0.303856	-4.3552
ENSMUSG00000019990.15	chr10	5364	Pde7b	protein_coding	0.691632	4.41701	3.91742	0.00108054	0.0170063	-1.32054
ENSMUSG00000068860.5	chr3	1959	Gm128	protein_coding	0.69114	-1.77742	1.31071	0.20712	0.501096	-4.79612
ENSMUSG00000024987.6	chr19	1791	Cyp26a1	protein_coding	0.690418	-2.19263	1.57131	0.134253	0.399854	-4.80736
ENSMUSG00000023274.14	chr6	3108	Cd4	protein_coding	0.689996	0.489429	1.96176	0.0661159	0.269698	-4.33705
ENSMUSG00000091530.2	chr17	660	Cldn20	protein_coding	0.689528	-1.70447	1.19756	0.247269	0.54706	-4.87442
ENSMUSG00000034796.14	chr8	3542	Cpne7	protein_coding	0.686993	1.97848	2.58327	0.0191714	0.123068	-3.57566
ENSMUSG00000020340.16	chr11	6659	Cyfip2	protein_coding	0.686647	3.54806	2.89907	0.00986453	0.0794734	-3.23738
ENSMUSG00000071516.2	chr13	393	Hist1h2ai	protein_coding	0.686307	-3.11024	0.770542	0.451392	0.723682	-5.01475
ENSMUSG00000046711.16	chr17	2001	Hmga1	protein_coding	0.686082	3.75812	2.87904	0.0102943	0.0820502	-3.47751
ENSMUSG00000052776.10	chr5	1885	Oas1a	protein_coding	0.685439	0.378113	2.62688	0.0175099	0.115915	-3.21898
ENSMUSG00000051124.6	chr6	1384	Gimap9	protein_coding	0.685016	-0.183408	1.84615	0.0820835	0.303911	-4.35073
ENSMUSG00000031825.16	chr8	4182	Crispld2	protein_coding	0.684823	8.60689	8.57328	1.24479e-07	2.72068e-05	7.55722
ENSMUSG00000056895.4	chr11	614	Hist3h2ba	protein_coding	0.68457	-2.72021	0.779811	0.446059	0.719764	-5.0733
ENSMUSG00000045886.7	chr10	563	Gm9803	protein_coding	0.68364	-3.34476	1.01417	0.324504	0.619083	-4.85946
ENSMUSG00000039304.11	chr3	4993	Tnfsf10	protein_coding	0.681012	0.547197	2.2809	0.0355055	0.182941	-3.74009
ENSMUSG00000041329.13	chr11	3751	Atp1b2	protein_coding	0.680728	3.44129	3.2719	0.00442138	0.046475	-2.61831
ENSMUSG00000025993.10	chr1	3928	Slc40a1	protein_coding	0.680451	4.23894	4.39902	0.000378809	0.00802068	-0.404386
ENSMUSG00000035778.17	chr2	3606	Ggta1	protein_coding	0.679915	3.71948	5.5408	3.39567e-05	0.00136542	2.16733
ENSMUSG00000053411.16	chr15	6057	Cbx7	protein_coding	0.679757	1.60635	2.45749	0.0248417	0.14598	-3.67756
ENSMUSG00000041736.7	chr15	837	Tspo	protein_coding	0.679149	4.87734	3.82858	0.00131215	0.0197786	-1.69318
ENSMUSG00000060579.13	chr14	1094	Fhit	protein_coding	0.677354	-1.72592	1.2413	0.231093	0.52828	-4.80471
ENSMUSG00000030123.15	chr6	6907	Plxnd1	protein_coding	0.676136	7.64823	7.81837	4.48604e-07	6.15548e-05	6.22675
ENSMUSG00000041836.10	chr7	5753	Ptpre	protein_coding	0.675609	2.47686	3.56049	0.00235794	0.0295309	-1.68391
ENSMUSG00000036111.8	chr7	1282	Lmo1	protein_coding	0.675071	2.45003	3.76951	0.00149307	0.021616	-1.26282
ENSMUSG00000026475.7	chr1	2339	Rgs16	protein_coding	0.674561	3.11597	4.43982	0.000346816	0.00752277	-0.0308272
ENSMUSG00000016206.6	chr17	1438	H2-M3	protein_coding	0.674456	0.218961	1.66217	0.114524	0.365671	-4.723
ENSMUSG00000079304.5	chr6	1424	Tex52	protein_coding	0.673599	-2.12216	0.951009	0.354722	0.647319	-4.97372
ENSMUSG00000055137.7	chr13	1701	Sugct	protein_coding	0.673218	-0.672974	1.36272	0.19048	0.478055	-4.85355
ENSMUSG00000039167.12	chr3	4106	Adgrl4	protein_coding	0.673175	3.61553	4.82603	0.000151407	0.00412821	0.702818
ENSMUSG00000042622.14	chr15	1958	Maff	protein_coding	0.672535	3.74679	3.23163	0.00482481	0.0495311	-2.71775
ENSMUSG00000043673.11	chr12	2933	Kcns3	protein_coding	0.671091	1.20038	2.71919	0.0144345	0.102415	-3.12701
ENSMUSG00000057378.15	chr2	15468	Ryr3	protein_coding	0.67068	1.69721	2.75198	0.0134722	0.0974181	-3.20746
ENSMUSG00000001029.15	chr11	1282	Icam2	protein_coding	0.670629	3.39493	5.86697	1.75143e-05	0.000853726	2.8946
ENSMUSG00000037259.15	chr2	6847	Dzank1	protein_coding	0.670401	0.130685	2.13967	0.0469433	0.217927	-3.88285
ENSMUSG00000048120.16	chr19	4221	Entpd1	protein_coding	0.670277	4.28551	3.75592	0.00153811	0.0219631	-1.74077
ENSMUSG00000095789.6	chr5	1827	Nupr1l	protein_coding	0.667096	-1.01715	1.57941	0.132385	0.396802	-4.56516
ENSMUSG00000041707.8	chr14	1489	Tmem273	protein_coding	0.667059	-2.97425	0.748847	0.464028	0.733214	-5.11512
ENSMUSG00000030022.14	chr6	8016	Adamts9	protein_coding	0.66484	5.97423	5.11818	8.16275e-05	0.00259656	0.949963
ENSMUSG00000001227.12	chr17	3736	Sema6b	protein_coding	0.664731	3.69018	6.66182	3.69929e-06	0.000291448	4.41892
ENSMUSG00000074743.4	chr2	3723	Thbd	protein_coding	0.663835	5.7388	6.16241	9.72996e-06	0.000563464	3.1163
ENSMUSG00000034795.14	chr14	1721	Ccdc122	protein_coding	0.66223	0.244014	2.08825	0.0518853	0.233898	-4.00788
ENSMUSG00000026938.10	chr2	1374	Fcna	protein_coding	0.662193	0.871949	1.94133	0.0687186	0.275668	-4.50122
ENSMUSG00000029456.12	chr5	4751	Acad10	protein_coding	0.661633	1.73636	3.52026	0.00257447	0.0315431	-1.67458
ENSMUSG00000031220.14	chrX	1984	Awat2	protein_coding	0.660555	-1.29021	1.41229	0.175633	0.460348	-4.68549
ENSMUSG00000031253.15	chrX	2848	Srpx2	protein_coding	0.660336	7.3815	6.80118	2.84149e-06	0.000229197	4.32924
ENSMUSG00000001247.16	chr7	2167	Lsr	protein_coding	0.658356	-0.117948	1.5406	0.141538	0.410605	-4.73482
ENSMUSG00000021461.17	chr13	3165	Fancc	protein_coding	0.658165	5.40349	6.83366	2.67304e-06	0.0002169	4.48351
ENSMUSG00000015533.9	chr13	7108	Itga2	protein_coding	0.65782	3.42408	4.98872	0.000107217	0.00317505	1.10717
ENSMUSG00000095217.1	chr13	381	Hist1h2bn	protein_coding	0.656072	-4.19499	0.716143	0.483476	0.74808	-4.8859
ENSMUSG00000038296.14	chr7	2575	Galnt18	protein_coding	0.655757	3.11589	5.3191	5.36564e-05	0.00190839	1.79504
ENSMUSG00000066026.14	chr4	2337	Dhrs3	protein_coding	0.655148	4.71718	4.06391	0.000784749	0.013564	-1.16343
ENSMUSG00000022324.15	chr15	3577	Matn2	protein_coding	0.654621	7.35935	6.83886	2.64705e-06	0.000216086	4.4031
ENSMUSG00000022667.18	chr16	2768	Cd200r1	protein_coding	0.653763	-0.103298	1.89264	0.0752914	0.290511	-4.39931
ENSMUSG00000051515.9	chr7	2003	Fam181b	protein_coding	0.653575	1.17121	2.70704	0.0148075	0.104454	-3.16566
ENSMUSG00000004961.7	chr7	1750	Syt5	protein_coding	0.653115	-1.02402	1.12825	0.274648	0.57657	-5.04413
ENSMUSG00000028088.14	chr3	5197	Fmo5	protein_coding	0.652438	0.946902	2.66485	0.0161756	0.110538	-3.16728
ENSMUSG00000020928.14	chr11	735	Higd1b	protein_coding	0.651916	-0.434917	1.3189	0.204426	0.497964	-4.94964
ENSMUSG00000035262.5	chr10	1670	Amh	protein_coding	0.65014	-1.83974	1.17715	0.255105	0.556012	-4.88645
ENSMUSG00000058743.6	chr7	2681	Kcnj14	protein_coding	0.650078	-0.669537	1.51809	0.147086	0.418588	-4.65619
ENSMUSG00000038204.13	chr5	2327	Asb10	protein_coding	0.649868	-1.24266	1.69916	0.10723	0.35286	-4.44946
ENSMUSG00000054871.5	chr9	1712	Tmem158	protein_coding	0.649144	2.61435	3.81433	0.00135369	0.0202024	-1.20537
ENSMUSG00000079657.10	chr17	1658	Rab26	protein_coding	0.648449	-1.68037	0.956331	0.352103	0.644648	-5.06436
ENSMUSG00000073599.10	chr18	1114	Ecscr	protein_coding	0.648158	3.00646	5.49095	3.76165e-05	0.00146899	2.21765
ENSMUSG00000024672.11	chr19	3607	Ms4a7	protein_coding	0.6477	2.03953	3.40853	0.00328483	0.037627	-1.97913
ENSMUSG00000006642.3	chr5	4116	Tcf23	protein_coding	0.647052	0.554976	1.91555	0.0721321	0.282994	-4.35972
ENSMUSG00000038879.8	chr15	4331	Nipal2	protein_coding	0.646735	-0.425306	1.81764	0.0865125	0.314045	-4.39528
ENSMUSG00000000392.17	chr2	2867	Fap	protein_coding	0.646507	7.1399	5.04786	9.46377e-05	0.00290144	0.754613
ENSMUSG00000063245.11	chr4	1275	Zfp993	protein_coding	0.645571	-3.80936	0.641503	0.529619	0.777563	-5.01818
ENSMUSG00000004837.2	chr11	1662	Grap	protein_coding	0.644605	2.1894	4.50888	0.000298781	0.00679327	0.304231
ENSMUSG00000057948.12	chr11	4046	Unc13d	protein_coding	0.644216	0.523804	2.28724	0.0350584	0.181258	-3.85105
ENSMUSG00000040552.8	chr6	4305	C3ar1	protein_coding	0.644134	3.07066	4.83548	0.000148392	0.00408638	0.80883
ENSMUSG00000026469.14	chr1	7492	Xpr1	protein_coding	0.643936	5.56562	5.69089	2.49969e-05	0.00109978	2.20305
ENSMUSG00000074272.10	chr7	3656	Ceacam1	protein_coding	0.643885	1.04248	2.27136	0.0361887	0.185264	-3.87611
ENSMUSG00000013483.14	chr11	4206	Card14	protein_coding	0.643306	-1.70853	0.610527	0.549465	0.791769	-5.11807
ENSMUSG00000046402.10	chr9	2652	Rbp1	protein_coding	0.64306	3.21004	2.50627	0.0224764	0.136527	-3.97405
ENSMUSG00000051735.7	chr7	2898	Rinl	protein_coding	0.642877	1.61923	4.11443	0.0007029	0.0124185	-0.405714
ENSMUSG00000040987.15	chr7	4453	Mill2	protein_coding	0.642398	2.43274	3.14013	0.00588091	0.0566801	-2.61943
ENSMUSG00000021758.14	chr13	3012	Ddx4	protein_coding	0.641913	0.681909	1.28687	0.215125	0.510712	-5.52099
ENSMUSG00000070780.11	chr5	5211	Rbm47	protein_coding	0.641851	1.39997	2.7423	0.0137498	0.0991079	-3.14501
ENSMUSG00000019577.6	chr6	3484	Pdk4	protein_coding	0.640912	1.81964	1.70286	0.106524	0.352666	-4.96187
ENSMUSG00000034845.6	chr8	1987	Plvap	protein_coding	0.640733	5.83003	4.6389	0.000225879	0.00555065	-0.0787517
ENSMUSG00000047810.9	chr19	4959	Ccdc88b	protein_coding	0.639773	2.49875	3.94684	0.00101326	0.0162134	-0.945369
ENSMUSG00000054136.6	chr15	1298	Adm2	protein_coding	0.639771	-0.592222	1.43866	0.168126	0.449099	-4.88468
ENSMUSG00000040276.15	chr17	4566	Pacsin1	protein_coding	0.638776	3.45938	4.08295	0.000752827	0.0131294	-0.886332
ENSMUSG00000027931.12	chr3	4066	Npr1	protein_coding	0.638675	3.99407	4.07852	0.000760148	0.0132231	-1.00036
ENSMUSG00000071347.3	chr14	1903	C1qtnf9	protein_coding	0.638283	2.5456	3.34164	0.00379973	0.0415914	-2.31726
ENSMUSG00000026360.9	chr1	3021	Rgs2	protein_coding	0.636827	2.82135	2.97554	0.00837824	0.0719933	-3.03389
ENSMUSG00000051439.7	chr18	1641	Cd14	protein_coding	0.636803	1.68263	2.99098	0.00810576	0.0707284	-2.69362
ENSMUSG00000029381.16	chr5	6765	Shroom3	protein_coding	0.636488	1.46783	2.35016	0.030895	0.167593	-3.83546
ENSMUSG00000034282.3	chr11	6384	Evpl	protein_coding	0.635681	0.855972	2.33975	0.0315505	0.169457	-3.76142
ENSMUSG00000051502.6	chr5	1037	Ufsp1	protein_coding	0.634418	-0.044433	1.82667	0.0850873	0.311038	-4.40586
ENSMUSG00000027313.3	chr2	1637	Chac1	protein_coding	0.633964	2.08915	1.24728	0.228947	0.525841	-5.80731
ENSMUSG00000038457.17	chr8	1219	Tmem255b	protein_coding	0.633612	-0.481005	1.2167	0.240086	0.538911	-4.99906
ENSMUSG00000031297.14	chrX	2750	Slc7a3	protein_coding	0.633399	0.640202	1.53726	0.14235	0.412	-5.07086
ENSMUSG00000031554.18	chr8	2791	Adam5	protein_coding	0.632622	-0.83265	1.30421	0.20928	0.504418	-4.88987
ENSMUSG00000024883.8	chr19	4503	Rin1	protein_coding	0.631992	2.46872	3.24078	0.00473009	0.0487062	-2.31098
ENSMUSG00000020034.7	chr10	2725	Tcp11l2	protein_coding	0.630273	4.091	5.06881	9.05529e-05	0.00280156	1.17832
ENSMUSG00000028599.10	chr4	3818	Tnfrsf1b	protein_coding	0.630097	2.79089	3.5837	0.00224138	0.0285728	-1.74701
ENSMUSG00000026222.16	chr1	3807	Sp100	protein_coding	0.629888	1.30467	2.51278	0.0221774	0.135616	-3.56129
ENSMUSG00000021466.12	chr13	10383	Ptch1	protein_coding	0.629803	7.78708	5.46371	3.97856e-05	0.00154038	1.62807
ENSMUSG00000090394.8	chr1	5652	4930523C07Rik	protein_coding	0.629758	2.88348	3.24564	0.00468053	0.048375	-2.43034
ENSMUSG00000004952.13	chr5	3967	Rasa4	protein_coding	0.629707	4.75395	4.12096	0.000692971	0.0122912	-1.05918
ENSMUSG00000029468.17	chr5	4936	P2rx7	protein_coding	0.629202	2.07693	3.33087	0.00388977	0.0423716	-2.12795
ENSMUSG00000021458.17	chr13	3509	Aopep	protein_coding	0.629133	5.38635	4.79383	0.000162159	0.00432561	0.331189
ENSMUSG00000024421.16	chr18	10548	Lama3	protein_coding	0.628758	2.70512	2.13976	0.0469353	0.217927	-4.37273
ENSMUSG00000067206.3	chr5	3198	Lrrc66	protein_coding	0.628568	-0.364829	1.32223	0.20334	0.496602	-5.16449
ENSMUSG00000078765.11	chr7	884	U2af1l4	protein_coding	0.628134	-3.28608	0.710749	0.486729	0.749894	-5.00861
ENSMUSG00000037731.5	chr4	3079	Themis2	protein_coding	0.628086	1.33317	3.47597	0.00283575	0.0337652	-1.73334
ENSMUSG00000103472.1	chr18	4730	Pcdhga7	protein_coding	0.626863	3.05842	5.68083	2.55132e-05	0.00110811	2.52755
ENSMUSG00000051375.15	chr18	5416	Pcdh1	protein_coding	0.6262	4.70564	5.01021	0.000102459	0.00310179	0.866064
ENSMUSG00000019256.17	chr12	5548	Ahr	protein_coding	0.626136	2.83406	4.89283	0.00013136	0.00368542	0.961962
ENSMUSG00000037224.15	chr5	3983	Zfyve28	protein_coding	0.625678	1.04536	1.33827	0.198165	0.488864	-5.29102
ENSMUSG00000022431.3	chr15	1674	Ribc2	protein_coding	0.625516	-2.54057	0.749736	0.463506	0.732816	-5.04752
ENSMUSG00000069763.3	chr11	1767	Tmem100	protein_coding	0.625066	3.62293	4.55572	0.000270101	0.00631301	0.256954
ENSMUSG00000036553.16	chr5	4991	Sh3tc1	protein_coding	0.625048	2.97614	4.27827	0.000492152	0.00963749	-0.320075
ENSMUSG00000021069.17	chr12	3150	Pygl	protein_coding	0.62418	3.92243	3.96135	0.000981665	0.0158552	-1.09569
ENSMUSG00000038543.13	chr3	809	BC028528	protein_coding	0.624086	2.10596	2.93965	0.00904647	0.0754508	-2.88702
ENSMUSG00000055639.16	chr14	5219	Dach1	protein_coding	0.623407	1.03773	2.75597	0.0133594	0.0970029	-3.08227
ENSMUSG00000029384.5	chr5	917	2010109A12Rik	protein_coding	0.622856	-3.71096	0.533616	0.600409	0.821579	-5.01806
ENSMUSG00000020889.11	chr11	2721	Nr1d1	protein_coding	0.622606	2.58595	2.35331	0.0306994	0.167072	-4.05998
ENSMUSG00000047867.11	chr6	3179	Gimap6	protein_coding	0.622093	3.95656	4.96214	0.000113416	0.00331656	0.918651
ENSMUSG00000026875.14	chr2	3436	Traf1	protein_coding	0.622073	3.0069	4.91167	0.000126214	0.00357061	1.01332
ENSMUSG00000045930.3	chr12	4571	Clec14a	protein_coding	0.621914	3.99618	3.52712	0.00253619	0.0313005	-2.15975
ENSMUSG00000038155.11	chr19	797	Gstp2	protein_coding	0.620794	-1.14193	1.11326	0.280854	0.581667	-5.00252
ENSMUSG00000068696.6	chr3	3469	Gpr88	protein_coding	0.619895	1.48535	3.55783	0.00237169	0.0296483	-1.80969
ENSMUSG00000008129.14	chr8	2366	4930432K21Rik	protein_coding	0.619491	0.259387	1.87352	0.0780224	0.296177	-4.43342
ENSMUSG00000014243.5	chr11	732	Zswim7	protein_coding	0.619034	1.17187	3.28808	0.00426874	0.0453692	-2.01486
ENSMUSG00000037681.13	chr9	4483	Esyt3	protein_coding	0.618662	0.602186	1.94153	0.0686916	0.275641	-4.22094
ENSMUSG00000010307.7	chr7	1831	Tmem86a	protein_coding	0.618503	3.64499	4.2133	0.000566782	0.0106821	-0.609153
ENSMUSG00000029648.13	chr5	6895	Flt1	protein_coding	0.618321	5.24516	5.66072	2.65787e-05	0.00113523	2.16443
ENSMUSG00000053141.16	chr2	12112	Ptprt	protein_coding	0.61823	1.38397	2.27115	0.0362037	0.18527	-4.40171
ENSMUSG00000043924.16	chr4	2000	Ncmap	protein_coding	0.617877	-1.32044	0.529536	0.603176	0.824191	-5.29925
ENSMUSG00000036931.15	chr7	2039	Nfkbid	protein_coding	0.61727	0.846503	1.88942	0.0757461	0.291684	-4.53235
ENSMUSG00000053522.11	chr7	754	Lgals7	protein_coding	0.616488	0.60087	2.26085	0.0369553	0.18784	-3.85468
ENSMUSG00000038147.13	chr1	3434	Cd84	protein_coding	0.616311	2.11849	2.12184	0.0486058	0.223501	-4.38644
ENSMUSG00000069792.5	chr11	533	Wfdc17	protein_coding	0.615957	-4.69962	0.409388	0.687288	0.865561	-4.93079
ENSMUSG00000052760.16	chr1	2053	A630001G21Rik	protein_coding	0.615545	0.782392	2.82936	0.0114398	0.087731	-2.84878
ENSMUSG00000056724.15	chr9	8803	Nbeal2	protein_coding	0.615465	2.15143	3.41933	0.00320848	0.0369883	-1.9811
ENSMUSG00000074622.4	chr2	3363	Mafb	protein_coding	0.615173	6.55453	3.66898	0.00186017	0.0247914	-2.22806
ENSMUSG00000032394.6	chr9	3183	Igdcc3	protein_coding	0.615113	-0.975117	1.10784	0.283125	0.582985	-5.04072
ENSMUSG00000023367.14	chr6	2268	Tmem176a	protein_coding	0.614042	5.91454	5.78969	2.0464e-05	0.000956234	2.36029
ENSMUSG00000000058.6	chr6	2733	Cav2	protein_coding	0.613883	3.86121	5.14764	7.67352e-05	0.00249362	1.37772
ENSMUSG00000087006.3	chr2	1386	Gm13889	protein_coding	0.61363	2.76748	3.47435	0.00284577	0.0337652	-1.95393
ENSMUSG00000028341.9	chr4	5720	Nr4a3	protein_coding	0.61352	1.26755	1.72354	0.102647	0.346435	-4.79179
ENSMUSG00000001946.14	chr9	1865	Esam	protein_coding	0.61304	4.9187	5.99331	1.36025e-05	0.000720028	2.88877
ENSMUSG00000022372.14	chr15	6572	Sla	protein_coding	0.613021	1.86979	3.09481	0.00648486	0.0606881	-2.61643
ENSMUSG00000033777.4	chrX	4060	Tlr13	protein_coding	0.612939	1.49174	3.34333	0.0037858	0.0414725	-2.00314
ENSMUSG00000032380.9	chr9	1772	Dapk2	protein_coding	0.612383	5.15954	3.73408	0.00161336	0.0226136	-1.98163
ENSMUSG00000038608.15	chr1	7198	Dock10	protein_coding	0.611397	3.68095	5.00211	0.000104226	0.00311782	1.12423
ENSMUSG00000024401.14	chr17	1639	Tnf	protein_coding	0.611383	-2.08225	1.03053	0.316982	0.611926	-5.04748
ENSMUSG00000005968.14	chr3	2631	Tuft1	protein_coding	0.609562	1.58601	2.91397	0.00955627	0.0778982	-2.77501
ENSMUSG00000054435.16	chr6	1804	Gimap4	protein_coding	0.608547	2.98087	5.71066	2.40137e-05	0.00107396	2.6686
ENSMUSG00000032220.10	chr9	4699	Myo1e	protein_coding	0.606565	6.45409	7.98729	3.346e-07	5.09457e-05	6.54216
ENSMUSG00000025494.8	chr7	1990	Sigirr	protein_coding	0.606326	1.29134	2.9772	0.00834846	0.0719933	-2.63807
ENSMUSG00000025044.16	chr8	3636	Msr1	protein_coding	0.606113	2.14912	3.577	0.0022744	0.0287772	-1.67351
ENSMUSG00000090799.2	chr14	5513	Klhl33	protein_coding	0.606096	2.22358	1.31618	0.205318	0.49868	-5.58771
ENSMUSG00000024339.12	chr17	3442	Tap2	protein_coding	0.605978	3.30662	3.97516	0.000952482	0.0155223	-1.0694
ENSMUSG00000090958.2	chr7	4576	Lrrc32	protein_coding	0.605625	4.10993	3.31371	0.00403757	0.0436308	-2.6398
ENSMUSG00000062960.10	chr5	5924	Kdr	protein_coding	0.605048	6.05269	8.3746	1.73213e-07	3.1719e-05	7.23829
ENSMUSG00000026288.14	chr1	4937	Inpp5d	protein_coding	0.604828	4.10611	4.64058	0.000225067	0.00554525	0.1396
ENSMUSG00000025257.5	chrX	1508	Ribc1	protein_coding	0.60478	-1.07056	1.33807	0.198229	0.488864	-4.8568
ENSMUSG00000112640.1	chr10	2379	Gm32687	protein_coding	0.60469	-0.886289	1.37874	0.185576	0.472784	-4.79765
ENSMUSG00000031778.13	chr8	3315	Cx3cl1	protein_coding	0.604358	1.98193	3.91586	0.00108423	0.0170248	-0.87944
ENSMUSG00000015647.9	chr2	11388	Lama5	protein_coding	0.601907	3.04549	2.67942	0.0156901	0.108533	-3.60077
ENSMUSG00000042784.9	chr3	2242	Muc1	protein_coding	0.601481	2.12043	1.73361	0.100804	0.342583	-5.0174
ENSMUSG00000053310.11	chr9	1453	Nrgn	protein_coding	0.60144	3.51492	3.60542	0.00213747	0.0274809	-1.96359
ENSMUSG00000030263.13	chr6	2319	Lrmp	protein_coding	0.601086	2.25362	2.7399	0.0138194	0.0993986	-3.41584
ENSMUSG00000029826.14	chr6	4944	Zc3hav1	protein_coding	0.600493	4.02838	4.83615	0.000148179	0.00408638	0.65637
ENSMUSG00000006386.15	chr4	4654	Tek	protein_coding	0.599773	4.06357	5.85267	1.80249e-05	0.000872341	2.76292
ENSMUSG00000025854.15	chr5	3763	Fam20c	protein_coding	0.599126	6.04173	5.26406	6.01646e-05	0.00205363	1.24264
ENSMUSG00000028766.10	chr4	2522	Alpl	protein_coding	0.598634	9.94564	7.45307	8.56693e-07	9.59426e-05	5.60327
ENSMUSG00000042082.7	chr13	4038	Arsb	protein_coding	0.598357	6.05345	2.91738	0.00948685	0.0775838	-3.77319
ENSMUSG00000036390.8	chr6	1223	Gadd45a	protein_coding	0.597619	1.47957	2.6838	0.015547	0.108039	-3.27404
ENSMUSG00000022947.8	chr16	1170	Cbr3	protein_coding	0.595928	3.62521	4.36334	0.00040923	0.00846637	-0.299301
ENSMUSG00000070000.13	chr8	3351	Fcho1	protein_coding	0.594395	-1.22619	0.991629	0.335071	0.630194	-5.26123
ENSMUSG00000026928.14	chr2	1947	Card9	protein_coding	0.594138	0.968922	2.85941	0.0107329	0.0843627	-2.84265
ENSMUSG00000021379.2	chr13	3849	Id4	protein_coding	0.593058	2.53509	2.96402	0.00858734	0.0734641	-3.098
ENSMUSG00000027832.5	chr3	1898	Ptx3	protein_coding	0.591419	4.92104	2.98005	0.00829768	0.0717561	-3.59854
ENSMUSG00000024066.9	chr17	7775	Xdh	protein_coding	0.590788	0.974002	1.88806	0.0759379	0.292173	-4.53906
ENSMUSG00000028259.13	chr4	1171	Fhl5	protein_coding	0.590385	-2.31973	0.705531	0.489889	0.750111	-5.10066
ENSMUSG00000003526.12	chr16	4943	Prodh	protein_coding	0.589542	1.52719	3.21755	0.0049743	0.0506789	-2.24871
ENSMUSG00000022747.17	chr16	4123	St3gal6	protein_coding	0.589379	3.30233	3.5333	0.00250219	0.0310506	-2.01938
ENSMUSG00000020085.15	chr10	3086	Aifm2	protein_coding	0.58835	3.81716	5.33862	5.15257e-05	0.00186193	1.77456
ENSMUSG00000024661.7	chr19	2062	Fth1	protein_coding	0.587101	8.27521	5.63841	2.78145e-05	0.00117786	1.99644
ENSMUSG00000020732.13	chr11	2608	Rab37	protein_coding	0.586424	-1.7545	0.902736	0.379086	0.669095	-5.23371
ENSMUSG00000019913.4	chr10	7355	Sim1	protein_coding	0.586177	0.314378	1.04363	0.311046	0.606997	-5.20164
ENSMUSG00000038782.7	chr7	1424	1700028J19Rik	protein_coding	0.585399	-0.914602	1.08055	0.294758	0.593354	-5.1281
ENSMUSG00000029771.12	chr6	2241	Irf5	protein_coding	0.584799	2.34424	4.26761	0.000503673	0.00976433	-0.264027
ENSMUSG00000032532.7	chr9	799	Cck	protein_coding	0.584041	-0.642471	1.40681	0.177225	0.46193	-4.87731
ENSMUSG00000033730.4	chr14	3940	Egr3	protein_coding	0.583605	3.69641	1.89943	0.0743433	0.288001	-5.318
ENSMUSG00000029211.11	chr5	4108	Gabra4	protein_coding	0.58353	-0.738978	1.2337	0.233843	0.53168	-4.86659
ENSMUSG00000011008.13	chr3	2520	Mcoln2	protein_coding	0.583485	-1.39846	1.24873	0.228426	0.525179	-4.90048
ENSMUSG00000030554.16	chr7	7818	Synm	protein_coding	0.582285	3.82514	2.7331	0.0140185	0.10046	-3.76628
ENSMUSG00000054901.7	chr17	3260	Arhgef33	protein_coding	0.582256	-0.467453	1.48789	0.154814	0.429744	-4.80231
ENSMUSG00000037347.7	chrX	2206	Chst7	protein_coding	0.58073	2.11859	3.14547	0.00581351	0.0563511	-2.56217
ENSMUSG00000026923.15	chr2	9488	Notch1	protein_coding	0.579278	5.7417	6.27562	7.79149e-06	0.000493376	3.354
ENSMUSG00000049539.3	chr13	741	Hist1h1a	protein_coding	0.579106	-3.30617	0.632988	0.535035	0.781411	-5.02755
ENSMUSG00000022483.17	chr15	5104	Col2a1	protein_coding	0.579039	6.23723	0.424479	0.676458	0.858811	-7.32635
ENSMUSG00000028989.3	chr4	2157	Angptl7	protein_coding	0.578471	-1.66857	1.10394	0.284764	0.584546	-5.03842
ENSMUSG00000117098.1	chr17	837	Gm49909	protein_coding	0.578403	-0.807672	1.64466	0.118121	0.371255	-4.56283
ENSMUSG00000035441.14	chr11	5354	Myo1d	protein_coding	0.578237	6.46737	5.61646	2.90878e-05	0.00120643	1.97043
ENSMUSG00000022602.14	chr15	3055	Arc	protein_coding	0.577696	-1.26485	0.754494	0.460719	0.730716	-5.19486
ENSMUSG00000066975.12	chr5	808	Cryba4	protein_coding	0.576473	-0.625018	1.55011	0.139247	0.407545	-4.75436
ENSMUSG00000030351.5	chr6	5188	Tspan11	protein_coding	0.574526	7.51393	7.35063	1.03038e-06	0.000109942	5.37124
ENSMUSG00000054293.10	chrX	3044	P2ry10b	protein_coding	0.57445	3.84061	2.80321	0.0120911	0.0911269	-3.53687
ENSMUSG00000000958.10	chr14	2278	Slc7a7	protein_coding	0.573489	3.01045	4.87639	0.000136026	0.00379278	0.928359
ENSMUSG00000034957.10	chr7	2626	Cebpa	protein_coding	0.573026	3.69721	3.80922	0.00136889	0.0203727	-1.47822
ENSMUSG00000042249.11	chr5	6533	Grk3	protein_coding	0.572175	4.11724	3.79045	0.00142627	0.021008	-1.61481
ENSMUSG00000102018.8	chr15	1810	Iqank1	protein_coding	0.572037	-1.84956	0.842058	0.411266	0.694377	-5.08271
ENSMUSG00000068122.10	chrX	3283	Agtr2	protein_coding	0.571795	1.72448	1.5583	0.1373	0.404606	-5.44104
ENSMUSG00000023094.14	chr2	1196	Msrb2	protein_coding	0.57151	1.93652	3.27625	0.00437984	0.0461159	-2.1666
ENSMUSG00000037419.9	chr9	4470	Endod1	protein_coding	0.570936	5.89412	5.44029	4.17531e-05	0.00160738	1.62572
ENSMUSG00000074264.12	chr3	1985	Amy1	protein_coding	0.57034	-1.20695	0.96534	0.3477	0.64081	-5.13383
ENSMUSG00000073411.11	chr17	2102	H2-D1	protein_coding	0.570197	6.20179	4.62404	0.000233202	0.00569146	-0.135032
ENSMUSG00000037977.6	chr9	2599	6430571L13Rik	protein_coding	0.569722	-0.337303	1.91782	0.0718249	0.282127	-4.25802
ENSMUSG00000045318.6	chr5	3445	Adra2c	protein_coding	0.568572	0.314784	1.43137	0.170175	0.451546	-5.00927
ENSMUSG00000048779.5	chr7	1946	P2ry6	protein_coding	0.568427	2.36083	3.73351	0.00161538	0.0226136	-1.39182
ENSMUSG00000035095.11	chr14	4231	Fam167a	protein_coding	0.567912	5.69297	3.56195	0.00235041	0.0294639	-2.35532
ENSMUSG00000032135.15	chr9	2989	Mcam	protein_coding	0.567864	6.05533	5.76206	2.1639e-05	0.000997382	2.28951
ENSMUSG00000004814.10	chr5	1295	Ccl24	protein_coding	0.567415	-2.06715	0.901299	0.379828	0.669405	-5.1626
ENSMUSG00000070691.10	chr4	3884	Runx3	protein_coding	0.565936	5.1133	6.45182	5.53266e-06	0.000388462	3.78801
ENSMUSG00000033880.11	chr11	2330	Lgals3bp	protein_coding	0.565919	4.77781	2.8377	0.0112392	0.0868317	-3.85068
ENSMUSG00000048897.15	chr7	5871	Zfp710	protein_coding	0.565747	4.58667	6.64394	3.82741e-06	0.000298603	4.21895
ENSMUSG00000044042.18	chr2	11817	Fmn1	protein_coding	0.565126	3.52402	3.98187	0.00093863	0.0153616	-1.12735
ENSMUSG00000030047.14	chr6	3816	Arhgap25	protein_coding	0.564876	1.78587	3.1628	0.00559989	0.0549089	-2.48208
ENSMUSG00000079480.3	chrX	530	Pin4	protein_coding	0.564574	1.47273	3.1097	0.00627995	0.0593048	-2.42428
ENSMUSG00000021319.7	chr13	4049	Sfrp4	protein_coding	0.564039	3.50437	1.70309	0.10648	0.352666	-5.41927
ENSMUSG00000041235.12	chr4	10216	Chd7	protein_coding	0.563703	3.58904	3.66266	0.00188606	0.024959	-1.81559
ENSMUSG00000005338.13	chr1	5155	Cadm3	protein_coding	0.56315	3.53252	3.02612	0.00751732	0.0671961	-3.17346
ENSMUSG00000047907.11	chr2	5083	Tshz2	protein_coding	0.563032	4.88897	8.20208	2.31696e-07	4.1312e-05	7.06626
ENSMUSG00000026785.14	chr2	3460	Pkn3	protein_coding	0.562999	4.1305	4.27331	0.000497473	0.0097053	-0.576345
ENSMUSG00000038393.14	chr3	2827	Txnip	protein_coding	0.562738	7.58123	4.2303	0.000546207	0.0103521	-1.02808
ENSMUSG00000022548.14	chr16	2074	Apod	protein_coding	0.562542	4.8006	3.02012	0.00761472	0.0678725	-3.57078
ENSMUSG00000053560.5	chr8	1524	Ier2	protein_coding	0.561074	5.03714	3.38531	0.0034553	0.0391432	-2.68805
ENSMUSG00000042501.12	chr1	4752	Cpa6	protein_coding	0.560953	-0.135768	1.84958	0.0815654	0.303019	-4.49913
ENSMUSG00000043811.5	chr16	1938	Rtn4r	protein_coding	0.560756	1.24609	2.14476	0.0464781	0.216658	-4.20203
ENSMUSG00000032370.8	chr9	2031	Lactb	protein_coding	0.560526	3.05234	5.337	5.16993e-05	0.00186324	1.89164
ENSMUSG00000041842.15	chr3	5918	Fhdc1	protein_coding	0.560267	2.52613	2.47686	0.0238756	0.142708	-3.92664
ENSMUSG00000031383.8	chrX	2722	Dusp9	protein_coding	0.560039	2.09029	3.88873	0.00115047	0.0178172	-0.99931
ENSMUSG00000002985.16	chr7	1408	Apoe	protein_coding	0.559113	7.28769	3.44901	0.00300744	0.0351965	-2.72753
ENSMUSG00000052151.12	chr10	1654	Plpp2	protein_coding	0.558599	1.92925	3.84724	0.00125969	0.0191369	-0.979332
ENSMUSG00000031610.3	chr8	700	Scrg1	protein_coding	0.558017	-1.70284	0.495684	0.626366	0.836245	-5.33456
ENSMUSG00000060512.7	chr5	2008	0610040J01Rik	protein_coding	0.557916	-1.55029	1.24452	0.229934	0.527269	-4.89004
ENSMUSG00000030214.7	chr6	2058	Plbd1	protein_coding	0.557774	1.30214	2.3602	0.0302751	0.16556	-3.8438
ENSMUSG00000027849.18	chr3	4416	Syt6	protein_coding	0.557756	2.6183	1.93084	0.070089	0.278854	-4.99335
ENSMUSG00000028339.17	chr4	5172	Col15a1	protein_coding	0.55766	7.44785	4.29807	0.000471443	0.00935362	-0.879498
ENSMUSG00000033948.3	chr4	5582	Zswim5	protein_coding	0.557406	-0.559816	0.94459	0.357898	0.649828	-5.27081
ENSMUSG00000042377.8	chr11	4778	Fam83g	protein_coding	0.557286	1.10338	1.84681	0.0819838	0.303817	-4.60832
ENSMUSG00000090272.8	chr1	2026	Mndal	protein_coding	0.556381	1.18087	1.90901	0.0730217	0.284622	-4.56717
ENSMUSG00000079419.4	chr19	1841	Ms4a6c	protein_coding	0.555899	2.33336	3.10481	0.00634661	0.0596828	-2.72109
ENSMUSG00000032698.15	chr2	1706	Lmo2	protein_coding	0.555702	2.75937	3.92177	0.00107032	0.0169043	-1.07695
ENSMUSG00000039037.5	chr3	5667	St6galnac5	protein_coding	0.555481	2.25386	3.21387	0.00501414	0.0509727	-2.55486
ENSMUSG00000037166.5	chr7	950	Ppp1r14a	protein_coding	0.555164	0.519903	1.78092	0.0925232	0.325573	-4.60782
ENSMUSG00000090077.9	chr2	1959	Lime1	protein_coding	0.554557	-2.35326	0.707055	0.488965	0.749947	-5.22442
ENSMUSG00000022912.8	chr16	3303	Pros1	protein_coding	0.554318	6.31394	9.43776	3.12596e-08	1.08615e-05	8.98569
ENSMUSG00000027215.13	chr2	1824	Cd82	protein_coding	0.55396	5.18309	7.52629	7.5144e-07	8.70322e-05	5.83335
ENSMUSG00000032232.14	chr9	6754	Cgnl1	protein_coding	0.553847	7.19987	7.68238	5.69586e-07	7.14934e-05	5.98795
ENSMUSG00000050505.7	chr14	5241	Pcdh20	protein_coding	0.553129	3.22513	1.81269	0.0873026	0.315674	-5.16242
ENSMUSG00000021775.11	chr14	4663	Nr1d2	protein_coding	0.55299	4.17997	2.93855	0.00906789	0.0755249	-3.41877
ENSMUSG00000032498.9	chr9	3762	Mlh1	protein_coding	0.552851	3.65163	1.81896	0.0863028	0.313672	-5.45971
ENSMUSG00000048865.16	chr1	5017	Arhgap30	protein_coding	0.551852	2.82328	4.32033	0.000449215	0.0090585	-0.261616
ENSMUSG00000032802.8	chr2	2812	Srxn1	protein_coding	0.551106	4.78572	3.59597	0.00218208	0.0279749	-2.16312
ENSMUSG00000031712.10	chr8	1908	Il15	protein_coding	0.550763	-0.91103	1.57913	0.132448	0.396803	-4.58716
ENSMUSG00000047250.13	chr2	2867	Ptgs1	protein_coding	0.550707	1.98935	2.87222	0.0104447	0.0827095	-3.05006
ENSMUSG00000043091.9	chr15	1982	Tuba1c	protein_coding	0.550444	5.24484	4.97033	0.000111467	0.00326945	0.708212
ENSMUSG00000050199.13	chr2	5060	Lgr4	protein_coding	0.549972	6.01603	4.88662	0.000133104	0.00372664	0.429053
ENSMUSG00000022952.17	chr16	5861	Runx1	protein_coding	0.548621	5.58542	4.14428	0.000658645	0.0119004	-1.13795
ENSMUSG00000022148.16	chr15	2669	Fyb	protein_coding	0.548589	2.63495	4.23513	0.000540502	0.0102726	-0.431261
ENSMUSG00000054459.8	chr12	1903	Vsnl1	protein_coding	0.548559	1.19007	2.65136	0.0166383	0.112621	-3.41163
ENSMUSG00000000253.13	chr13	1580	Gmpr	protein_coding	0.548251	1.54079	1.88503	0.0763679	0.292899	-4.71207
ENSMUSG00000022367.7	chr15	4237	Has2	protein_coding	0.548012	3.22153	4.10828	0.000712392	0.0125225	-0.660477
ENSMUSG00000057604.9	chr6	1730	Lmcd1	protein_coding	0.547884	1.95917	2.3514	0.0308182	0.167449	-4.0173
ENSMUSG00000027859.10	chr3	1187	Ngf	protein_coding	0.547586	2.14835	2.22251	0.0398802	0.197449	-4.37449
ENSMUSG00000021665.9	chr13	1905	Hexb	protein_coding	0.547524	5.65213	3.85663	0.00123409	0.0187901	-1.74199
ENSMUSG00000027301.7	chr2	537	Oxt	protein_coding	0.547055	-3.72628	0.582543	0.56773	0.801889	-5.13166
ENSMUSG00000019732.14	chr8	1769	Calr3	protein_coding	0.546706	0.264996	1.89792	0.0745532	0.288484	-4.36017
ENSMUSG00000036743.4	chr18	1918	Psma8	protein_coding	0.546403	-1.06188	1.20947	0.242782	0.542234	-5.01155
ENSMUSG00000022899.9	chr16	3994	Slc15a2	protein_coding	0.545819	0.841275	0.725779	0.477696	0.74382	-5.92008
ENSMUSG00000021414.8	chr13	2402	Fam217a	protein_coding	0.545387	-1.10169	1.08071	0.294688	0.593354	-5.07304
ENSMUSG00000022797.16	chr16	4890	Tfrc	protein_coding	0.545325	4.44417	3.6314	0.00201949	0.0262378	-2.05053
ENSMUSG00000031502.11	chr8	6615	Col4a1	protein_coding	0.545184	10.1576	5.81921	1.9281e-05	0.000910371	2.41687
ENSMUSG00000021624.9	chr13	2650	Cd180	protein_coding	0.545006	0.737112	2.08348	0.0523675	0.234744	-4.19776
ENSMUSG00000050493.8	chr4	913	Fam167b	protein_coding	0.544829	1.51457	2.39622	0.0281453	0.158125	-3.8349
ENSMUSG00000025597.13	chrX	3584	Klhl4	protein_coding	0.543187	1.61224	2.38208	0.0289644	0.160794	-3.82658
ENSMUSG00000038347.15	chr17	1875	Tcte2	protein_coding	0.543031	-1.78521	0.931715	0.364328	0.656418	-5.14118
ENSMUSG00000068457.14	chrY	5208	Uty	protein_coding	0.542719	-1.01434	0.126434	0.900849	0.963803	-5.73454
ENSMUSG00000039481.5	chr17	1023	Nrtn	protein_coding	0.542575	0.88138	2.16838	0.044375	0.21042	-4.14626
ENSMUSG00000049690.15	chr1	7212	Nckap5	protein_coding	0.542569	0.202928	1.4691	0.159788	0.43675	-4.93563
ENSMUSG00000031503.13	chr8	6450	Col4a2	protein_coding	0.542039	9.56908	5.89649	1.65066e-05	0.000817588	2.55813
ENSMUSG00000024818.15	chr19	2599	Slc25a45	protein_coding	0.541333	2.09398	2.8938	0.0099759	0.0799902	-3.03154
ENSMUSG00000032508.8	chr9	2458	Myd88	protein_coding	0.540622	4.73017	5.88152	1.701e-05	0.00083214	2.67974
ENSMUSG00000068854.7	chr3	2620	Hist2h2be	protein_coding	0.539891	2.07555	2.66069	0.0163169	0.111335	-3.42813
ENSMUSG00000012889.8	chr8	3011	Podnl1	protein_coding	0.539803	5.38579	2.65423	0.0165387	0.112271	-4.21797
ENSMUSG00000024696.9	chr19	1707	Lpxn	protein_coding	0.539684	0.818843	2.23521	0.0388881	0.194285	-3.9901
ENSMUSG00000050321.3	chr18	8352	Neto1	protein_coding	0.538704	-0.0956291	1.87116	0.0783659	0.296951	-4.47775
ENSMUSG00000045838.8	chr2	4703	Ccdc9b	protein_coding	0.5383	1.55833	2.18652	0.042819	0.206136	-4.13088
ENSMUSG00000016496.7	chr19	3622	Cd274	protein_coding	0.536822	-1.02818	1.321	0.203741	0.496831	-4.94455
ENSMUSG00000033355.6	chr16	1859	Rtp4	protein_coding	0.536347	1.87205	2.97586	0.00837245	0.0719933	-2.82849
ENSMUSG00000038235.4	chr1	2518	F11r	protein_coding	0.535872	3.77051	5.8406	1.84681e-05	0.000890609	2.78468
ENSMUSG00000032501.9	chr15	4330	Trib1	protein_coding	0.535718	4.06318	3.87523	0.00118492	0.018204	-1.43443
ENSMUSG00000020325.10	chr10	1955	Fstl3	protein_coding	0.535281	4.48737	3.76234	0.00151669	0.021772	-1.79161
ENSMUSG00000025283.15	chrX	1352	Sat1	protein_coding	0.534679	4.36846	3.96423	0.000975504	0.0157745	-1.31377
ENSMUSG00000033768.17	chr19	6667	Nrxn2	protein_coding	0.533817	0.853695	1.83793	0.0833399	0.306802	-4.60973
ENSMUSG00000029759.9	chr6	2014	Pon3	protein_coding	0.533765	3.25843	3.73696	0.00160323	0.0225601	-1.53813
ENSMUSG00000069041.8	chr3	2128	Slc25a31	protein_coding	0.533113	0.226858	0.986722	0.337404	0.632372	-5.55142
ENSMUSG00000039910.10	chr10	2411	Cited2	protein_coding	0.533108	4.28648	3.26026	0.00453444	0.0471937	-2.85777
ENSMUSG00000014599.10	chr3	4176	Csf1	protein_coding	0.533092	6.54756	6.48365	5.20327e-06	0.000373066	3.7184
ENSMUSG00000033191.14	chr4	4234	Tie1	protein_coding	0.532695	5.76399	6.10791	1.08349e-05	0.000611766	3.01919
ENSMUSG00000028978.12	chr5	4132	Nos3	protein_coding	0.531661	3.78892	3.20189	0.0051459	0.0518069	-2.81513
ENSMUSG00000039774.12	chr4	2288	Galnt12	protein_coding	0.53056	0.648169	2.52538	0.0216093	0.133043	-3.3826
ENSMUSG00000059401.13	chrX	4796	Mamld1	protein_coding	0.529992	1.21103	2.2411	0.0384361	0.192621	-4.05826
ENSMUSG00000049502.17	chr16	5309	Dtx3l	protein_coding	0.52807	2.74141	3.83782	0.00128591	0.019448	-1.25916
ENSMUSG00000029716.13	chr5	3072	Tfr2	protein_coding	0.528059	1.85126	3.41562	0.00323448	0.0371759	-1.96105
ENSMUSG00000042942.18	chr18	8420	Greb1l	protein_coding	0.527992	1.47219	1.73785	0.100036	0.341513	-4.88742
ENSMUSG00000023829.9	chr17	1985	Slc22a1	protein_coding	0.527707	-2.0318	1.05256	0.307049	0.603623	-5.00604
ENSMUSG00000037031.10	chr10	3638	Tspan15	protein_coding	0.525498	2.60937	3.84424	0.00126799	0.0192414	-1.15107
ENSMUSG00000022803.12	chr16	2169	Popdc2	protein_coding	0.525258	-1.35715	1.01529	0.32398	0.618607	-5.13782
ENSMUSG00000070737.10	chr4	1762	Tmem35b	protein_coding	0.52506	1.6511	2.80426	0.0120643	0.0910769	-3.07254
ENSMUSG00000027848.12	chr3	5465	Olfml3	protein_coding	0.525018	9.37322	6.22096	8.67187e-06	0.000517676	3.21537
ENSMUSG00000027684.16	chr3	5692	Mecom	protein_coding	0.524567	2.073	2.60367	0.0183761	0.119979	-3.51091
ENSMUSG00000020486.18	chr11	2136	2024-09-04	protein_coding	0.523768	4.21514	3.21038	0.00505211	0.0512418	-2.90804
ENSMUSG00000049686.14	chr5	1875	Orai1	protein_coding	0.523	3.15687	3.16721	0.00554671	0.0544663	-2.73902
ENSMUSG00000049916.12	chr16	1266	2610318N02Rik	protein_coding	0.522222	0.406814	2.01472	0.0597776	0.254571	-4.23101
ENSMUSG00000054342.8	chr7	3637	Kcnn4	protein_coding	0.52167	5.84282	2.41616	0.0270275	0.154145	-4.76248
ENSMUSG00000021732.14	chr13	4114	Fgf10	protein_coding	0.521634	1.05424	1.81864	0.0863531	0.313719	-4.53572
ENSMUSG00000036040.14	chr2	5956	Adamtsl2	protein_coding	0.521601	0.895706	1.69025	0.108951	0.354894	-4.7956
ENSMUSG00000027102.4	chr2	2634	Hoxd8	protein_coding	0.520501	0.899307	1.26948	0.221111	0.517534	-5.46348
ENSMUSG00000026271.15	chr1	4214	Gpr35	protein_coding	0.520214	-0.517165	1.19126	0.249667	0.549623	-5.07974
ENSMUSG00000033849.3	chr1	9288	B3galt2	protein_coding	0.518655	1.06112	1.90055	0.0741867	0.287676	-4.60738
ENSMUSG00000039031.16	chr10	3651	Arhgap18	protein_coding	0.518265	4.08141	5.66676	2.62539e-05	0.00112942	2.33824
ENSMUSG00000020717.19	chr11	3441	Pecam1	protein_coding	0.518025	6.57221	6.28134	7.70488e-06	0.0004922	3.31777
ENSMUSG00000037206.15	chr9	2223	Islr	protein_coding	0.517889	7.48969	5.43262	4.24189e-05	0.00161723	1.56063
ENSMUSG00000020696.18	chr11	4973	Rffl	protein_coding	0.517221	3.05467	3.86232	0.00121885	0.0185998	-1.19265
ENSMUSG00000021696.9	chr13	4013	Elovl7	protein_coding	0.516974	-0.2363	1.41779	0.174046	0.457605	-4.89415
ENSMUSG00000059089.4	chr1	1256	Fcgr4	protein_coding	0.51585	-0.642591	1.13163	0.273259	0.575079	-5.20959
ENSMUSG00000025608.9	chr6	5379	Podxl	protein_coding	0.515307	5.70456	4.00343	0.000895462	0.0148648	-1.4358
ENSMUSG00000022096.14	chr14	5607	Hr	protein_coding	0.51525	2.25802	1.64141	0.118798	0.372819	-5.30826
ENSMUSG00000019989.8	chr10	4253	Enpp3	protein_coding	0.515196	3.13951	3.07035	0.00683552	0.0630008	-2.86064
ENSMUSG00000064262.7	chr6	3160	Gimap8	protein_coding	0.513839	2.02682	2.83782	0.0112364	0.0868317	-3.09078
ENSMUSG00000022969.13	chr16	2791	Il10rb	protein_coding	0.513807	3.85325	4.36799	0.000405126	0.00843298	-0.326923
ENSMUSG00000031871.9	chr8	3995	Cdh5	protein_coding	0.513717	7.07324	5.99347	1.3598e-05	0.000720028	2.72485
ENSMUSG00000069919.7	chr11	699	Hba-a1	protein_coding	0.513297	6.24501	1.80054	0.0892681	0.320004	-5.92417
ENSMUSG00000026956.15	chr2	3349	Uap1l1	protein_coding	0.513226	4.41938	5.97724	1.40452e-05	0.00072922	2.94113
ENSMUSG00000005131.4	chr9	2732	4930550C14Rik	protein_coding	0.513027	-0.519604	1.56323	0.136138	0.402851	-4.68779
ENSMUSG00000020553.8	chr11	2723	Pctp	protein_coding	0.512791	1.87489	2.39454	0.0282413	0.158578	-3.86355
ENSMUSG00000034308.13	chr8	2867	Sdr42e1	protein_coding	0.512154	0.709629	1.70331	0.106439	0.352655	-4.75645
ENSMUSG00000027435.8	chr2	6677	Cd93	protein_coding	0.51191	6.53343	6.32834	7.02983e-06	0.000462433	3.412
ENSMUSG00000029153.11	chr5	2554	Ociad2	protein_coding	0.511865	1.59776	1.37982	0.185249	0.472629	-5.36075
ENSMUSG00000091649.3	chr14	1184	Phf11b	protein_coding	0.510751	-1.91314	0.682851	0.50376	0.760268	-5.28377
ENSMUSG00000060477.14	chr6	3196	Irak2	protein_coding	0.509874	2.34489	3.20876	0.00506987	0.0513249	-2.43854
ENSMUSG00000039246.8	chr1	1578	Lyplal1	protein_coding	0.509004	2.09343	2.93435	0.00914951	0.0756006	-2.95599
ENSMUSG00000035235.13	chr14	1619	Trim13	protein_coding	0.508889	1.18245	2.80554	0.0120317	0.0909326	-2.98142
ENSMUSG00000022449.14	chr15	6886	Adamts20	protein_coding	0.508626	0.122323	1.54549	0.140357	0.408851	-4.95835
ENSMUSG00000069265.2	chr13	534	Hist1h3a	protein_coding	0.508304	-3.54858	0.584255	0.566604	0.801237	-5.08552
ENSMUSG00000021108.18	chr12	3634	Prkch	protein_coding	0.508277	4.12364	4.06029	0.000790976	0.0136542	-1.06147
ENSMUSG00000035109.14	chr2	4343	Shc4	protein_coding	0.50785	0.507936	1.43065	0.170377	0.451761	-5.10272
ENSMUSG00000063060.6	chr14	3299	Sox7	protein_coding	0.507265	2.94378	3.21723	0.00497776	0.0506789	-2.56422
ENSMUSG00000022382.15	chr15	3400	Wnt7b	protein_coding	0.507251	3.9618	1.94066	0.0688051	0.27577	-5.31047
ENSMUSG00000059003.12	chr16	14634	Grin2a	protein_coding	0.506872	-0.324507	1.8122	0.0873806	0.315674	-4.77998
ENSMUSG00000029298.15	chr5	5043	Gbp9	protein_coding	0.506731	2.5112	2.84509	0.0110642	0.0861179	-3.2002
ENSMUSG00000002668.8	chr17	2984	Dennd1c	protein_coding	0.506287	0.519623	2.05105	0.0557517	0.243943	-4.23741
ENSMUSG00000037447.16	chr1	5504	Arid5a	protein_coding	0.505478	4.26024	2.80431	0.0120631	0.0910769	-3.73638
ENSMUSG00000026435.15	chr1	3340	Slc45a3	protein_coding	0.505284	2.35636	2.07731	0.0529965	0.236391	-4.68294
ENSMUSG00000037446.14	chr17	2179	Tulp1	protein_coding	0.505069	1.74699	1.92232	0.0712208	0.281054	-4.82914
ENSMUSG00000032690.16	chr5	3961	Oas2	protein_coding	0.504817	1.40909	2.041	0.0568402	0.246398	-4.48114
ENSMUSG00000021217.7	chr7	5098	Tshz3	protein_coding	0.504771	3.09916	3.33048	0.00389304	0.0423732	-2.28932
ENSMUSG00000033965.10	chrX	4152	Slc16a2	protein_coding	0.504769	4.67452	5.63857	2.7805e-05	0.00117786	2.17604
ENSMUSG00000045777.14	chr7	3412	Ifitm10	protein_coding	0.504747	0.984628	2.20382	0.0413825	0.202299	-4.08709
ENSMUSG00000042165.8	chr3	1392	Gm9774	protein_coding	0.504392	-1.55564	1.27227	0.220143	0.516206	-4.84109
ENSMUSG00000030774.13	chr7	3065	Pak1	protein_coding	0.503057	6.0001	4.32198	0.000447607	0.00903953	-0.770694
ENSMUSG00000014773.13	chr17	3581	Dll1	protein_coding	0.502666	0.621621	1.50176	0.151224	0.424813	-5.01588
ENSMUSG00000091306.2	chr14	234	Gm17606	protein_coding	0.502633	-3.7661	0.524139	0.606845	0.826134	-5.03797
ENSMUSG00000069049.11	chrY	3114	Eif2s3y	protein_coding	0.502102	-0.472059	0.1007	0.920949	0.972672	-5.89094
ENSMUSG00000037921.15	chr8	6535	Ddx60	protein_coding	0.501933	0.00586299	1.19397	0.248635	0.549097	-5.22757
ENSMUSG00000005611.15	chr7	6198	Mrvi1	protein_coding	0.501198	1.45963	1.80649	0.0883001	0.317473	-4.76366
ENSMUSG00000031520.6	chr8	2449	Vegfc	protein_coding	0.501153	1.6602	2.46492	0.0244672	0.144847	-3.75637
ENSMUSG00000022419.16	chr15	8547	Deptor	protein_coding	0.501096	3.8056	3.66774	0.00186523	0.0248045	-1.7766
ENSMUSG00000052688.12	chr1	4498	Rab7b	protein_coding	0.500506	3.56236	3.17288	0.00547917	0.0540773	-2.81017
ENSMUSG00000019848.14	chr10	1853	Popdc3	protein_coding	0.500096	-2.06692	0.679347	0.505923	0.76192	-5.31968
ENSMUSG00000017309.11	chr11	2737	Cd300lg	protein_coding	0.499529	3.0648	2.01297	0.0599775	0.254942	-4.88221
ENSMUSG00000028051.10	chr3	4002	Hcn3	protein_coding	0.499247	0.581827	1.79611	0.089993	0.321004	-4.56297
ENSMUSG00000015468.14	chr17	6591	Notch4	protein_coding	0.499068	4.9146	4.56915	0.000262403	0.00618403	-0.106893
ENSMUSG00000037405.8	chr9	2535	Icam1	protein_coding	0.498554	4.87216	4.04703	0.000814186	0.013913	-1.30694
ENSMUSG00000073802.5	chr4	1390	Cdkn2b	protein_coding	0.498516	1.2363	2.01433	0.0598224	0.254682	-4.48462
ENSMUSG00000015839.6	chr2	2475	Nfe2l2	protein_coding	0.497115	5.03613	7.09797	1.63444e-06	0.000151802	5.04774
ENSMUSG00000005220.10	chr5	4862	Corin	protein_coding	0.496869	-0.304314	1.22828	0.23582	0.533667	-5.05565
ENSMUSG00000024140.10	chr17	5516	Epas1	protein_coding	0.496818	5.38558	4.41653	0.000364725	0.00778329	-0.497188
ENSMUSG00000029804.17	chr6	4731	Herc3	protein_coding	0.49642	1.56599	2.61868	0.0178112	0.117507	-3.43437
ENSMUSG00000037661.14	chr3	2523	Gpr160	protein_coding	0.496313	-1.22783	1.44683	0.165855	0.44549	-4.75945
ENSMUSG00000028331.12	chr4	2127	Trmo	protein_coding	0.495967	1.93842	3.11238	0.00624383	0.0591266	-2.52095
ENSMUSG00000026147.16	chr1	3834	Col9a1	protein_coding	0.495743	4.31374	0.485855	0.633178	0.83922	-6.92472
ENSMUSG00000033327.17	chr17	12533	Tnxb	protein_coding	0.494774	2.52555	1.12085	0.277699	0.579133	-6.26233
ENSMUSG00000057054.11	chr11	1255	Inca1	protein_coding	0.494537	-1.47539	0.692124	0.498061	0.756463	-5.38062
ENSMUSG00000040957.15	chr18	3396	Cables1	protein_coding	0.492553	3.56459	3.87474	0.0011862	0.018204	-1.28968
ENSMUSG00000037411.10	chr5	3011	Serpine1	protein_coding	0.492536	5.9499	1.19703	0.247472	0.547419	-6.71786
ENSMUSG00000005803.14	chr2	1985	Sqor	protein_coding	0.492534	1.42458	2.27875	0.0356588	0.183313	-4.00197
ENSMUSG00000079511.8	chr6	3628	Gm42688	protein_coding	0.492	0.778987	1.9532	0.0671955	0.272543	-4.39936
ENSMUSG00000030170.14	chr6	2371	Wnt5b	protein_coding	0.491592	4.9523	4.13158	0.000677124	0.0120892	-1.00705
ENSMUSG00000030096.8	chr6	6186	Slc6a6	protein_coding	0.491376	6.91047	5.33932	5.14505e-05	0.00186193	1.3701
ENSMUSG00000024065.8	chr17	3659	Ehd3	protein_coding	0.490527	3.63725	2.59914	0.0185498	0.120414	-3.88641
ENSMUSG00000042873.11	chr6	4762	Lhfpl4	protein_coding	0.490353	-0.067685	1.05552	0.30573	0.602422	-5.34545
ENSMUSG00000007097.14	chr1	6227	Atp1a2	protein_coding	0.489786	1.02589	0.819208	0.42383	0.705741	-5.77064
ENSMUSG00000018169.12	chr15	1865	Mfng	protein_coding	0.489294	2.95048	3.02857	0.00747785	0.0670631	-2.96309
ENSMUSG00000044916.10	chr2	1066	1700029I15Rik	protein_coding	0.488708	-0.184536	1.37716	0.186053	0.473512	-4.90606
ENSMUSG00000062515.3	chr3	4231	Fabp4	protein_coding	0.488256	5.52191	3.27874	0.00435619	0.0459384	-3.03517
ENSMUSG00000043079.17	chr18	5159	Synpo	protein_coding	0.488171	6.78354	6.64301	3.83418e-06	0.000298603	4.03253
ENSMUSG00000020709.15	chr11	1785	Adap2	protein_coding	0.487941	1.41408	2.54835	0.0206084	0.12911	-3.54471
ENSMUSG00000061082.11	chrX	1201	Plac1	protein_coding	0.487752	0.338912	1.46669	0.160436	0.437262	-5.03411
ENSMUSG00000020577.17	chr12	1932	Tspan13	protein_coding	0.487654	3.16462	2.46141	0.0246436	0.145257	-4.11399
ENSMUSG00000024168.8	chr17	1846	Tmem204	protein_coding	0.487527	4.51531	4.63593	0.000227326	0.00557051	0.135571
ENSMUSG00000021559.14	chr13	5491	Dapk1	protein_coding	0.48661	4.59737	4.59819	0.00024652	0.00591705	-0.00573424
ENSMUSG00000022885.16	chr16	4506	St6gal1	protein_coding	0.48661	4.49113	4.18958	0.000596788	0.0110934	-0.826123
ENSMUSG00000024887.10	chr19	7049	Asah2	protein_coding	0.486317	3.06043	3.57777	0.00227057	0.0287772	-1.82765
ENSMUSG00000025092.7	chr19	5734	Hspa12a	protein_coding	0.486279	2.1546	2.41236	0.0272373	0.154765	-3.94169
ENSMUSG00000028164.15	chr3	3675	Manba	protein_coding	0.485952	3.82422	3.43053	0.00313112	0.0362958	-2.36327
ENSMUSG00000001507.16	chr11	4861	Itga3	protein_coding	0.485412	1.64313	1.78249	0.0922595	0.325067	-4.84706
ENSMUSG00000048200.12	chr7	1698	Cracr2b	protein_coding	0.485298	2.79177	3.40371	0.00331957	0.0378968	-2.12988
ENSMUSG00000015850.11	chr3	4036	Adamtsl4	protein_coding	0.485169	4.06106	3.66537	0.00187491	0.02486	-1.76042
ENSMUSG00000030669.13	chr7	994	Calca	protein_coding	0.484735	0.370662	1.48806	0.154769	0.429744	-5.093
ENSMUSG00000046916.9	chr10	2845	Myct1	protein_coding	0.484379	2.70936	2.82136	0.0116353	0.0887781	-3.30053
ENSMUSG00000032125.20	chr9	4952	Robo4	protein_coding	0.483738	4.80835	5.49948	3.69629e-05	0.00145156	1.87894
ENSMUSG00000073412.6	chr17	415	Lst1	protein_coding	0.483636	1.38695	2.79259	0.0123657	0.0925616	-3.14672
ENSMUSG00000019960.8	chr10	2796	Dusp6	protein_coding	0.482799	4.83267	5.02984	9.83023e-05	0.00300249	0.896564
ENSMUSG00000064023.4	chr7	1322	Klk8	protein_coding	0.482347	0.114062	1.12889	0.274384	0.576282	-5.33758
ENSMUSG00000063506.14	chr14	2596	Arhgap22	protein_coding	0.482226	0.299237	1.38779	0.182849	0.46999	-5.05879
ENSMUSG00000004885.5	chr3	931	Crabp2	protein_coding	0.48192	3.41108	2.31227	0.0333432	0.175672	-4.64489
ENSMUSG00000079037.9	chr2	2184	Prnp	protein_coding	0.481771	6.02141	3.74778	0.00156575	0.0221477	-2.02026
ENSMUSG00000025902.13	chr1	3242	Sox17	protein_coding	0.481637	2.68808	2.17494	0.0438066	0.208802	-4.52989
ENSMUSG00000018830.10	chr16	6549	Myh11	protein_coding	0.481507	1.83998	0.77935	0.446323	0.719869	-5.8499
ENSMUSG00000021822.3	chr14	2342	Plau	protein_coding	0.481379	3.89698	3.8892	0.00114929	0.0178172	-1.41133
ENSMUSG00000022788.16	chr16	8342	Fgd4	protein_coding	0.481364	1.20026	2.05004	0.0558599	0.24418	-4.39649
ENSMUSG00000040364.8	chr7	2470	Sec1	protein_coding	0.481181	-0.568756	1.31079	0.207094	0.501096	-4.96445
ENSMUSG00000038781.7	chr17	1597	Stap2	protein_coding	0.480725	2.65455	2.28594	0.0351497	0.181535	-4.29706
ENSMUSG00000068246.6	chr15	1573	Apol9b	protein_coding	0.480652	1.5965	1.86372	0.0794565	0.298673	-4.74106
ENSMUSG00000036412.5	chr18	2975	Arsi	protein_coding	0.480348	4.18959	2.87719	0.0103348	0.0822307	-3.63004
ENSMUSG00000031790.8	chr8	5135	Mmp15	protein_coding	0.479449	4.65787	4.87498	0.000136437	0.00379642	0.596613
ENSMUSG00000032020.15	chr9	6354	Ubash3b	protein_coding	0.479296	4.21923	4.47999	0.000317996	0.00707579	-0.155302
ENSMUSG00000012519.14	chr8	2003	Mlkl	protein_coding	0.479169	0.59255	2.20181	0.0415467	0.202737	-4.02085
ENSMUSG00000057182.15	chr2	9560	Scn3a	protein_coding	0.477883	2.67406	1.82415	0.0854823	0.311641	-5.16953
ENSMUSG00000079177.4	chr12	3004	Fam228a	protein_coding	0.477491	-1.3219	0.931768	0.364301	0.656418	-5.21004
ENSMUSG00000034738.8	chr2	1808	Nostrin	protein_coding	0.477135	0.749226	1.96855	0.0652703	0.267821	-4.39159
ENSMUSG00000027938.11	chr3	1553	Creb3l4	protein_coding	0.476713	-1.30483	1.21765	0.239736	0.538905	-4.92724
ENSMUSG00000062713.8	chr16	3999	Sim2	protein_coding	0.47637	-2.59734	0.411085	0.686066	0.864666	-4.85875
ENSMUSG00000053702.16	chr2	8079	Nebl	protein_coding	0.476346	1.3421	1.87207	0.0782332	0.296625	-4.68152
ENSMUSG00000025350.15	chr10	1329	Rdh5	protein_coding	0.476052	0.947498	1.75722	0.0965943	0.334342	-4.76577
ENSMUSG00000037318.10	chr1	3372	Traf3ip3	protein_coding	0.475362	-0.422994	1.38765	0.182891	0.470006	-4.94107
ENSMUSG00000032860.5	chr7	3011	P2ry2	protein_coding	0.475347	1.70803	2.0799	0.052732	0.235677	-4.4697
ENSMUSG00000028093.15	chr3	3291	Acp6	protein_coding	0.475294	4.03426	4.35735	0.000414569	0.00853773	-0.358759
ENSMUSG00000031007.2	chrX	2324	Atp6ap2	protein_coding	0.475045	5.55869	4.99244	0.000106376	0.00316815	0.722221
ENSMUSG00000023942.15	chr17	2216	Slc29a1	protein_coding	0.47493	6.27913	5.2138	6.68148e-05	0.00221913	1.11808
ENSMUSG00000045689.3	chr18	3718	Pcdhb4	protein_coding	0.474665	0.682264	1.98673	0.0630553	0.262475	-4.33689
ENSMUSG00000064373.12	chr15	2085	Selenop	protein_coding	0.474573	6.10628	4.3608	0.000411483	0.0084877	-0.718502
ENSMUSG00000020641.16	chr12	4189	Rsad2	protein_coding	0.473971	1.86447	1.41126	0.175931	0.460785	-5.48472
ENSMUSG00000022439.9	chr15	2700	Parvg	protein_coding	0.473899	0.0938374	1.13744	0.270893	0.573912	-5.33162
ENSMUSG00000032735.15	chr18	4532	Ablim3	protein_coding	0.473729	2.41217	2.16152	0.0449764	0.211467	-4.50864
ENSMUSG00000038605.11	chr2	2164	Samd10	protein_coding	0.473189	-0.535708	1.24034	0.23144	0.528699	-5.02536
ENSMUSG00000103677.1	chr18	4727	Pcdhga4	protein_coding	0.472682	0.737715	2.16639	0.0445487	0.210561	-4.01639
ENSMUSG00000031841.19	chr8	4565	Cdh13	protein_coding	0.471429	4.43189	4.033	0.000839508	0.0141847	-1.13618
[truncated: 12,305 more rows]

## Sheet: contrast_Lam_HH_vs_Lam_WT_GO
Query	Significant	P.value	Term_size	Query_size	Intersection_size	Precision	Recall	Term_id	Source	Term_name	Effective_domain_size	Source_order	Parents	Evidence_codes	Intersection
[truncated: 249 more rows]

[truncated: 4 more sheets: contrast_Lam_HH_vs_Lam_WT_KEGG, contrast_Cor_WT_vs_Lam_WT_DGE, contrast_Cor_WT_vs_Lam_WT_GO, contrast_Cor_WT_vs_Lam_WT_KEGG]
