# Supplementary material for: Differential regulation of coronal and lambdoid suture patency by PTHLH and HHIP activity in mice
Source: Development. 2025 Oct 13;152(19):dev204875. doi: 10.1242/dev.204875 (PMC12579929; doi:10.1242/dev.204875)
Supplement: Table S4. Common and unique differential gene expression and gene ontology enrichments between the coronal and lambdoid Hhip-/- sutures (relative to WT). [file develop-152-204875-TableS4.xlsx]

## Sheet: Legend
Table S4. Common and unique differential gene expression and gene ontology enrichments between the coronal and lambdoid Hhip-/- sutures (relative to WT).
Sheet description
"Alluvial-plot-expression-change" sheet lists DEGs in the following categories (also see Fig. 4A):
1) Upregulated in mutant coronal and lambdoid (cor_up.lam_up)
2) Downregulated in mutant coronal and lambdoid (cor_dn.lam_dn)
3) Upregulated in mutant coronal and no change in lambdoid (cor_up.lam_nc)
4) Downregulated in mutant coronal and no change in lambdoid (cor_dn.lam_nc)
5) No change in mutant coronal and upregulated in lambdoid (cor_nc.lam_up)
6) No change in mutant coronal and downregulated in lambdoid (cor_nc.lam_dn)
7) Downregulated in mutant coronal and upregulated in lambdoid (cor_dn.lam_up)
8) Upregulated in mutant coronal and downregulated in lambdoid (cor_up.lam_dn)
The table is sorted by gene symbol by default.
Sheets that contain "GO" at the end of their name show significantly enriched gene ontologies for the indicated comparisons, as described by the categories 1-7 above. Ranked gene enrichment analysis was performed with gProfileR2 (FDR ≤ 0.05) (Kolberg et al., 2020). See below for column header legend.
Legend for alluvial plot gene expression changes
Symbol	Gene symbol
Type_of_gene	The type of gene (e.g. protein_coding)
cor_fc	Log2 fold-change expression in the coronal suture
cor_fdr_adj_p_val	FDR adjusted P-value for expression change in the coronal suture
lam_fc	Log2 fold-change expression in the lambdoid suture
lam_fdr_adj_p_val	FDR adjusted P-value for expression change in the lambdoid suture
avg_fc	Average fold-change across the coronal and lambdoid suture
Category	Alluvial plot flow category
Legend for Gene Ontology (GO) enrichments
Query	Gene comparison used for enrichment
Significant	Whether p value is =< 0.05
P.value	gProfiler p value
Term_size	Number of genes associated to functional term
Query_size	Number of genes in input lists
Intersection_size	Genes in the input list associated to functional term
Precision	Fraction of input genes in the functional term
Recall	Fraction of functional genes detected in the list
Term.id	Term identifier
Source	GO term type
Term.name	GO term name
Effective_domain_size	The total number of genes "in the universe " which is used as one of the four parameters for the hypergeometric probability function of statistical significance
Source_order	The numeric order for the term within its datasource. Important for drawing reproducible manhattan plots across different platforms
Parents	List of term IDs that are hierarchically above the reported term
Evidence_codes	Evidence codes for term annotations
Intersection	Names of input genes in functional term

## Sheet: Alluvial-plot-expression-change
Symbol	Type_of_gene	cor_fc	cor_fdr_adj_p_val	lam_fc	lam_fdr_adj_p_val	avg_fc	Category
1700019D03Rik	protein_coding	0.416559	0.193643	-0.725592	0.0457048	-0.154517	cor_nc_lam_dn
1700025G04Rik	protein_coding	-0.0395808	0.744676	-0.242051	0.0199257	-0.140816	cor_nc_lam_dn
1700066M21Rik	protein_coding	-0.576082	0.00807021	-0.367541	0.071135	-0.471812	cor_dn.lam_nc
2900026A02Rik	protein_coding	0.299844	0.033552	0.373391	0.00984213	0.336617	cor_up.lam_up
4930523C07Rik	protein_coding	0.259829	0.316097	0.629758	0.048375	0.444793	cor_nc.lam_up
4931414P19Rik	protein_coding	-0.468002	0.0234426	0.0229346	0.94857	-0.222534	cor_dn.lam_nc
6330403K07Rik	protein_coding	-0.210426	0.707301	-0.816241	0.0091108	-0.513334	cor_nc_lam_dn
A4galt	protein_coding	0.558148	0.168468	1.18875	0.0106295	0.873451	cor_nc.lam_up
A930004D18Rik	protein_coding	-0.0194367	0.94883	-0.403012	0.0455826	-0.211224	cor_nc_lam_dn
A930033H14Rik	protein_coding	-0.250907	0.399808	-0.555911	0.0392661	-0.403409	cor_nc_lam_dn
Aard	protein_coding	-0.714566	0.255545	-1.9798	0.000363703	-1.34718	cor_nc_lam_dn
Aass	protein_coding	-1.37952	0.359858	-2.89409	0.024738	-2.1368	cor_nc_lam_dn
AB124611	protein_coding	-0.204424	0.648909	0.799189	0.0346034	0.297382	cor_nc.lam_up
Abca1	protein_coding	-0.075943	0.738508	0.446511	0.0186187	0.185284	cor_nc.lam_up
Abca8a	protein_coding	-0.802875	0.0449786	1.60966	0.00192949	0.403395	cor_dn.lam_up
Abcb4	protein_coding	-0.485577	0.142927	4.18315	7.14934e-05	1.84879	cor_nc.lam_up
Abcc1	protein_coding	-0.0900815	0.583029	0.336163	0.0337652	0.123041	cor_nc.lam_up
Abcc3	protein_coding	-0.261155	0.510651	0.696649	0.026246	0.217747	cor_nc.lam_up
Abcd2	protein_coding	-0.600217	0.0243785	-0.313791	0.457624	-0.457004	cor_dn.lam_nc
Abcg1	protein_coding	0.0953941	0.636321	0.457444	0.0161967	0.276419	cor_nc.lam_up
Abcg3	protein_coding	-0.155796	0.83285	1.23589	0.0402318	0.540046	cor_nc.lam_up
Abhd15	protein_coding	-0.702769	0.00542954	-0.325761	0.256438	-0.514265	cor_dn.lam_nc
Abhd18	protein_coding	-0.620346	0.00878758	-0.364058	0.121275	-0.492202	cor_dn.lam_nc
Abi1	protein_coding	0.00517539	0.972549	0.218152	0.0293329	0.111664	cor_nc.lam_up
Abi2	protein_coding	-0.320239	0.020075	-0.299135	0.028149	-0.309687	cor_dn.lam_dn
Abi3	protein_coding	-0.0715771	0.725011	0.697911	0.000623214	0.313167	cor_nc.lam_up
Abl2	protein_coding	0.445646	0.000521812	0.222145	0.056169	0.333895	cor_up.lam_nc
Ablim3	protein_coding	1.06844	0.00501443	0.473729	0.211467	0.771085	cor_up.lam_nc
Abtb2	protein_coding	0.276978	0.0395952	-0.0485501	0.799242	0.114214	cor_up.lam_nc
Acaca	protein_coding	0.0331251	0.871199	-0.36142	0.0213492	-0.164147	cor_nc_lam_dn
Acad10	protein_coding	0.0914969	0.824237	0.661633	0.0315431	0.376565	cor_nc.lam_up
Acad11	protein_coding	-0.308587	0.0427127	0.0874909	0.686439	-0.110548	cor_dn.lam_nc
Acadm	protein_coding	0.0501968	0.672802	0.23324	0.027118	0.141718	cor_nc.lam_up
Acads	protein_coding	-0.26153	0.0402061	0.144739	0.30378	-0.0583958	cor_dn.lam_nc
Acan	protein_coding	0.597364	0.00480287	0.1577	0.520882	0.377532	cor_up.lam_nc
Ace	protein_coding	0.415181	0.150922	1.73576	5.55153e-05	1.07547	cor_nc.lam_up
Ackr3	protein_coding	0.666098	0.00531776	-0.0235374	0.95339	0.32128	cor_up.lam_nc
Ackr4	protein_coding	-0.856246	0.0146264	0.348753	0.45246	-0.253747	cor_dn.lam_nc
Acot11	protein_coding	-0.240167	0.122642	-0.326459	0.0333738	-0.283313	cor_nc_lam_dn
Acp5	protein_coding	-0.865978	0.0435945	2.86979	1.45969e-05	1.0019	cor_dn.lam_up
Acp6	protein_coding	0.0835207	0.631326	0.475294	0.00853773	0.279407	cor_nc.lam_up
Acsl4	protein_coding	0.407154	0.00708747	0.169458	0.295701	0.288306	cor_up.lam_nc
Acss1	protein_coding	-0.727909	0.025104	0.111767	0.766378	-0.308071	cor_dn.lam_nc
Acta2	protein_coding	0.740366	0.0093026	-0.155693	0.666441	0.292336	cor_up.lam_nc
Actg1	protein_coding	0.164468	0.116415	-0.22851	0.0329357	-0.032021	cor_nc_lam_dn
Actg2	protein_coding	0.912215	0.00329024	-0.0608828	0.870856	0.425666	cor_up.lam_nc
Actn4	protein_coding	0.248049	0.0142023	0.181382	0.0742896	0.214715	cor_up.lam_nc
Actr1b	protein_coding	0.172317	0.0474209	0.00861705	0.954857	0.090467	cor_up.lam_nc
Adam12	protein_coding	-0.222331	0.0783086	0.381964	0.0041164	0.0798164	cor_nc.lam_up
Adam17	protein_coding	-0.175022	0.0491537	0.178855	0.0495311	0.0019168	cor_dn.lam_up
Adam19	protein_coding	0.146575	0.381161	-0.526932	0.00199705	-0.190179	cor_nc_lam_dn
Adam33	protein_coding	0.207078	0.493221	-0.720469	0.00944532	-0.256695	cor_nc_lam_dn
Adam8	protein_coding	0.63382	0.0103156	0.384642	0.182811	0.509231	cor_up.lam_nc
Adamts1	protein_coding	0.577409	0.000733331	0.107293	0.584867	0.342351	cor_up.lam_nc
Adamts16	protein_coding	-3.20078	0.0423014	-1.87055	0.0101893	-2.53566	cor_dn.lam_dn
Adamts18	protein_coding	-0.853159	0.000467138	-0.380546	0.0540773	-0.616852	cor_dn.lam_nc
Adamts2	protein_coding	-0.176586	0.0828078	-0.235126	0.0238643	-0.205856	cor_nc_lam_dn
Adamts4	protein_coding	0.217967	0.156398	0.319066	0.0419983	0.268516	cor_nc.lam_up
Adamts5	protein_coding	0.754862	0.000159111	0.777332	7.14779e-05	0.766097	cor_up.lam_up
Adamts7	protein_coding	0.0949854	0.705759	-0.600251	0.000673292	-0.252633	cor_nc_lam_dn
Adamts9	protein_coding	-0.0558388	0.829535	0.66484	0.00259656	0.304501	cor_nc.lam_up
Adamtsl4	protein_coding	0.463469	0.00341757	0.485169	0.02486	0.474319	cor_up.lam_up
Adamtsl5	protein_coding	0.376634	0.0563099	-0.456039	0.0292439	-0.0397028	cor_nc_lam_dn
Adcy1	protein_coding	-0.129564	0.815173	-0.621285	0.0391432	-0.375425	cor_nc_lam_dn
Adcy3	protein_coding	-0.233315	0.0431009	0.469198	0.000389063	0.117942	cor_dn.lam_up
Adcy5	protein_coding	-0.283018	0.0453195	-0.104751	0.54706	-0.193884	cor_dn.lam_nc
Adgrb2	protein_coding	-0.476312	0.0395754	-0.99252	3.04672e-05	-0.734416	cor_dn.lam_dn
Adgrb3	protein_coding	1.00892	0.309285	-1.93377	0.00354688	-0.462424	cor_nc_lam_dn
Adgre1	protein_coding	0.130676	0.545421	0.42591	0.0236524	0.278293	cor_nc.lam_up
Adgrf5	protein_coding	0.0644044	0.769162	0.414787	0.0249404	0.239596	cor_nc.lam_up
Adgrg1	protein_coding	0.420297	0.154387	1.04292	0.00229687	0.731611	cor_nc.lam_up
Adgrg2	protein_coding	0.525068	0.032871	-0.47061	0.27739	0.0272292	cor_up.lam_nc
Adgrl2	protein_coding	-0.016301	0.966499	-0.853108	0.00180165	-0.434705	cor_nc_lam_dn
Adgrl3	protein_coding	-0.0131254	0.986685	-1.32756	5.8038e-05	-0.670343	cor_nc_lam_dn
Adgrl4	protein_coding	0.072896	0.783864	0.673175	0.00412821	0.373035	cor_nc.lam_up
Adra2a	protein_coding	0.473895	0.0353098	0.748926	0.00186495	0.61141	cor_up.lam_up
Adssl1	protein_coding	-0.531143	0.0523146	1.96062	1.73409e-05	0.714739	cor_nc.lam_up
Afap1	protein_coding	0.298812	0.0392024	-0.297331	0.0399488	0.000740453	cor_up.lam_dn
Aff1	protein_coding	0.394168	0.00520382	-0.0577573	0.757585	0.168205	cor_up.lam_nc
Aff3	protein_coding	0.0939297	0.638945	-0.407975	0.0333903	-0.157023	cor_nc_lam_dn
Agap1	protein_coding	0.00334204	0.988328	0.347333	0.0140124	0.175337	cor_nc.lam_up
Agfg1	protein_coding	0.244854	0.0319113	-0.0052322	0.97896	0.119811	cor_up.lam_nc
Agt	protein_coding	-0.229927	0.540081	0.881494	0.038341	0.325784	cor_nc.lam_up
Ahctf1	protein_coding	0.206238	0.0373723	0.0313316	0.829257	0.118785	cor_up.lam_nc
Ahnak	protein_coding	0.426665	0.0273082	-0.0617589	0.824608	0.182453	cor_up.lam_nc
Ahnak2	protein_coding	0.669266	0.0151816	-0.152451	0.623809	0.258407	cor_up.lam_nc
Ahr	protein_coding	-0.252376	0.294249	0.626136	0.00368542	0.18688	cor_nc.lam_up
AI661453	protein_coding	0.717921	0.0122514	0.324378	0.273381	0.521149	cor_up.lam_nc
Aifm2	protein_coding	0.180848	0.247305	0.58835	0.00186193	0.384599	cor_nc.lam_up
Aig1	protein_coding	0.493654	0.0143315	0.729859	0.00856157	0.611756	cor_up.lam_up
Aim2	protein_coding	-0.145696	0.735683	0.99202	0.0140878	0.423162	cor_nc.lam_up
Aimp2	protein_coding	0.311748	0.0328631	0.195144	0.200871	0.253446	cor_up.lam_nc
Akap13	protein_coding	0.462075	0.00293871	0.139557	0.410605	0.300816	cor_up.lam_nc
Akap5	protein_coding	-0.791956	0.26636	-1.36769	0.00150953	-1.07982	cor_nc_lam_dn
Akr1b8	protein_coding	0.76992	0.00354356	1.11598	0.000104958	0.942951	cor_up.lam_up
Alcam	protein_coding	-0.234435	0.487514	-0.902759	0.00457864	-0.568597	cor_nc_lam_dn
Aldh1a1	protein_coding	-0.978777	0.256741	-1.43079	0.0148264	-1.20478	cor_nc_lam_dn
Aldh1a2	protein_coding	0.513504	0.141585	4.02325	1.08615e-05	2.26837	cor_nc.lam_up
Aldh1a3	protein_coding	0.888524	0.0100683	2.55096	0.000351185	1.71974	cor_up.lam_up
Aldh2	protein_coding	-0.216303	0.0430613	0.0557494	0.693091	-0.0802769	cor_dn.lam_nc
Aldh3a1	protein_coding	-1.2934	0.0397023	2.23744	0.194516	0.472024	cor_dn.lam_nc
Aldh3b1	protein_coding	-0.373258	0.292307	1.2868	0.000892994	0.456772	cor_nc.lam_up
Aldoc	protein_coding	-0.968128	0.00245924	-0.521163	0.074798	-0.744646	cor_dn.lam_nc
Alpk2	protein_coding	3.29909	0.000808775	0.772474	0.703271	2.03578	cor_up.lam_nc
Alpl	protein_coding	-0.0468727	0.767822	0.598634	9.59426e-05	0.275881	cor_nc.lam_up
Als2cl	protein_coding	-0.0116335	0.975142	0.862414	0.0058315	0.42539	cor_nc.lam_up
Alx1	protein_coding	-0.505939	0.00574911	-0.298081	0.611667	-0.40201	cor_dn.lam_nc
Ammecr1	protein_coding	0.234815	0.173247	0.439587	0.0111612	0.337201	cor_nc.lam_up
Amotl2	protein_coding	0.44448	0.0231273	-0.268762	0.192932	0.0878591	cor_up.lam_nc
Amz1	protein_coding	-0.268441	0.544283	0.950152	0.0404154	0.340856	cor_nc.lam_up
Anapc16	protein_coding	-0.211208	0.0369146	-0.055102	0.673328	-0.133155	cor_dn.lam_nc
Angel1	protein_coding	-0.64582	0.000298273	-0.192593	0.238786	-0.419206	cor_dn.lam_nc
Angpt2	protein_coding	0.211559	0.41159	1.48782	2.32533e-05	0.849688	cor_nc.lam_up
Angptl1	protein_coding	0.423528	0.384174	-1.48263	0.000715148	-0.529549	cor_nc_lam_dn
Angptl2	protein_coding	0.523953	0.0400803	0.0122975	0.978168	0.268125	cor_up.lam_nc
Angptl4	protein_coding	0.0432686	0.945838	1.09047	0.0155625	0.566869	cor_nc.lam_up
Ank	protein_coding	0.0125967	0.973841	1.49306	1.10493e-05	0.752831	cor_nc.lam_up
Ank2	protein_coding	0.510227	0.0407868	0.207964	0.610023	0.359095	cor_up.lam_nc
Ankrd27	protein_coding	0.0592072	0.592117	-0.227786	0.0218309	-0.0842895	cor_nc_lam_dn
Ankrd29	protein_coding	-0.226862	0.100244	-0.467175	0.00829969	-0.347019	cor_nc_lam_dn
Ankrd35	protein_coding	-0.196807	0.376426	-0.483302	0.0251793	-0.340055	cor_nc_lam_dn
Ankrd37	protein_coding	-0.610929	0.043916	0.0429758	0.929575	-0.283977	cor_dn.lam_nc
Ankrd52	protein_coding	0.310943	0.0421485	-0.0729041	0.722178	0.11902	cor_up.lam_nc
Anln	protein_coding	0.377542	0.0339208	-0.248158	0.187063	0.0646921	cor_up.lam_nc
Ano6	protein_coding	-0.245929	0.0417404	-0.259243	0.0337652	-0.252586	cor_dn.lam_dn
Anp32a	protein_coding	-0.21044	0.0264002	-0.000729292	0.99687	-0.105585	cor_dn.lam_nc
Antxr2	protein_coding	-0.347853	0.00927395	0.265589	0.0446417	-0.041132	cor_dn.lam_up
Anxa1	protein_coding	0.676175	0.00797442	0.366084	0.153369	0.52113	cor_up.lam_nc
Anxa11	protein_coding	0.426641	0.0273674	0.239508	0.356777	0.333074	cor_up.lam_nc
Anxa2	protein_coding	0.371566	0.0146264	-0.0893895	0.634126	0.141088	cor_up.lam_nc
Anxa8	protein_coding	1.29232	0.00691223	2.00902	0.000496675	1.65067	cor_up.lam_up
Aopep	protein_coding	0.514494	0.0104828	0.629133	0.00432561	0.571813	cor_up.lam_up
Aox3	protein_coding	1.35811	0.0878524	2.91879	0.0118761	2.13845	cor_nc.lam_up
Ap2a2	protein_coding	0.247445	0.0199497	-0.0371895	0.8054	0.105128	cor_up.lam_nc
Apba1	protein_coding	-0.167497	0.309621	-0.712829	0.000151802	-0.440163	cor_nc_lam_dn
Apbb1ip	protein_coding	-0.12657	0.755179	1.33147	0.000902245	0.602449	cor_nc.lam_up
Apcdd1	protein_coding	0.472806	0.0268342	-0.0202692	0.956223	0.226269	cor_up.lam_nc
Aplnr	protein_coding	-0.406785	0.141253	0.777633	0.00755551	0.185424	cor_nc.lam_up
Aplp2	protein_coding	-0.144817	0.0994036	0.318988	0.000954453	0.0870855	cor_nc.lam_up
Apobec1	protein_coding	-0.191216	0.623448	1.10668	0.00571124	0.457731	cor_nc.lam_up
Apobr	protein_coding	-0.273403	0.25251	1.99523	1.37258e-05	0.860912	cor_nc.lam_up
Apod	protein_coding	0.903516	0.041058	0.562542	0.0678725	0.733029	cor_up.lam_nc
Apoe	protein_coding	-0.0703266	0.833425	0.559113	0.0351965	0.244393	cor_nc.lam_up
Apol6	protein_coding	0.513594	0.0939914	0.800886	0.0255723	0.65724	cor_nc.lam_up
Apol9a	protein_coding	0.701644	0.00480287	0.124779	0.758535	0.413211	cor_up.lam_nc
Apol9b	protein_coding	1.01398	0.0119999	0.480652	0.298673	0.747316	cor_up.lam_nc
Aptx	protein_coding	-0.265811	0.0494755	-0.102045	0.537465	-0.183928	cor_dn.lam_nc
Aqp1	protein_coding	0.414816	0.0481795	0.341996	0.11148	0.378406	cor_up.lam_nc
Aqp2	protein_coding	-1.00782	0.537995	-2.01041	0.033076	-1.50911	cor_nc_lam_dn
Arfgef2	protein_coding	-0.115028	0.322432	-0.267512	0.0229253	-0.19127	cor_nc_lam_dn
Arfgef3	protein_coding	-0.154382	0.40886	-0.750745	0.000715148	-0.452564	cor_nc_lam_dn
Arfip2	protein_coding	-0.00171207	0.992415	-0.281339	0.0116969	-0.141526	cor_nc_lam_dn
Arhgap10	protein_coding	0.205575	0.0497606	0.0246557	0.88284	0.115115	cor_up.lam_nc
Arhgap17	protein_coding	0.354797	0.0026333	0.0403201	0.80174	0.197558	cor_up.lam_nc
Arhgap18	protein_coding	-0.0352905	0.859717	0.518265	0.00112942	0.241487	cor_nc.lam_up
Arhgap21	protein_coding	0.241426	0.0480328	-0.148507	0.268186	0.0464596	cor_up.lam_nc
Arhgap27	protein_coding	-0.425999	0.0271912	0.331519	0.100773	-0.0472397	cor_dn.lam_nc
Arhgap28	protein_coding	0.0119758	0.96306	-0.466785	0.00755551	-0.227404	cor_nc_lam_dn
Arhgap29	protein_coding	0.318997	0.00989395	0.00475595	0.981513	0.161877	cor_up.lam_nc
Arhgap30	protein_coding	-0.243011	0.318357	0.551852	0.0090585	0.15442	cor_nc.lam_up
Arhgap4	protein_coding	-0.217125	0.353846	1.00288	0.000209035	0.392876	cor_nc.lam_up
Arhgap45	protein_coding	-0.443101	0.0406724	-0.0883973	0.687137	-0.265749	cor_dn.lam_nc
Arhgap9	protein_coding	-0.604355	0.0920053	0.932446	0.0060805	0.164046	cor_nc.lam_up
Arhgef40	protein_coding	0.288957	0.0243027	-0.113842	0.443058	0.0875576	cor_up.lam_nc
Arhgef5	protein_coding	0.077965	0.618971	0.402548	0.00956503	0.240256	cor_nc.lam_up
Arhgef6	protein_coding	-0.278488	0.0268342	0.108905	0.462175	-0.0847916	cor_dn.lam_nc
Arl11	protein_coding	-0.133051	0.815173	0.925676	0.0467059	0.396313	cor_nc.lam_up
Arl4c	protein_coding	0.453285	0.0451465	-0.128155	0.6842	0.162565	cor_up.lam_nc
Armc10	protein_coding	-0.260872	0.016841	-0.00306118	0.98671	-0.131966	cor_dn.lam_nc
Armcx1	protein_coding	-0.20132	0.0823769	-0.302989	0.0108798	-0.252154	cor_nc_lam_dn
Armh4	protein_coding	-0.366235	0.0046163	-0.0981708	0.474532	-0.232203	cor_dn.lam_nc
Arpc1b	protein_coding	0.143238	0.116814	0.346406	0.000653316	0.244822	cor_nc.lam_up
Arsi	protein_coding	0.789289	0.00568417	0.480348	0.0822307	0.634819	cor_up.lam_nc
Arvcf	protein_coding	0.61682	0.00898619	0.0789303	0.855775	0.347875	cor_up.lam_nc
Asah2	protein_coding	0.100626	0.671068	0.486317	0.0287772	0.293472	cor_nc.lam_up
Asap1	protein_coding	0.400906	0.0306034	0.278949	0.146076	0.339927	cor_up.lam_nc
Asb16	protein_coding	-0.978422	0.0453195	-1.09346	0.0181994	-1.03594	cor_dn.lam_dn
Asic3	protein_coding	0.577946	0.239867	1.98919	0.00802901	1.28357	cor_nc.lam_up
Aspg	protein_coding	-0.337123	0.780647	2.21609	0.017	0.939485	cor_nc.lam_up
Asph	protein_coding	-0.0563411	0.727279	-0.362612	0.00825597	-0.209476	cor_nc_lam_dn
Aspn	protein_coding	0.346421	0.0463985	-0.119363	0.578183	0.113529	cor_up.lam_nc
Astn1	protein_coding	-2.11443	0.219505	-1.97156	0.0173024	-2.04299	cor_nc_lam_dn
Astn2	protein_coding	-0.331846	0.687445	-0.743844	0.0238845	-0.537845	cor_nc_lam_dn
Atad2	protein_coding	0.30521	0.0169612	-0.117512	0.420362	0.0938494	cor_up.lam_nc
Atf4	protein_coding	0.32412	0.0117478	0.00978856	0.963803	0.166954	cor_up.lam_nc
Atf5	protein_coding	0.256708	0.0280185	0.107015	0.436598	0.181861	cor_up.lam_nc
Atoh8	protein_coding	-0.375374	0.0431009	0.0675231	0.784343	-0.153925	cor_dn.lam_nc
Atp10a	protein_coding	0.716227	0.000301788	0.383295	0.0245263	0.549761	cor_up.lam_up
Atp11a	protein_coding	0.400272	0.00244783	0.0977463	0.512771	0.249009	cor_up.lam_nc
Atp1a1	protein_coding	-0.0522447	0.669663	0.212209	0.0457048	0.0799821	cor_nc.lam_up
Atp1b2	protein_coding	-0.349156	0.333477	0.680728	0.046475	0.165786	cor_nc.lam_up
Atp2a2	protein_coding	0.248091	0.0250765	0.0730889	0.594696	0.16059	cor_up.lam_nc
Atp2b4	protein_coding	0.390793	0.0326085	0.015209	0.961671	0.203001	cor_up.lam_nc
Atp6ap2	protein_coding	-0.183553	0.213434	0.475045	0.00316815	0.145746	cor_nc.lam_up
Atp6v0c	protein_coding	-0.245879	0.0326085	0.243492	0.0395439	-0.00119318	cor_dn.lam_up
Atp6v0d2	protein_coding	-0.859844	0.0093026	6.91718	0.000588551	3.02867	cor_dn.lam_up
Atp6v1a	protein_coding	-0.314377	0.0520511	0.448341	0.00846637	0.0669818	cor_nc.lam_up
Atp6v1b2	protein_coding	-0.443788	0.00440817	1.01885	2.92626e-06	0.287531	cor_dn.lam_up
Atp6v1c1	protein_coding	-0.193447	0.188637	0.368934	0.0238845	0.0877436	cor_nc.lam_up
Atp6v1d	protein_coding	-0.197519	0.127231	0.361057	0.0100418	0.0817692	cor_nc.lam_up
Atp6v1e1	protein_coding	-0.279622	0.0436147	0.279739	0.0552145	5.82584e-05	cor_dn.lam_nc
Atp6v1f	protein_coding	-0.362834	0.0148021	0.308068	0.0399929	-0.0273832	cor_dn.lam_up
Atp6v1g1	protein_coding	-0.200318	0.0729311	0.290393	0.0135625	0.0450374	cor_nc.lam_up
Atp8b1	protein_coding	0.570741	0.00714062	0.152065	0.637578	0.361403	cor_up.lam_nc
Atxn1	protein_coding	0.320946	0.113698	-0.428139	0.0458716	-0.0535965	cor_nc_lam_dn
Atxn7l2	protein_coding	-0.0921018	0.629566	-0.433546	0.00789288	-0.262824	cor_nc_lam_dn
AW551984	protein_coding	0.490596	0.00179571	-0.403604	0.0065941	0.0434959	cor_up.lam_dn
Axl	protein_coding	0.426286	0.0115807	-0.062237	0.792111	0.182024	cor_up.lam_nc
Azin1	protein_coding	0.286033	0.0245946	0.128152	0.37389	0.207093	cor_up.lam_nc
B230118H07Rik	protein_coding	-0.444132	0.0354696	-0.000911377	0.998226	-0.222522	cor_dn.lam_nc
B3galt1	protein_coding	-0.823289	0.0660307	-0.858161	0.0151044	-0.840725	cor_nc_lam_dn
B3gnt3	protein_coding	-0.167194	0.504912	0.718431	0.00341842	0.275618	cor_nc.lam_up
B4galnt3	protein_coding	-0.687092	0.0093026	0.0176191	0.968367	-0.334736	cor_dn.lam_nc
B4galnt4	protein_coding	-1.13041	0.0060543	-0.706812	0.0446417	-0.918612	cor_dn.lam_dn
B4galt1	protein_coding	0.245302	0.0183494	0.357581	0.00121502	0.301442	cor_up.lam_up
Bach2	protein_coding	0.403773	0.041058	-0.30727	0.224977	0.0482515	cor_up.lam_nc
Bag2	protein_coding	0.227934	0.122097	-0.461688	0.0112726	-0.116877	cor_nc_lam_dn
Bag3	protein_coding	0.281628	0.0117807	0.0604458	0.674088	0.171037	cor_up.lam_nc
Baiap2	protein_coding	0.594733	0.0123073	0.194303	0.516803	0.394518	cor_up.lam_nc
Bambi	protein_coding	-0.301974	0.011614	-0.10061	0.468657	-0.201292	cor_dn.lam_nc
Barx1	protein_coding	-1.63337	0.0351418	-1.18981	0.104481	-1.41159	cor_dn.lam_nc
Basp1	protein_coding	-0.259412	0.226827	-0.471988	0.0148648	-0.3657	cor_nc_lam_dn
Batf3	protein_coding	1.17569	0.0103615	1.14456	0.00505384	1.16012	cor_up.lam_up
Bbs2	protein_coding	-0.466186	0.0342875	-0.102031	0.743727	-0.284108	cor_dn.lam_nc
Bcam	protein_coding	-0.0320239	0.911978	0.7437	0.00209727	0.355838	cor_nc.lam_up
Bcar3	protein_coding	0.0575127	0.75557	0.805459	4.18429e-05	0.431486	cor_nc.lam_up
Bcl11a	protein_coding	-0.609567	0.117403	-1.04466	0.00165548	-0.827112	cor_nc_lam_dn
Bcl2l11	protein_coding	-0.517508	0.00850836	0.261713	0.215892	-0.127898	cor_dn.lam_nc
Bcl3	protein_coding	0.697327	0.0892151	1.58305	0.00100088	1.14019	cor_nc.lam_up
Bcl6b	protein_coding	-0.116176	0.643405	0.454974	0.0454932	0.169399	cor_nc.lam_up
Bcl7a	protein_coding	-0.413267	0.00910758	-0.230967	0.156678	-0.322117	cor_dn.lam_nc
Bdh1	protein_coding	-1.00138	0.00022203	-0.411808	0.0549942	-0.706593	cor_dn.lam_nc
Bdkrb1	protein_coding	2.02776	0.0278321	1.55764	0.00940645	1.7927	cor_up.lam_up
Bdkrb2	protein_coding	0.552461	0.0397488	0.439833	0.298848	0.496147	cor_up.lam_nc
Bex1	protein_coding	-0.8294	0.176124	-1.16928	0.0211557	-0.99934	cor_nc_lam_dn
Bex4	protein_coding	-0.0086657	0.99301	-0.961252	0.0474824	-0.484959	cor_nc_lam_dn
Bglap	protein_coding	-1.06193	0.0072467	0.387251	0.531041	-0.337342	cor_dn.lam_nc
Bglap2	protein_coding	-1.0249	0.0107318	0.167842	0.835419	-0.428529	cor_dn.lam_nc
Bhlha15	protein_coding	-0.488745	0.193012	-0.994934	0.00200903	-0.741839	cor_nc_lam_dn
Bhlhe40	protein_coding	0.440152	0.00440817	0.308355	0.0412577	0.374254	cor_up.lam_up
Bhlhe41	protein_coding	1.20911	0.000228945	0.270609	0.211467	0.739858	cor_up.lam_nc
Bicc1	protein_coding	0.355395	0.00351649	0.15958	0.190619	0.257488	cor_up.lam_nc
Bin2	protein_coding	-0.427875	0.340645	1.0143	0.00889984	0.29321	cor_nc.lam_up
Blnk	protein_coding	-0.748835	0.189592	3.02523	0.000796556	1.1382	cor_nc.lam_up
Blvrb	protein_coding	-0.305381	0.0330877	0.18736	0.192014	-0.0590104	cor_dn.lam_nc
Bmp5	protein_coding	-1.0881	0.000318955	-0.773084	0.00958479	-0.930591	cor_dn.lam_dn
Bmp7	protein_coding	-1.0913	0.00402248	-0.309862	0.333885	-0.70058	cor_dn.lam_nc
Bmp8b	protein_coding	-1.14094	0.147028	-1.93033	0.0097053	-1.53563	cor_nc_lam_dn
Bnc2	protein_coding	1.27956	0.000927597	-0.0288005	0.950676	0.625379	cor_up.lam_nc
Borcs8	protein_coding	-0.304008	0.0245771	-0.0864066	0.597661	-0.195207	cor_dn.lam_nc
Bpgm	protein_coding	-0.18873	0.236388	0.733174	5.08181e-05	0.272222	cor_nc.lam_up
Bphl	protein_coding	-0.39292	0.020075	0.0713468	0.74382	-0.160787	cor_dn.lam_nc
Brinp3	protein_coding	2.21715	0.00286255	-0.5534	0.519786	0.831876	cor_up.lam_nc
Btk	protein_coding	-0.543853	0.053555	1.323	0.000110831	0.389572	cor_nc.lam_up
Btla	protein_coding	0.48542	0.338785	1.01781	0.00707579	0.751615	cor_nc.lam_up
C130050O18Rik	protein_coding	-0.617069	0.0159477	0.178118	0.573695	-0.219475	cor_dn.lam_nc
C1qa	protein_coding	-0.169551	0.276598	0.344779	0.0146808	0.0876138	cor_nc.lam_up
C1qc	protein_coding	-0.148801	0.439985	0.380152	0.0237806	0.115676	cor_nc.lam_up
C1qtnf2	protein_coding	0.553002	0.0229931	-0.0601738	0.863319	0.246414	cor_up.lam_nc
C1qtnf3	protein_coding	0.786702	0.00659937	-0.0267506	0.956535	0.379976	cor_up.lam_nc
C1qtnf9	protein_coding	0.607902	0.117341	0.638283	0.0415914	0.623092	cor_nc.lam_up
C1ra	protein_coding	0.496863	0.168663	1.06722	0.000752764	0.782039	cor_nc.lam_up
C1s1	protein_coding	0.969392	0.0148545	1.18396	0.000659202	1.07668	cor_up.lam_up
C2cd5	protein_coding	-0.150134	0.22594	-0.316575	0.0105154	-0.233354	cor_nc_lam_dn
C3	protein_coding	-0.652589	0.405855	1.1147	0.0287772	0.231058	cor_nc.lam_up
C3ar1	protein_coding	0.478485	0.0378838	0.644134	0.00408638	0.561309	cor_up.lam_up
C4b	protein_coding	1.25345	0.167539	2.14512	0.00264476	1.69928	cor_nc.lam_up
C77080	protein_coding	0.0136722	0.97512	1.33364	0.000871217	0.673656	cor_nc.lam_up
Cables1	protein_coding	0.433211	0.0150269	0.492553	0.018204	0.462882	cor_up.lam_up
Cables2	protein_coding	0.371878	0.00868449	-0.065817	0.742487	0.153031	cor_up.lam_nc
Cachd1	protein_coding	0.0546384	0.849348	-0.572147	0.0097053	-0.258754	cor_nc_lam_dn
Cacna1g	protein_coding	0.0490759	0.831833	-0.467224	0.0112666	-0.209074	cor_nc_lam_dn
Cacna2d1	protein_coding	-0.0922935	0.428165	-0.310464	0.00567181	-0.201379	cor_nc_lam_dn
Cacnb3	protein_coding	0.104854	0.506235	-0.374149	0.0091699	-0.134647	cor_nc_lam_dn
Cacnb4	protein_coding	-0.677729	0.20035	-0.926277	0.0152385	-0.802003	cor_nc_lam_dn
Cacng7	protein_coding	-0.140889	0.432901	-0.779	2.77455e-05	-0.459945	cor_nc_lam_dn
Cadm1	protein_coding	-0.576689	0.00144049	0.282029	0.0914652	-0.14733	cor_dn.lam_nc
Cadps2	protein_coding	-1.22487	0.329057	-1.402	0.00942994	-1.31344	cor_nc_lam_dn
Calcoco1	protein_coding	-0.394963	0.00480287	-0.0225676	0.917444	-0.208765	cor_dn.lam_nc
Calcr	protein_coding	-0.336752	0.525656	4.29072	0.0115011	1.97698	cor_nc.lam_up
Calcrl	protein_coding	0.187786	0.409316	0.466129	0.0453641	0.326957	cor_nc.lam_up
Calm5	protein_coding	1.19856	0.00899961	1.1771	0.187431	1.18783	cor_up.lam_nc
Camk1d	protein_coding	0.392979	0.0493147	-0.0934139	0.757062	0.149783	cor_up.lam_nc
Camk2n2	protein_coding	0.332185	0.201365	-0.435718	0.0413467	-0.0517668	cor_nc_lam_dn
Camk4	protein_coding	1.16127	0.0138425	0.0626369	0.91023	0.611955	cor_up.lam_nc
Camsap3	protein_coding	-0.910239	0.0429627	-0.237951	0.716745	-0.574095	cor_dn.lam_nc
Cap1	protein_coding	0.20988	0.0423014	0.0685832	0.594753	0.139232	cor_up.lam_nc
Capg	protein_coding	-0.0492826	0.856499	1.28742	1.45969e-05	0.619069	cor_nc.lam_up
Capn2	protein_coding	0.333419	0.00409341	-0.0279432	0.863856	0.152738	cor_up.lam_nc
Capn3	protein_coding	0.0225285	0.984253	1.66658	0.0290756	0.844554	cor_nc.lam_up
Capn5	protein_coding	0.277891	0.0430148	0.204872	0.24912	0.241381	cor_up.lam_nc
Capn6	protein_coding	-0.322098	0.0466039	-0.0443802	0.853716	-0.183239	cor_dn.lam_nc
Capns1	protein_coding	0.249382	0.00520382	0.0565712	0.596342	0.152977	cor_up.lam_nc
Car2	protein_coding	-1.36469	0.000734289	1.5075	0.00419579	0.0714015	cor_dn.lam_up
Car3	protein_coding	-1.21302	0.00101528	-0.713985	0.0295886	-0.963501	cor_dn.lam_dn
Car8	protein_coding	-0.536845	0.158476	1.03848	0.0137013	0.25082	cor_nc.lam_up
Card19	protein_coding	0.415525	0.0164598	0.122585	0.596749	0.269055	cor_up.lam_nc
Carm1	protein_coding	0.0636752	0.514084	-0.181487	0.0472951	-0.0589057	cor_nc_lam_dn
Carmil3	protein_coding	0.152789	0.557031	-0.869113	0.000934464	-0.358162	cor_nc_lam_dn
Cars	protein_coding	0.400152	0.0308422	0.0432076	0.874427	0.22168	cor_up.lam_nc
Cask	protein_coding	0.0704067	0.550561	-0.345289	0.00209383	-0.137441	cor_nc_lam_dn
Casp1	protein_coding	0.370235	0.458187	1.19543	0.0181142	0.78283	cor_nc.lam_up
Casp12	protein_coding	1.35038	0.00238484	0.160549	0.730812	0.755465	cor_up.lam_nc
Casp9	protein_coding	-0.351387	0.0350818	-0.0618555	0.796337	-0.206621	cor_dn.lam_nc
Cast	protein_coding	0.366502	0.000661033	0.0638895	0.592714	0.215196	cor_up.lam_nc
Castor1	protein_coding	-0.125055	0.606852	-0.491147	0.0190865	-0.308101	cor_nc_lam_dn
Castor2	protein_coding	-0.390163	0.0143315	-0.257808	0.127138	-0.323986	cor_dn.lam_nc
Cav1	protein_coding	0.367795	0.0474176	0.438646	0.0205035	0.403221	cor_up.lam_up
Cav2	protein_coding	0.194536	0.234237	0.613883	0.00249362	0.40421	cor_nc.lam_up
Cavin1	protein_coding	0.435667	0.000483532	-0.0571673	0.685653	0.18925	cor_up.lam_nc
Cavin3	protein_coding	0.456357	0.000301788	-0.0401343	0.790182	0.208111	cor_up.lam_nc
Cblb	protein_coding	-0.137331	0.259469	-0.235889	0.0441725	-0.18661	cor_nc_lam_dn
Cbln2	protein_coding	-0.182601	0.828271	-1.35416	1.73409e-05	-0.768379	cor_nc_lam_dn
Cbr3	protein_coding	0.134317	0.570853	0.595928	0.00846637	0.365123	cor_nc.lam_up
Cbx2	protein_coding	0.0327501	0.898919	-0.460126	0.0169043	-0.213688	cor_nc_lam_dn
Cbx5	protein_coding	0.181248	0.0477404	-0.181814	0.0518847	-0.000283152	cor_up.lam_nc
Cc2d1a	protein_coding	0.332506	0.00456003	0.0965371	0.451425	0.214521	cor_up.lam_nc
Ccbe1	protein_coding	-0.399758	0.234806	1.21175	0.0119544	0.405994	cor_nc.lam_up
Ccdc102a	protein_coding	0.0474627	0.746463	-0.422193	0.00100632	-0.187365	cor_nc_lam_dn
Ccdc115	protein_coding	-0.26656	0.0359259	0.0699853	0.675243	-0.0982872	cor_dn.lam_nc
Ccdc116	protein_coding	-0.142675	0.654378	-0.542304	0.0475526	-0.34249	cor_nc_lam_dn
Ccdc136	protein_coding	0.232669	0.328938	-0.400456	0.0419983	-0.0838931	cor_nc_lam_dn
Ccdc3	protein_coding	0.22384	0.212337	1.3092	1.30449e-06	0.766519	cor_nc.lam_up
Ccdc80	protein_coding	0.34375	0.0948775	0.794388	0.000602296	0.569069	cor_nc.lam_up
Ccdc82	protein_coding	0.329667	0.0343683	0.0719539	0.758535	0.200811	cor_up.lam_nc
Ccdc88b	protein_coding	-0.713003	0.0131009	0.639773	0.0162134	-0.0366149	cor_dn.lam_up
Ccdc93	protein_coding	-0.262954	0.0363937	-0.232091	0.0665815	-0.247523	cor_dn.lam_nc
Ccl9	protein_coding	-0.62061	0.111049	2.46934	0.00178118	0.924364	cor_nc.lam_up
Ccng2	protein_coding	-0.338214	0.0331341	0.0552324	0.809645	-0.141491	cor_dn.lam_nc
Ccnyl1	protein_coding	0.828466	1.03369e-05	-0.0772997	0.654491	0.375583	cor_up.lam_nc
Ccr1	protein_coding	-0.577596	0.143886	1.6577	0.00767359	0.540051	cor_nc.lam_up
Ccr3	protein_coding	1.10589	0.15164	6.45119	0.000726346	3.77854	cor_nc.lam_up
Cd14	protein_coding	0.746612	0.0203047	0.636803	0.0707284	0.691707	cor_up.lam_nc
Cd151	protein_coding	0.16112	0.268858	0.327428	0.0286387	0.244274	cor_nc.lam_up
Cd1d1	protein_coding	-0.489935	0.0251407	0.0096762	0.980142	-0.240129	cor_dn.lam_nc
Cd200	protein_coding	-0.366936	0.047336	0.0529121	0.847631	-0.157012	cor_dn.lam_nc
Cd248	protein_coding	0.546481	0.000352453	0.180702	0.19045	0.363591	cor_up.lam_nc
Cd300lb	protein_coding	1.12767	0.032359	1.40893	0.0445501	1.2683	cor_up.lam_up
Cd302	protein_coding	-0.149309	0.438311	0.383348	0.0246743	0.11702	cor_nc.lam_up
Cd34	protein_coding	0.476361	0.0029875	-0.199781	0.219789	0.13829	cor_up.lam_nc
Cd36	protein_coding	0.501849	0.0645218	0.818294	0.0044482	0.660072	cor_nc.lam_up
Cd37	protein_coding	-0.403817	0.213294	1.16526	0.00120605	0.380721	cor_nc.lam_up
Cd38	protein_coding	0.237776	0.488669	1.00656	0.00953468	0.622171	cor_nc.lam_up
Cd44	protein_coding	0.578296	0.0211294	0.21235	0.461692	0.395323	cor_up.lam_nc
Cd47	protein_coding	0.198795	0.042105	0.143083	0.168729	0.170939	cor_up.lam_nc
Cd5	protein_coding	-1.13655	0.086026	3.55236	0.0064622	1.2079	cor_nc.lam_up
Cd53	protein_coding	-0.0611788	0.872573	0.755873	0.009129	0.347347	cor_nc.lam_up
Cd55	protein_coding	-0.610682	0.0385353	-0.576476	0.0469546	-0.593579	cor_dn.lam_dn
Cd63	protein_coding	-0.119057	0.351861	0.267502	0.0339301	0.0742227	cor_nc.lam_up
Cd68	protein_coding	-0.628505	0.0161994	1.62183	8.36896e-05	0.496662	cor_dn.lam_up
Cd72	protein_coding	-0.230198	0.718718	2.20605	0.00665513	0.987925	cor_nc.lam_up
Cd82	protein_coding	0.00726349	0.963952	0.55396	8.70322e-05	0.280612	cor_nc.lam_up
Cd9	protein_coding	0.113525	0.446125	0.28371	0.048375	0.198617	cor_nc.lam_up
Cd93	protein_coding	0.0859664	0.548903	0.51191	0.000462433	0.298938	cor_nc.lam_up
Cdc42bpb	protein_coding	0.282368	0.0159477	-0.0165164	0.933305	0.132926	cor_up.lam_nc
Cdh12	protein_coding	-0.858394	0.70591	-2.97623	0.0119058	-1.91731	cor_nc_lam_dn
Cdh13	protein_coding	0.10834	0.538217	0.471429	0.0141847	0.289885	cor_nc.lam_up
Cdh15	protein_coding	-0.155717	0.707949	0.907796	0.0245263	0.37604	cor_nc.lam_up
Cdh18	protein_coding	-0.833377	0.220706	-1.62566	0.00429683	-1.22952	cor_nc_lam_dn
Cdh2	protein_coding	-0.477205	0.00131927	-0.153713	0.300679	-0.315459	cor_dn.lam_nc
Cdh22	protein_coding	1.38507	0.00176988	0.05667	0.914695	0.720872	cor_up.lam_nc
Cdh24	protein_coding	0.266441	0.158963	-0.662054	0.000526591	-0.197807	cor_nc_lam_dn
Cdh3	protein_coding	0.0721623	0.822302	-0.661071	0.00597243	-0.294454	cor_nc_lam_dn
Cdh4	protein_coding	-1.03822	0.0420878	-1.38017	0.000214496	-1.20919	cor_dn.lam_dn
Cdh5	protein_coding	0.0483335	0.774882	0.513717	0.000720028	0.281025	cor_nc.lam_up
Cdk14	protein_coding	-0.0625284	0.713085	-0.348865	0.0140124	-0.205697	cor_nc_lam_dn
Cdk16	protein_coding	0.104213	0.242532	-0.239263	0.00856157	-0.0675252	cor_nc_lam_dn
Cdk18	protein_coding	-0.518535	0.169532	1.96631	0.00528622	0.723885	cor_nc.lam_up
Cdk6	protein_coding	0.40946	0.0079091	0.0503947	0.820541	0.229927	cor_up.lam_nc
Cdo1	protein_coding	-0.647682	0.000208814	-0.294565	0.039391	-0.471124	cor_dn.lam_dn
Cdr2	protein_coding	0.33278	0.0103156	-0.184014	0.172744	0.0743828	cor_up.lam_nc
Cebpa	protein_coding	0.242211	0.270244	0.573026	0.0203727	0.407619	cor_nc.lam_up
Cebpb	protein_coding	0.0254124	0.947028	0.860538	0.00144553	0.442975	cor_nc.lam_up
Cebpd	protein_coding	0.260605	0.222911	0.429711	0.0405009	0.345158	cor_nc.lam_up
Cebpg	protein_coding	0.285174	0.0066847	0.0503894	0.72608	0.167782	cor_up.lam_nc
Celf2	protein_coding	0.289563	0.224362	-0.788559	0.000145493	-0.249498	cor_nc_lam_dn
Celsr1	protein_coding	-0.820852	0.0151328	-0.0776818	0.876392	-0.449267	cor_dn.lam_nc
Cep104	protein_coding	0.191198	0.0480691	-0.0578203	0.654718	0.0666891	cor_up.lam_nc
Cep83	protein_coding	0.249155	0.044917	-0.081527	0.613409	0.083814	cor_up.lam_nc
Cers2	protein_coding	0.228231	0.019115	0.0287502	0.841036	0.128491	cor_up.lam_nc
Cers6	protein_coding	0.0587785	0.863108	-0.490149	0.0150531	-0.215685	cor_nc_lam_dn
Cfap45	protein_coding	-0.0997537	0.786128	1.0013	0.0236062	0.450773	cor_nc.lam_up
Cfap69	protein_coding	0.903255	0.0304729	0.337442	0.634485	0.620349	cor_up.lam_nc
Cfap74	protein_coding	0.604443	0.0103536	-0.297402	0.239865	0.15352	cor_up.lam_nc
Cfh	protein_coding	-0.20227	0.359297	0.743208	0.00121667	0.270469	cor_nc.lam_up
Cfl2	protein_coding	0.37116	0.00476353	-0.137929	0.327737	0.116615	cor_up.lam_nc
Cfp	protein_coding	-0.364013	0.109938	1.02668	0.000156136	0.331333	cor_nc.lam_up
Cgnl1	protein_coding	0.410185	0.00132229	0.553847	7.14934e-05	0.482016	cor_up.lam_up
Cgref1	protein_coding	-0.436505	0.0203043	-0.259626	0.190212	-0.348066	cor_dn.lam_nc
Chchd10	protein_coding	-0.532471	0.0864558	2.67451	6.50958e-05	1.07102	cor_nc.lam_up
Chd3	protein_coding	0.280485	0.00807021	-0.00270718	0.98765	0.138889	cor_up.lam_nc
Chd7	protein_coding	0.0185644	0.960715	0.563703	0.024959	0.291134	cor_nc.lam_up
Chfr	protein_coding	0.290279	0.0416293	-0.0384386	0.860525	0.12592	cor_up.lam_nc
Chn1	protein_coding	-1.09716	2.82128e-05	-0.358806	0.0826791	-0.727982	cor_dn.lam_nc
Chodl	protein_coding	-1.21555	0.00158211	-1.96483	6.19153e-07	-1.59019	cor_dn.lam_dn
Chpf	protein_coding	0.140193	0.138115	-0.293638	0.00321751	-0.0767224	cor_nc_lam_dn
Chrd	protein_coding	-0.0687987	0.743246	-0.576743	0.000673292	-0.322771	cor_nc_lam_dn
Chrdl1	protein_coding	-0.38778	0.34622	1.17495	0.00211758	0.393586	cor_nc.lam_up
Chrm2	protein_coding	-1.0057	0.488778	-1.1814	0.0217201	-1.09355	cor_nc_lam_dn
Chrnb4	protein_coding	-1.43889	0.0245537	-0.659084	0.279244	-1.04899	cor_dn.lam_nc
Chst1	protein_coding	0.713241	0.0136905	0.369567	0.16556	0.541404	cor_up.lam_nc
Chst12	protein_coding	0.00116	0.993873	-0.297625	0.00401745	-0.148233	cor_nc_lam_dn
Chst13	protein_coding	-0.47123	0.0688767	-0.582479	0.0248503	-0.526855	cor_nc_lam_dn
Ciapin1	protein_coding	0.953051	0.00374693	0.763446	0.0170505	0.858249	cor_up.lam_up
Cir1	protein_coding	-0.30766	0.0434528	0.0461051	0.842578	-0.130778	cor_dn.lam_nc
Cited2	protein_coding	-0.0196334	0.961704	0.533108	0.0471937	0.256738	cor_nc.lam_up
Ckb	protein_coding	-0.904126	0.000636861	-0.174586	0.538548	-0.539356	cor_dn.lam_nc
Ckmt2	protein_coding	-3.67548	0.0105357	-1.65209	0.0950345	-2.66378	cor_dn.lam_nc
Clca3a1	protein_coding	0.763286	0.0688337	1.8896	0.00263138	1.32644	cor_nc.lam_up
Clcn3	protein_coding	0.120522	0.372066	-0.277202	0.0468036	-0.0783398	cor_nc_lam_dn
Cldn2	protein_coding	3.14614	0.0354883	2.6707	0.014171	2.90842	cor_up.lam_up
Cldn5	protein_coding	-0.324454	0.24803	0.715102	0.0147786	0.195324	cor_nc.lam_up
Clec12a	protein_coding	-0.710529	0.0400109	3.52283	0.000156136	1.40615	cor_dn.lam_up
Clec14a	protein_coding	-0.452155	0.0788751	0.621914	0.0313005	0.0848793	cor_nc.lam_up
Clec2d	protein_coding	0.12665	0.589643	0.999811	0.000512437	0.56323	cor_nc.lam_up
Clec4a2	protein_coding	-0.613848	0.0473005	1.88366	0.000145493	0.634905	cor_dn.lam_up
Clec4d	protein_coding	2.85336	0.0379278	1.52214	0.191735	2.18775	cor_up.lam_nc
Clec4n	protein_coding	0.932498	0.125962	0.940382	0.0441453	0.93644	cor_nc.lam_up
Clgn	protein_coding	2.59136	0.000857714	2.54461	0.00493167	2.56799	cor_up.lam_up
Clic1	protein_coding	0.400488	0.0101139	0.220489	0.167812	0.310489	cor_up.lam_nc
Clic4	protein_coding	0.268658	0.0326085	0.0984554	0.510425	0.183557	cor_up.lam_nc
Clip4	protein_coding	0.975867	2.77295e-05	0.105995	0.636665	0.540931	cor_up.lam_nc
Clock	protein_coding	0.392232	0.00158211	-0.0111273	0.958213	0.190553	cor_up.lam_nc
Clptm1	protein_coding	0.0271691	0.799018	0.181861	0.0361865	0.104515	cor_nc.lam_up
Clta	protein_coding	-0.177013	0.0487347	-0.00479187	0.975938	-0.0909027	cor_dn.lam_nc
Cltb	protein_coding	0.470699	0.00371145	0.24418	0.120297	0.357439	cor_up.lam_nc
Cmip	protein_coding	0.348919	0.0397023	0.460881	0.00920996	0.4049	cor_up.lam_up
Cmklr1	protein_coding	-0.165529	0.422392	0.407387	0.0221316	0.120929	cor_nc.lam_up
Cmtm3	protein_coding	-0.0211396	0.877805	0.242389	0.021616	0.110625	cor_nc.lam_up
Cmtm8	protein_coding	-0.0949209	0.882701	0.94629	0.0313561	0.425684	cor_nc.lam_up
Cmya5	protein_coding	-0.797223	0.0111832	-0.367487	0.254506	-0.582355	cor_dn.lam_nc
Cnep1r1	protein_coding	-0.237966	0.0119323	-0.190712	0.0449748	-0.214339	cor_dn.lam_dn
Cnih2	protein_coding	0.197737	0.687445	-0.68788	0.0326287	-0.245071	cor_nc_lam_dn
Cnn1	protein_coding	1.22388	0.00476353	-0.546325	0.0307401	0.338777	cor_up.lam_dn
Cnn2	protein_coding	-0.0740117	0.547363	-0.319392	0.00593102	-0.196702	cor_nc_lam_dn
Cnn3	protein_coding	-0.155279	0.0563932	-0.37432	0.000102845	-0.2648	cor_nc_lam_dn
Cnp	protein_coding	-0.423635	0.00465394	-0.245822	0.0983533	-0.334728	cor_dn.lam_nc
Cnpy2	protein_coding	-0.288842	0.0156329	0.0212193	0.911608	-0.133811	cor_dn.lam_nc
Cnrip1	protein_coding	-0.395592	0.0100683	0.0874955	0.616697	-0.154048	cor_dn.lam_nc
Cntfr	protein_coding	0.0455742	0.870422	-0.983266	2.62564e-05	-0.468846	cor_nc_lam_dn
Cntn2	protein_coding	0.235519	0.755827	1.89619	0.00136815	1.06586	cor_nc.lam_up
Cntn3	protein_coding	-1.11966	0.122454	-1.52225	0.000154783	-1.32095	cor_nc_lam_dn
Coa4	protein_coding	-0.59554	0.0315365	0.0987492	0.800286	-0.248396	cor_dn.lam_nc
Col11a1	protein_coding	-0.393774	0.0137255	-0.464045	0.00481198	-0.428909	cor_dn.lam_dn
Col11a2	protein_coding	-0.675436	0.00513623	-0.367473	0.124831	-0.521454	cor_dn.lam_nc
Col15a1	protein_coding	-0.0270002	0.93054	0.55766	0.00935362	0.26533	cor_nc.lam_up
Col18a1	protein_coding	0.14203	0.213434	0.853332	1.06331e-06	0.497681	cor_nc.lam_up
Col20a1	protein_coding	0.600441	0.0423014	-0.248054	0.472557	0.176193	cor_up.lam_nc
Col22a1	protein_coding	-0.535498	0.0494926	-0.103899	0.794261	-0.319699	cor_dn.lam_nc
Col24a1	protein_coding	-0.547916	0.0149115	-0.38227	0.0966866	-0.465093	cor_dn.lam_nc
Col25a1	protein_coding	-0.399521	0.126987	1.38607	0.000746381	0.493275	cor_nc.lam_up
Col4a1	protein_coding	0.32046	0.0378838	0.545184	0.000910371	0.432822	cor_up.lam_up
Col4a2	protein_coding	0.340092	0.025104	0.542039	0.000817588	0.441066	cor_up.lam_up
Col5a3	protein_coding	1.07612	0.00156186	0.850151	0.00746465	0.963136	cor_up.lam_up
Col6a1	protein_coding	0.5486	0.000955637	0.192626	0.222674	0.370613	cor_up.lam_nc
Col6a2	protein_coding	0.51121	0.00132229	0.199494	0.185498	0.355352	cor_up.lam_nc
Col6a3	protein_coding	0.547838	0.00927395	0.287412	0.173679	0.417625	cor_up.lam_nc
Col7a1	protein_coding	0.255864	0.439454	1.28745	0.00167348	0.771658	cor_nc.lam_up
Colec12	protein_coding	0.123104	0.180971	0.400607	0.000158445	0.261855	cor_nc.lam_up
Colq	protein_coding	-0.242947	0.513415	-0.83235	0.0215398	-0.537649	cor_nc_lam_dn
Comt	protein_coding	0.323373	0.00279851	0.122444	0.279965	0.222909	cor_up.lam_nc
Copz2	protein_coding	-0.0839707	0.434199	-0.216551	0.0359358	-0.150261	cor_nc_lam_dn
Coq10b	protein_coding	0.737708	0.00334971	0.210303	0.511575	0.474005	cor_up.lam_nc
Coq8a	protein_coding	-0.92752	0.00329024	2.34225	0.000104958	0.707364	cor_dn.lam_up
Cotl1	protein_coding	-0.244994	0.086026	0.297996	0.0352561	0.0265009	cor_nc.lam_up
Cox4i2	protein_coding	-0.722252	0.00158211	0.199485	0.428943	-0.261383	cor_dn.lam_nc
Cox7a2l	protein_coding	-0.366308	0.00656774	0.232758	0.0781126	-0.0667747	cor_dn.lam_nc
Cp	protein_coding	0.0324088	0.95622	2.06143	0.000341656	1.04692	cor_nc.lam_up
Cpe	protein_coding	-0.47958	0.00223945	0.0399455	0.851116	-0.219817	cor_dn.lam_nc
Cpm	protein_coding	-0.0762242	0.8311	-1.82199	1.88973e-05	-0.949106	cor_nc_lam_dn
Cpsf2	protein_coding	0.193575	0.03976	0.0180388	0.904595	0.105807	cor_up.lam_nc
Cpxm1	protein_coding	-0.344258	0.0285993	0.312559	0.046475	-0.0158494	cor_dn.lam_up
Crabp2	protein_coding	1.19802	0.0100683	0.48192	0.175672	0.839971	cor_up.lam_nc
Cracr2b	protein_coding	-0.00790299	0.980808	0.485298	0.0378968	0.238697	cor_nc.lam_up
Creb5	protein_coding	0.849332	0.00361695	-0.195119	0.691834	0.327107	cor_up.lam_nc
Crip1	protein_coding	0.553775	0.0245771	-0.0783042	0.827729	0.237735	cor_up.lam_nc
Crispld2	protein_coding	0.331024	0.0120618	0.684823	2.72068e-05	0.507924	cor_up.lam_up
Crlf1	protein_coding	0.761959	0.687998	4.74341	0.00110811	2.75269	cor_nc.lam_up
Crtac1	protein_coding	-0.585245	0.220171	0.761407	0.032868	0.088081	cor_nc.lam_up
Cryaa	protein_coding	1.79944	0.0909391	2.86927	0.0439693	2.33435	cor_nc.lam_up
Crybg1	protein_coding	-0.391791	0.195699	2.45447	1.73409e-05	1.03134	cor_nc.lam_up
Cryz	protein_coding	-0.527236	0.0106635	0.205351	0.375112	-0.160942	cor_dn.lam_nc
Cryzl2	protein_coding	-0.435108	0.00836451	-0.0142411	0.957468	-0.224675	cor_dn.lam_nc
Csf1	protein_coding	-0.0758824	0.614672	0.533092	0.000373066	0.228605	cor_nc.lam_up
Csf1r	protein_coding	-0.407662	0.0354274	1.18817	7.50402e-06	0.390256	cor_dn.lam_up
Csf2rb	protein_coding	-0.30725	0.287908	0.993079	0.00110612	0.342915	cor_nc.lam_up
Csf2rb2	protein_coding	0.172702	0.657378	0.967397	0.00413469	0.57005	cor_nc.lam_up
Csk	protein_coding	-0.209188	0.0347737	-0.0853372	0.460785	-0.147263	cor_dn.lam_nc
Csrnp1	protein_coding	0.677587	0.0255536	-0.141197	0.750727	0.268195	cor_up.lam_nc
Csrp1	protein_coding	0.619037	0.00248822	-0.0840509	0.746583	0.267493	cor_up.lam_nc
Csrp2	protein_coding	0.387152	0.0213633	-0.320468	0.0591266	0.0333419	cor_up.lam_nc
Cst3	protein_coding	-0.218367	0.142069	0.388886	0.0108938	0.0852598	cor_nc.lam_up
Cst7	protein_coding	-0.666125	0.238094	0.984809	0.0337652	0.159342	cor_nc.lam_up
Cstb	protein_coding	-0.335683	0.0151816	0.352747	0.0151065	0.00853204	cor_dn.lam_up
Cthrc1	protein_coding	0.204719	0.0390686	-0.169125	0.0962249	0.0177966	cor_up.lam_nc
Ctla2a	protein_coding	0.384007	0.213434	0.750485	0.021008	0.567246	cor_nc.lam_up
Ctnna2	protein_coding	-0.362134	0.614581	-1.55024	0.000386654	-0.956185	cor_nc_lam_dn
Ctnnal1	protein_coding	0.0478212	0.885816	-0.490894	0.0333672	-0.221536	cor_nc_lam_dn
Ctnnb1	protein_coding	-0.272255	0.0201455	0.120451	0.362056	-0.0759023	cor_dn.lam_nc
Ctps	protein_coding	0.308189	0.01656	-0.0370091	0.840338	0.13559	cor_up.lam_nc
Ctsa	protein_coding	-0.274047	0.00442131	0.208782	0.0237192	-0.0326322	cor_dn.lam_up
Ctsb	protein_coding	0.143635	0.317376	0.389793	0.00674433	0.266714	cor_nc.lam_up
Ctsc	protein_coding	0.457373	0.000573835	0.730558	3.0022e-06	0.593965	cor_up.lam_up
Ctsf	protein_coding	-0.143432	0.200056	0.379487	0.00164693	0.118028	cor_nc.lam_up
Ctsk	protein_coding	-0.60704	0.0421967	0.889699	0.00332734	0.141329	cor_dn.lam_up
Ctss	protein_coding	0.0992445	0.748026	0.755109	0.00277397	0.427177	cor_nc.lam_up
Ctsw	protein_coding	0.655237	0.314303	2.6539	0.000673292	1.65457	cor_nc.lam_up
Cttnbp2nl	protein_coding	0.0828853	0.392841	0.323447	0.00169373	0.203166	cor_nc.lam_up
Cx3cl1	protein_coding	0.168419	0.536674	0.604358	0.0170248	0.386388	cor_nc.lam_up
Cx3cr1	protein_coding	-0.727673	0.00638132	-0.0207783	0.95339	-0.374226	cor_dn.lam_nc
Cxadr	protein_coding	-0.435803	0.0350818	-0.904179	0.000154783	-0.669991	cor_dn.lam_dn
Cxcl12	protein_coding	-0.178326	0.229977	1.35234	1.35204e-06	0.587006	cor_nc.lam_up
Cxcl14	protein_coding	1.0756	0.000857714	0.420136	0.149726	0.747866	cor_up.lam_nc
Cxcl16	protein_coding	-0.105435	0.752886	0.769302	0.00682519	0.331933	cor_nc.lam_up
Cxcr4	protein_coding	0.683278	0.0360644	0.24908	0.546358	0.466179	cor_up.lam_nc
Cyb561	protein_coding	0.33597	0.372948	1.36434	0.000796556	0.850155	cor_nc.lam_up
Cyb5a	protein_coding	-0.235085	0.0494926	-0.0862852	0.573745	-0.160685	cor_dn.lam_nc
Cybrd1	protein_coding	-0.433271	0.0103738	-0.226565	0.209713	-0.329918	cor_dn.lam_nc
Cyc1	protein_coding	0.0196661	0.88153	0.207878	0.0378346	0.113772	cor_nc.lam_up
Cyfip1	protein_coding	0.154366	0.0848977	0.193397	0.036475	0.173882	cor_nc.lam_up
Cyfip2	protein_coding	-0.54066	0.0420878	0.686647	0.0794734	0.0729937	cor_dn.lam_nc
Cyld	protein_coding	-0.242457	0.0400109	0.101666	0.498664	-0.0703953	cor_dn.lam_nc
Cyp1b1	protein_coding	-0.532768	0.719384	3.03262	0.0155565	1.24992	cor_nc.lam_up
Cyp26b1	protein_coding	-0.897142	0.00158211	-0.658879	0.00717567	-0.778011	cor_dn.lam_dn
Cyp2s1	protein_coding	-1.01356	0.011242	3.862	0.000126036	1.42422	cor_dn.lam_up
Cyp4b1	protein_coding	1.81604	0.0953638	2.65428	0.0397918	2.23516	cor_nc.lam_up
Cyp4v3	protein_coding	-0.401444	0.170002	1.49863	0.00112185	0.548591	cor_nc.lam_up
Cyth3	protein_coding	0.187258	0.150922	0.267085	0.0449748	0.227171	cor_nc.lam_up
Cyth4	protein_coding	-0.382305	0.0456027	1.48351	1.35204e-06	0.550602	cor_dn.lam_up
Cyyr1	protein_coding	0.349041	0.169532	0.955599	0.00280156	0.65232	cor_nc.lam_up
D11Wsu47e	protein_coding	-0.330447	0.0391961	0.0558452	0.807599	-0.137301	cor_dn.lam_nc
D430019H16Rik	protein_coding	0.52473	0.0111768	0.251687	0.29659	0.388208	cor_up.lam_nc
D630003M21Rik	protein_coding	-0.35943	0.237614	-0.588694	0.0267011	-0.474062	cor_nc_lam_dn
Daam2	protein_coding	-0.271145	0.0431009	0.0330096	0.871243	-0.119068	cor_dn.lam_nc
Dact2	protein_coding	0.0827109	0.944546	-1.91396	0.0446417	-0.915625	cor_nc_lam_dn
Dapk1	protein_coding	0.120919	0.504062	0.48661	0.00591705	0.303764	cor_nc.lam_up
Dapk2	protein_coding	-0.572744	0.0337806	0.612383	0.0226136	0.0198195	cor_dn.lam_up
Dbn1	protein_coding	0.363999	0.00116338	-0.259466	0.0114909	0.0522667	cor_up.lam_dn
Dcaf6	protein_coding	-0.0832999	0.468794	-0.229476	0.0340914	-0.156388	cor_nc_lam_dn
Dcbld2	protein_coding	0.21065	0.0913411	-0.269054	0.03395	-0.0292016	cor_nc_lam_dn
Dchs1	protein_coding	0.154443	0.216094	-0.255194	0.0439693	-0.0503756	cor_nc_lam_dn
Dchs2	protein_coding	-0.960066	0.00898374	-0.520379	0.102724	-0.740222	cor_dn.lam_nc
Dclk1	protein_coding	0.319937	0.0671906	-0.687596	0.000510857	-0.18383	cor_nc_lam_dn
Dclk2	protein_coding	-0.0135305	0.970812	-0.65866	0.00587782	-0.336095	cor_nc_lam_dn
Dcstamp	protein_coding	-1.17335	0.0131129	5.27791	0.00644736	2.05228	cor_dn.lam_up
Ddah1	protein_coding	0.591678	0.00253695	-0.564912	0.000966978	0.0133827	cor_up.lam_dn
Ddah2	protein_coding	0.2256	0.0700476	-0.265501	0.0375713	-0.0199505	cor_nc_lam_dn
Ddit4l	protein_coding	0.324584	0.353465	1.80906	0.000512437	1.06682	cor_nc.lam_up
Dennd4a	protein_coding	0.683094	0.000284005	0.102436	0.606899	0.392765	cor_up.lam_nc
Dennd5b	protein_coding	0.323601	0.0449604	0.0157819	0.958879	0.169692	cor_up.lam_nc
Deptor	protein_coding	-0.718703	0.000734289	0.501096	0.0248045	-0.108803	cor_dn.lam_up
Des	protein_coding	0.795011	0.0411636	1.08581	0.00870238	0.940409	cor_up.lam_up
Dgkd	protein_coding	0.01511	0.885973	0.202672	0.0120976	0.108891	cor_nc.lam_up
Dgki	protein_coding	-0.475684	0.213864	1.35567	0.0107316	0.439991	cor_nc.lam_up
Dglucy	protein_coding	-0.37944	0.191257	0.929354	0.00339275	0.274957	cor_nc.lam_up
Dhrs3	protein_coding	0.0280239	0.939126	0.655148	0.013564	0.341586	cor_nc.lam_up
Dhx40	protein_coding	-0.23606	0.0423014	-0.00568193	0.978399	-0.120871	cor_dn.lam_nc
Dhx57	protein_coding	-0.0552597	0.698062	-0.27392	0.0226888	-0.16459	cor_nc_lam_dn
Diaph1	protein_coding	0.316307	0.0345592	0.121054	0.509735	0.21868	cor_up.lam_nc
Dkk1	protein_coding	-0.706261	0.0387736	0.354119	0.274918	-0.176071	cor_dn.lam_nc
Dkk2	protein_coding	0.183135	0.409862	0.851535	6.15548e-05	0.517335	cor_nc.lam_up
Dlk1	protein_coding	0.688157	0.0123073	-0.510607	0.059281	0.0887749	cor_up.lam_nc
Dlk2	protein_coding	0.0942476	0.834077	-0.578036	0.0405009	-0.241894	cor_nc_lam_dn
Dlx5	protein_coding	-0.242395	0.0383382	-0.082142	0.573542	-0.162268	cor_dn.lam_nc
Dmac2l	protein_coding	-0.421051	0.03961	-0.145208	0.550224	-0.28313	cor_dn.lam_nc
Dmd	protein_coding	0.430952	0.233321	-0.513051	0.0475526	-0.0410498	cor_nc_lam_dn
Dmp1	protein_coding	0.649983	0.100374	1.08697	0.0086552	0.868479	cor_nc.lam_up
Dmrt2	protein_coding	0.275819	0.743009	-1.63619	0.001529	-0.680188	cor_nc_lam_dn
Dnaja1	protein_coding	0.21565	0.0486508	0.146033	0.21752	0.180841	cor_up.lam_nc
Dnajb5	protein_coding	0.479223	0.00975435	0.201062	0.354466	0.340143	cor_up.lam_nc
Dnajc15	protein_coding	-0.0455178	0.858237	0.387798	0.0481144	0.17114	cor_nc.lam_up
Dnajc21	protein_coding	0.239244	0.0402551	-0.174087	0.169457	0.0325787	cor_up.lam_nc
Dnajc28	protein_coding	-0.828988	0.0171947	0.215533	0.611992	-0.306727	cor_dn.lam_nc
Dnase2a	protein_coding	-0.522152	0.0370068	0.238143	0.451502	-0.142005	cor_dn.lam_nc
Dock10	protein_coding	0.171211	0.292579	0.611397	0.00311782	0.391304	cor_nc.lam_up
Dock8	protein_coding	0.0407518	0.867327	0.814342	0.000415874	0.427547	cor_nc.lam_up
Dok3	protein_coding	-0.129306	0.523024	1.48603	2.92626e-06	0.678363	cor_nc.lam_up
Dok5	protein_coding	-0.276119	0.116814	-0.488401	0.00611721	-0.38226	cor_nc_lam_dn
Dot1l	protein_coding	0.292146	0.0105357	0.0358688	0.827349	0.164007	cor_up.lam_nc
Dpf1	protein_coding	0.387765	0.191814	-0.767618	0.0193469	-0.189927	cor_nc_lam_dn
Dpysl2	protein_coding	-0.176424	0.184627	-0.322315	0.0207369	-0.249369	cor_nc_lam_dn
Dram1	protein_coding	0.413383	0.0271509	0.165764	0.443058	0.289573	cor_up.lam_nc
Draxin	protein_coding	-0.481249	0.308283	1.36	0.000551043	0.439373	cor_nc.lam_up
Drp2	protein_coding	0.00615011	0.989201	-0.639845	0.0171335	-0.316848	cor_nc_lam_dn
Dsel	protein_coding	0.409098	0.0136905	-0.0812501	0.710869	0.163924	cor_up.lam_nc
Dtx3l	protein_coding	0.180734	0.489033	0.52807	0.019448	0.354402	cor_nc.lam_up
Duox1	protein_coding	1.4233	0.000284005	0.171293	0.839163	0.797295	cor_up.lam_nc
Duoxa1	protein_coding	1.25698	0.000857714	0.0277774	0.978399	0.642376	cor_up.lam_nc
Dusp10	protein_coding	0.52329	0.0147825	-0.441446	0.0745265	0.0409216	cor_up.lam_nc
Dusp18	protein_coding	0.637004	0.00552292	-0.0376846	0.932279	0.29966	cor_up.lam_nc
Dusp2	protein_coding	0.469499	0.260933	1.11771	0.0216643	0.793602	cor_nc.lam_up
Dusp27	protein_coding	-0.700885	0.00909541	-0.248334	0.33284	-0.47461	cor_dn.lam_nc
Dusp4	protein_coding	-0.659415	0.0234426	2.91519	2.4937e-05	1.12789	cor_dn.lam_up
Dusp5	protein_coding	0.795296	0.00620167	0.865828	0.00368076	0.830562	cor_up.lam_up
Dusp6	protein_coding	0.0600971	0.734667	0.482799	0.00300249	0.271448	cor_nc.lam_up
Dusp9	protein_coding	-0.0112072	0.977263	0.560039	0.0178172	0.274416	cor_nc.lam_up
Dynap	protein_coding	4.07077	0.0082637	2.81539	0.167508	3.44308	cor_up.lam_nc
Dynlt1b	protein_coding	0.830658	0.0412456	0.0308125	0.965829	0.430735	cor_up.lam_nc
Dysf	protein_coding	0.165479	0.267578	0.330228	0.0263031	0.247853	cor_nc.lam_up
Dzip1	protein_coding	-0.0696823	0.709354	-0.396222	0.0110564	-0.232952	cor_nc_lam_dn
E2f2	protein_coding	-0.0122764	0.969415	-0.565481	0.00928198	-0.288879	cor_nc_lam_dn
E2f7	protein_coding	0.394553	0.0332522	-0.329064	0.0943842	0.0327445	cor_up.lam_nc
E2f8	protein_coding	0.340929	0.0199497	-0.154663	0.346791	0.0931328	cor_up.lam_nc
Ebf3	protein_coding	0.25027	0.188792	-0.842309	2.25897e-05	-0.296019	cor_nc_lam_dn
Ebpl	protein_coding	-0.348122	0.0371762	0.109265	0.589957	-0.119429	cor_dn.lam_nc
Ece1	protein_coding	0.329703	0.036596	0.38311	0.0161021	0.356407	cor_up.lam_up
Echs1	protein_coding	-0.30579	0.0123881	0.119783	0.377146	-0.0930038	cor_dn.lam_nc
Ecm1	protein_coding	0.683855	0.020075	0.916037	0.00836446	0.799946	cor_up.lam_up
Ecm2	protein_coding	0.169924	0.460205	0.704498	0.013723	0.437211	cor_nc.lam_up
Ecscr	protein_coding	-0.0483194	0.844508	0.648158	0.00146899	0.299919	cor_nc.lam_up
Eda	protein_coding	-0.392534	0.0372769	0.131595	0.578459	-0.13047	cor_dn.lam_nc
Eda2r	protein_coding	0.852443	0.00205681	0.745228	0.040998	0.798836	cor_up.lam_up
Edem2	protein_coding	-0.18669	0.130369	-0.345605	0.00536414	-0.266147	cor_nc_lam_dn
Efemp1	protein_coding	0.827378	0.00205681	-0.288572	0.336871	0.269403	cor_up.lam_nc
Efhd2	protein_coding	-0.193795	0.139188	0.27491	0.038741	0.0405575	cor_nc.lam_up
Efna1	protein_coding	-0.0676216	0.695936	0.373739	0.0141102	0.153059	cor_nc.lam_up
Egfl7	protein_coding	-0.140764	0.291997	0.380742	0.00622465	0.119989	cor_nc.lam_up
Egfr	protein_coding	0.538705	0.00458511	0.804319	0.000200959	0.671512	cor_up.lam_up
Egln3	protein_coding	-1.17731	0.00513623	-0.695148	0.0783949	-0.93623	cor_dn.lam_nc
Ehd2	protein_coding	0.550361	0.00047544	0.22837	0.101214	0.389366	cor_up.lam_nc
Eif3k	protein_coding	-0.212779	0.0401031	0.0149637	0.932258	-0.0989078	cor_dn.lam_nc
Eif4b	protein_coding	-0.25522	0.0157023	0.12795	0.264273	-0.0636353	cor_dn.lam_nc
Eif4e	protein_coding	0.251458	0.0373723	-0.0530308	0.749894	0.0992134	cor_up.lam_nc
Elfn1	protein_coding	0.235652	0.766182	0.983872	0.0151065	0.609762	cor_nc.lam_up
Elk3	protein_coding	-0.0139676	0.94163	0.32962	0.0109373	0.157826	cor_nc.lam_up
Elmo1	protein_coding	-0.414179	0.00241897	-0.161438	0.246832	-0.287808	cor_dn.lam_nc
Elovl6	protein_coding	-0.275962	0.304444	-0.623673	0.0251221	-0.449817	cor_nc_lam_dn
Elp3	protein_coding	-0.214429	0.0139651	-0.0351641	0.768042	-0.124797	cor_dn.lam_nc
Emb	protein_coding	-0.485874	0.203636	1.38576	0.0117163	0.449941	cor_nc.lam_up
Emcn	protein_coding	0.0525394	0.819956	0.821307	0.000504619	0.436923	cor_nc.lam_up
Emid1	protein_coding	-0.645439	0.00158211	-0.611915	0.00100088	-0.628677	cor_dn.lam_dn
Emilin2	protein_coding	0.028265	0.946473	-0.790918	0.00530765	-0.381326	cor_nc_lam_dn
Eml1	protein_coding	0.223141	0.0927538	-0.277551	0.0456811	-0.0272053	cor_nc_lam_dn
Emp1	protein_coding	0.676311	0.000656985	0.227793	0.211467	0.452052	cor_up.lam_nc
Emp3	protein_coding	0.187847	0.048372	-0.0203437	0.892078	0.0837519	cor_up.lam_nc
Emx2	protein_coding	-1.42477	0.0760601	-2.55743	0.000317921	-1.9911	cor_nc_lam_dn
Endod1	protein_coding	0.202828	0.228811	0.570936	0.00160738	0.386882	cor_nc.lam_up
Enho	protein_coding	-1.03329	0.00308742	-0.496109	0.0798947	-0.764698	cor_dn.lam_nc
Eno3	protein_coding	0.170686	0.292405	-0.342969	0.039391	-0.0861417	cor_nc_lam_dn
Enox1	protein_coding	-0.459401	0.0178023	-0.324764	0.0935891	-0.392083	cor_dn.lam_nc
Enpp1	protein_coding	0.435881	0.202835	1.40054	0.00031231	0.918213	cor_nc.lam_up
Enpp2	protein_coding	-0.200327	0.51951	1.03655	0.00356208	0.418112	cor_nc.lam_up
Enpp5	protein_coding	-0.61963	0.0342092	-0.149423	0.611926	-0.384527	cor_dn.lam_nc
Enpp6	protein_coding	-0.557773	0.0203047	0.256409	0.303856	-0.150682	cor_dn.lam_nc
Entpd1	protein_coding	-0.0219772	0.956315	0.670277	0.0219631	0.32415	cor_nc.lam_up
Entpd5	protein_coding	-0.009748	0.952818	-0.291706	0.00817589	-0.150727	cor_nc_lam_dn
Entpd6	protein_coding	-0.245886	0.25877	-0.371308	0.04594	-0.308597	cor_nc_lam_dn
Epas1	protein_coding	-0.0237761	0.923011	0.496818	0.00778329	0.236521	cor_nc.lam_up
Epb41l3	protein_coding	0.0906463	0.388198	-0.416032	0.000326845	-0.162693	cor_nc_lam_dn
Epcam	protein_coding	0.0194824	0.986266	1.73486	0.00551703	0.877173	cor_nc.lam_up
Ephb2	protein_coding	0.111152	0.405733	-0.279232	0.0313793	-0.0840399	cor_nc_lam_dn
Ephb6	protein_coding	-0.459098	0.0271396	0.367206	0.0885961	-0.0459463	cor_dn.lam_nc
Ephx2	protein_coding	-0.53344	0.0706098	1.41157	0.000744404	0.439065	cor_nc.lam_up
Eps8	protein_coding	0.516005	0.044917	0.220213	0.453307	0.368109	cor_up.lam_nc
Erap1	protein_coding	0.275279	0.134841	0.383981	0.0321872	0.32963	cor_nc.lam_up
Erbb4	protein_coding	-1.93087	0.188136	-1.15384	0.0135625	-1.54235	cor_nc_lam_dn
Erg	protein_coding	0.0285489	0.940191	0.99812	0.000731555	0.513334	cor_nc.lam_up
Ern1	protein_coding	-0.0523881	0.728051	-0.300724	0.015763	-0.176556	cor_nc_lam_dn
Errfi1	protein_coding	0.703454	0.00115412	0.835544	0.000496675	0.769499	cor_up.lam_up
Esam	protein_coding	0.0738606	0.696167	0.61304	0.000720028	0.34345	cor_nc.lam_up
Esyt1	protein_coding	0.130156	0.248032	-0.251488	0.0267118	-0.0606661	cor_nc_lam_dn
Ets1	protein_coding	0.148724	0.276598	0.45549	0.00240914	0.302107	cor_nc.lam_up
Etv6	protein_coding	0.224919	0.116225	0.316898	0.0358787	0.270909	cor_nc.lam_up
Evc	protein_coding	0.118955	0.332094	-0.244744	0.0456704	-0.0628946	cor_nc_lam_dn
Evl	protein_coding	-0.0964999	0.344895	-0.271838	0.00763652	-0.184169	cor_nc_lam_dn
Exoc3l4	protein_coding	-0.433045	0.0454827	0.271361	0.129908	-0.0808418	cor_dn.lam_nc
Exoc5	protein_coding	0.240102	0.0161299	-0.0295219	0.841253	0.10529	cor_up.lam_nc
Extl2	protein_coding	-0.345754	0.00759823	-0.0576984	0.723095	-0.201726	cor_dn.lam_nc
Eya2	protein_coding	0.647715	0.000185175	0.448818	0.00493583	0.548267	cor_up.lam_up
Ezr	protein_coding	0.81128	0.00201946	0.068454	0.849881	0.439867	cor_up.lam_nc
F11r	protein_coding	-0.0719717	0.665539	0.535872	0.000890609	0.23195	cor_nc.lam_up
F2r	protein_coding	0.398379	0.0159477	0.281535	0.108467	0.339957	cor_up.lam_nc
Fabp4	protein_coding	-0.148792	0.606118	0.488256	0.0459384	0.169732	cor_nc.lam_up
Fads3	protein_coding	0.413925	0.00253695	0.455359	0.00113523	0.434642	cor_up.lam_up
Fahd1	protein_coding	-0.446282	0.0149115	0.156532	0.480494	-0.144875	cor_dn.lam_nc
Fam102a	protein_coding	-0.500746	0.00331211	-0.153842	0.406135	-0.327294	cor_dn.lam_nc
Fam102b	protein_coding	0.500236	0.0164598	-0.0675112	0.832398	0.216362	cor_up.lam_nc
Fam114a2	protein_coding	-0.218016	0.0310201	0.00683408	0.969569	-0.105591	cor_dn.lam_nc
Fam135a	protein_coding	0.0803302	0.579014	-0.301104	0.0301134	-0.110387	cor_nc_lam_dn
Fam167a	protein_coding	0.175619	0.476163	0.567912	0.0294639	0.371765	cor_nc.lam_up
Fam168a	protein_coding	0.0608825	0.556118	-0.210092	0.0285728	-0.0746049	cor_nc_lam_dn
Fam174b	protein_coding	-0.269977	0.408511	-0.640351	0.0351965	-0.455164	cor_nc_lam_dn
Fam184a	protein_coding	-0.0222557	0.96306	-0.610303	0.0245263	-0.316279	cor_nc_lam_dn
Fam189b	protein_coding	-0.0799187	0.505453	-0.234208	0.0439693	-0.157063	cor_nc_lam_dn
Fam20c	protein_coding	0.0373786	0.877877	0.599126	0.00205363	0.318252	cor_nc.lam_up
Fam214a	protein_coding	-0.470847	0.0498737	-0.257608	0.312363	-0.364227	cor_dn.lam_nc
Fam214b	protein_coding	0.404094	0.0353098	0.162849	0.510304	0.283472	cor_up.lam_nc
Fam219a	protein_coding	0.00658664	0.978341	-0.425122	0.0101702	-0.209267	cor_nc_lam_dn
Fam84a	protein_coding	-1.38033	0.0159477	-0.893545	0.0525105	-1.13694	cor_dn.lam_nc
Fam8a1	protein_coding	-0.0158053	0.909192	-0.210381	0.0368025	-0.113093	cor_nc_lam_dn
Fancc	protein_coding	0.35377	0.0219915	0.658165	0.0002169	0.505967	cor_up.lam_up
Fap	protein_coding	0.0367996	0.894507	0.646507	0.00290144	0.341653	cor_nc.lam_up
Far1	protein_coding	0.276634	0.0103941	-0.0944116	0.451425	0.0911114	cor_up.lam_nc
Fau	protein_coding	-0.276142	0.024038	0.174206	0.172032	-0.0509678	cor_dn.lam_nc
Faxc	protein_coding	-0.0947408	0.502975	-0.290278	0.044268	-0.19251	cor_nc_lam_dn
Fbln1	protein_coding	0.496591	0.00158665	0.437984	0.00347476	0.467287	cor_up.lam_up
Fbln7	protein_coding	-0.621535	0.0171947	-0.660226	0.00533136	-0.64088	cor_dn.lam_dn
Fbn1	protein_coding	0.702232	0.00158211	-0.408936	0.0484582	0.146648	cor_up.lam_dn
Fbxl7	protein_coding	0.147698	0.456523	-0.48584	0.00895011	-0.169071	cor_nc_lam_dn
Fbxo30	protein_coding	0.293829	0.0247135	0.246994	0.0739479	0.270412	cor_up.lam_nc
Fbxo48	protein_coding	0.0379721	0.947028	-0.922487	0.013755	-0.442257	cor_nc_lam_dn
Fbxw7	protein_coding	-0.290117	0.0345592	-0.279718	0.03395	-0.284917	cor_dn.lam_dn
Fbxw9	protein_coding	0.388029	0.0290517	0.208729	0.27321	0.298379	cor_up.lam_nc
Fcer1g	protein_coding	-0.317285	0.106156	0.802319	0.000149644	0.242517	cor_nc.lam_up
Fcgrt	protein_coding	-0.141733	0.332916	0.385007	0.00874502	0.121637	cor_nc.lam_up
Fchsd2	protein_coding	-0.344263	0.0115807	0.047934	0.800286	-0.148165	cor_dn.lam_nc
Fcrlb	protein_coding	-0.547677	0.555801	5.25301	0.000748265	2.35267	cor_nc.lam_up
Fdxr	protein_coding	-0.0674681	0.753584	0.43911	0.0154636	0.185821	cor_nc.lam_up
Ferd3l	protein_coding	-2.66728	0.0183494	-0.988436	0.0391019	-1.82786	cor_dn.lam_dn
Fermt3	protein_coding	-0.364707	0.0732522	0.772974	0.000367521	0.204133	cor_nc.lam_up
Ffar4	protein_coding	-0.000980997	0.999361	5.65063	0.00100088	2.82483	cor_nc.lam_up
Fgd5	protein_coding	0.0273726	0.883316	0.442215	0.00425976	0.234794	cor_nc.lam_up
Fgd6	protein_coding	0.0791519	0.702427	0.357003	0.0287772	0.218078	cor_nc.lam_up
Fgf1	protein_coding	0.508326	0.32946	1.85284	0.00156932	1.18058	cor_nc.lam_up
Fgf10	protein_coding	-1.43725	0.000318955	0.521634	0.313719	-0.457807	cor_dn.lam_nc
Fgf12	protein_coding	-0.632999	0.0903839	-0.764338	0.0102095	-0.698669	cor_nc_lam_dn
Fgf13	protein_coding	-0.189326	0.530757	-0.72625	0.00700583	-0.457788	cor_nc_lam_dn
Fgf21	protein_coding	0.630692	0.846365	3.828	0.0130315	2.22935	cor_nc.lam_up
Fgf9	protein_coding	-0.403832	0.204788	-0.747043	0.00701962	-0.575438	cor_nc_lam_dn
Fgl2	protein_coding	-0.0332551	0.950362	1.33108	0.00044339	0.64891	cor_nc.lam_up
Fgr	protein_coding	0.810253	0.369087	1.90346	0.0293329	1.35686	cor_nc.lam_up
Fhdc1	protein_coding	0.674259	0.0474075	0.560267	0.142708	0.617263	cor_up.lam_nc
Fhl1	protein_coding	0.52424	0.00172915	0.139857	0.436828	0.332049	cor_up.lam_nc
Fibcd1	protein_coding	0.497194	0.649482	2.90598	0.0061121	1.70159	cor_nc.lam_up
Fibin	protein_coding	0.0204081	0.948602	-0.938866	0.000200025	-0.459229	cor_nc_lam_dn
Fign	protein_coding	-0.730775	0.00580637	-0.158427	0.613872	-0.444601	cor_dn.lam_nc
Filip1l	protein_coding	0.51473	0.0268316	-0.458446	0.0742306	0.0281422	cor_up.lam_nc
Fjx1	protein_coding	0.669429	0.00167992	-0.0820839	0.749961	0.293673	cor_up.lam_nc
Fkbp14	protein_coding	-0.100146	0.399334	-0.253764	0.0278601	-0.176955	cor_nc_lam_dn
Flii	protein_coding	0.179572	0.0391961	0.128012	0.159373	0.153792	cor_up.lam_nc
Flna	protein_coding	0.300273	0.0109745	-0.147159	0.238786	0.076557	cor_up.lam_nc
Flnb	protein_coding	0.358137	0.0103774	-0.0923154	0.589268	0.132911	cor_up.lam_nc
Flnc	protein_coding	0.751652	9.36425e-05	-0.0680636	0.732222	0.341794	cor_up.lam_nc
Flt1	protein_coding	-0.0293299	0.89976	0.618321	0.00113523	0.294495	cor_nc.lam_up
Flvcr2	protein_coding	-0.879294	0.00383348	-0.153851	0.71178	-0.516573	cor_dn.lam_nc
Fmn1	protein_coding	0.446188	0.0601325	0.565126	0.0153616	0.505657	cor_nc.lam_up
Fmnl1	protein_coding	-0.333408	0.0844623	0.94173	5.08297e-05	0.304161	cor_nc.lam_up
Fmod	protein_coding	0.0979193	0.528488	0.723549	4.23979e-05	0.410734	cor_nc.lam_up
Fndc1	protein_coding	0.612451	0.0136905	0.362301	0.149673	0.487376	cor_up.lam_nc
Fntb	protein_coding	-0.103887	0.524036	-0.321455	0.0316104	-0.212671	cor_nc_lam_dn
Fosl1	protein_coding	2.09369	0.000696873	1.51826	0.0218392	1.80597	cor_up.lam_up
Fosl2	protein_coding	0.415863	0.00253695	0.233842	0.0754508	0.324853	cor_up.lam_nc
Foxc1	protein_coding	0.318346	0.121776	1.46819	6.79348e-06	0.893267	cor_nc.lam_up
Foxc2	protein_coding	0.0684182	0.871458	1.77839	0.00120643	0.923402	cor_nc.lam_up
Foxd1	protein_coding	0.20827	0.498618	0.725467	0.00212302	0.466869	cor_nc.lam_up
Foxd2	protein_coding	1.53831	8.3963e-05	1.25364	0.118802	1.39598	cor_up.lam_nc
Foxf2	protein_coding	1.47189	0.0242392	1.47913	0.0855617	1.47551	cor_up.lam_nc
Foxl2	protein_coding	-0.503974	0.006941	-0.428895	0.51952	-0.466434	cor_dn.lam_nc
Foxo1	protein_coding	0.120309	0.553234	0.428087	0.0232454	0.274198	cor_nc.lam_up
Foxo3	protein_coding	-0.427128	0.00167992	0.0456497	0.799651	-0.190739	cor_dn.lam_nc
Foxp1	protein_coding	0.47373	0.00533109	-0.0454498	0.851116	0.21414	cor_up.lam_nc
Foxred2	protein_coding	-0.716531	0.0236958	-0.383633	0.29543	-0.550082	cor_dn.lam_nc
Foxs1	protein_coding	-0.182826	0.422392	1.32996	8.85548e-05	0.573568	cor_nc.lam_up
Fras1	protein_coding	-0.522861	0.0315692	-0.661714	0.00631301	-0.592287	cor_dn.lam_dn
Frmd4b	protein_coding	-0.387571	0.0326085	-0.021714	0.94165	-0.204643	cor_dn.lam_nc
Frmpd3	protein_coding	0.441062	0.342006	-1.05281	0.000512437	-0.305875	cor_nc_lam_dn
Fryl	protein_coding	0.355277	0.00926261	-0.149467	0.313672	0.102905	cor_up.lam_nc
Fstl1	protein_coding	0.414368	0.00201946	-0.186322	0.146275	0.114023	cor_up.lam_nc
Fstl3	protein_coding	0.595935	0.00910758	0.535281	0.021772	0.565608	cor_up.lam_up
Fth1	protein_coding	0.337399	0.0458173	0.587101	0.00117786	0.46225	cor_up.lam_up
Furin	protein_coding	0.0441457	0.754168	0.340833	0.00493583	0.19249	cor_nc.lam_up
Fxyd5	protein_coding	0.195837	0.401093	1.14281	7.20225e-05	0.669321	cor_nc.lam_up
Fxyd7	protein_coding	1.01376	0.0527735	0.985329	0.0101702	0.999543	cor_nc.lam_up
Fyb	protein_coding	0.236324	0.390915	0.548589	0.0102726	0.392457	cor_nc.lam_up
Fzd1	protein_coding	0.315259	0.0400109	-0.0847133	0.671351	0.115273	cor_up.lam_nc
Fzd6	protein_coding	0.279332	0.0473005	0.0857466	0.671382	0.182539	cor_up.lam_nc
Fzd9	protein_coding	-0.533622	0.0428962	-0.0856645	0.793831	-0.309643	cor_dn.lam_nc
Gab2	protein_coding	0.0461506	0.816493	0.399069	0.0125225	0.22261	cor_nc.lam_up
Gabra1	protein_coding	-2.39719	0.0278528	-1.75346	0.00189655	-2.07533	cor_dn.lam_dn
Gabrb2	protein_coding	-1.06974	0.0382501	0.0108132	0.98765	-0.529465	cor_dn.lam_nc
Gadd45gip1	protein_coding	-0.406576	0.00407909	-0.206909	0.119527	-0.306742	cor_dn.lam_nc
Gale	protein_coding	-0.266908	0.0794292	-0.357175	0.0203727	-0.312041	cor_nc_lam_dn
Galk2	protein_coding	-0.311966	0.0208153	0.0743014	0.664563	-0.118832	cor_dn.lam_nc
Galnt15	protein_coding	0.841057	0.0278321	0.989964	0.0683366	0.915511	cor_up.lam_nc
Galnt16	protein_coding	0.528483	0.0438332	-1.41541	1.08615e-05	-0.443462	cor_up.lam_dn
Galnt17	protein_coding	0.261819	0.619485	-1.04238	0.00220257	-0.390283	cor_nc_lam_dn
Galnt18	protein_coding	0.252397	0.262004	0.655757	0.00190839	0.454077	cor_nc.lam_up
Galnt5	protein_coding	-0.35901	0.0372769	-0.244689	0.173867	-0.301849	cor_dn.lam_nc
Galnt6	protein_coding	-0.369407	0.0801717	-0.755718	0.00167348	-0.562562	cor_nc_lam_dn
Gamt	protein_coding	-0.503527	0.0108484	-0.219534	0.291845	-0.361531	cor_dn.lam_nc
Gap43	protein_coding	0.932846	0.000727783	0.287329	0.275153	0.610088	cor_up.lam_nc
Gas1	protein_coding	-0.391124	0.00402538	-0.259041	0.0446417	-0.325082	cor_dn.lam_dn
Gas2	protein_coding	-0.340081	0.494112	-1.12961	0.00184252	-0.734847	cor_nc_lam_dn
Gas2l1	protein_coding	0.536308	0.00317643	-0.0168042	0.956223	0.259752	cor_up.lam_nc
Gas2l3	protein_coding	-0.163278	0.3954	-0.454007	0.0238845	-0.308642	cor_nc_lam_dn
Gas6	protein_coding	0.312152	0.0409462	0.438366	0.00528622	0.375259	cor_up.lam_up
Gask1a	protein_coding	-0.698176	0.000395834	0.188374	0.432198	-0.254901	cor_dn.lam_nc
Gatd1	protein_coding	-0.318848	0.0244184	0.0174896	0.941105	-0.150679	cor_dn.lam_nc
Gchfr	protein_coding	-0.46235	0.424838	-1.18952	0.0237806	-0.825933	cor_nc_lam_dn
Gcnt1	protein_coding	-0.533475	0.0420878	-0.304913	0.183185	-0.419194	cor_dn.lam_nc
Gcnt2	protein_coding	0.409686	0.169699	1.07497	0.00763652	0.742327	cor_nc.lam_up
Gda	protein_coding	0.929861	0.0093026	0.900681	0.0215165	0.915271	cor_up.lam_up
Gdf10	protein_coding	-1.27713	0.000208814	0.131979	0.681148	-0.572576	cor_dn.lam_nc
Gdpd2	protein_coding	-2.00364	0.0486508	1.45758	0.341548	-0.273028	cor_dn.lam_nc
Gdpd5	protein_coding	-0.202333	0.310058	0.707133	0.00136647	0.2524	cor_nc.lam_up
Gem	protein_coding	0.648466	0.0481795	0.276145	0.474091	0.462306	cor_up.lam_nc
Gfod1	protein_coding	0.525304	0.00779657	0.417348	0.033076	0.471326	cor_up.lam_up
Gfpt1	protein_coding	-0.102279	0.359203	-0.234196	0.0328249	-0.168237	cor_nc_lam_dn
Gfra1	protein_coding	0.597065	0.0724483	1.78451	0.00318674	1.19079	cor_nc.lam_up
Ggt5	protein_coding	0.0549447	0.903406	0.84083	0.0256241	0.447887	cor_nc.lam_up
Ggta1	protein_coding	-0.0416233	0.871976	0.679915	0.00136542	0.319146	cor_nc.lam_up
Gimap4	protein_coding	0.0118042	0.962724	0.608547	0.00107396	0.310176	cor_nc.lam_up
Gimap6	protein_coding	-0.198607	0.316595	0.622093	0.00331656	0.211743	cor_nc.lam_up
Gipc1	protein_coding	-0.246312	0.0245538	0.0601883	0.674262	-0.0930618	cor_dn.lam_nc
Gja1	protein_coding	0.1006	0.495338	0.386372	0.00604448	0.243486	cor_nc.lam_up
Gja4	protein_coding	0.0692128	0.823476	1.04687	0.00206937	0.558042	cor_nc.lam_up
Gjb3	protein_coding	0.200333	0.942566	6.49737	4.18429e-05	3.34885	cor_nc.lam_up
Gjb5	protein_coding	3.65028	0.0114148	3.63525	0.0012228	3.64277	cor_up.lam_up
Glb1	protein_coding	-0.35713	0.0144063	0.159246	0.323055	-0.0989421	cor_dn.lam_nc
Gli1	protein_coding	0.504664	0.00807945	0.362687	0.0531321	0.433675	cor_up.lam_nc
Glipr1	protein_coding	0.125984	0.745837	0.894499	0.0215165	0.510242	cor_nc.lam_up
Glipr2	protein_coding	0.792344	5.67705e-05	-0.392761	0.0084877	0.199791	cor_up.lam_dn
Glis3	protein_coding	0.541793	0.131901	1.03538	0.00100632	0.788586	cor_nc.lam_up
Gls	protein_coding	0.214005	0.0370132	-0.0314923	0.834241	0.0912565	cor_up.lam_nc
Glt8d2	protein_coding	-0.0641622	0.721578	-0.616132	0.000363703	-0.340147	cor_nc_lam_dn
Glud1	protein_coding	0.394876	0.00156186	0.137003	0.272581	0.265939	cor_up.lam_nc
Glul	protein_coding	-0.0632833	0.748264	0.455432	0.00763652	0.196074	cor_nc.lam_up
Gm13889	protein_coding	-0.063206	0.846688	0.61363	0.0337652	0.275212	cor_nc.lam_up
Gm266	protein_coding	-0.330583	0.0124023	-0.287459	0.0312349	-0.309021	cor_dn.lam_dn
Gm2a	protein_coding	-0.403005	0.00659937	0.227057	0.129615	-0.0879742	cor_dn.lam_nc
Gm49336	protein_coding	0.220185	0.0422627	0.00453926	0.980577	0.112362	cor_up.lam_nc
Gm5617	protein_coding	-0.709494	0.0203047	0.408969	0.190657	-0.150263	cor_dn.lam_nc
Gm973	protein_coding	0.395909	0.180895	0.971674	0.000682609	0.683791	cor_nc.lam_up
Gmds	protein_coding	0.0629258	0.636988	0.354733	0.00317487	0.208829	cor_nc.lam_up
Gna14	protein_coding	-0.877346	0.388198	-1.07832	0.0234446	-0.97783	cor_nc_lam_dn
Gnai1	protein_coding	-0.366809	0.0245537	-0.342246	0.0221362	-0.354527	cor_dn.lam_dn
Gnao1	protein_coding	0.738455	0.00022203	0.222329	0.210541	0.480392	cor_up.lam_nc
Gns	protein_coding	-0.253553	0.0125023	0.035322	0.804609	-0.109116	cor_dn.lam_nc
Gorab	protein_coding	-0.106427	0.580747	-0.329493	0.0440558	-0.21796	cor_nc_lam_dn
Gpc1	protein_coding	-0.265185	0.00708747	-0.185151	0.0570109	-0.225168	cor_dn.lam_nc
Gpc2	protein_coding	-0.253311	0.576736	-0.750102	0.0232925	-0.501707	cor_nc_lam_dn
Gpc3	protein_coding	0.403299	0.0164572	0.0207323	0.941721	0.212015	cor_up.lam_nc
Gpc4	protein_coding	0.176686	0.121776	0.367705	0.00251084	0.272196	cor_nc.lam_up
Gpcpd1	protein_coding	-0.345658	0.0453195	-0.230278	0.213171	-0.287968	cor_dn.lam_nc
Gpd2	protein_coding	0.0764051	0.626431	-0.29063	0.047097	-0.107112	cor_nc_lam_dn
Gper1	protein_coding	-0.446457	0.180583	0.697093	0.0408038	0.125318	cor_nc.lam_up
Gpnmb	protein_coding	-0.142804	0.666162	1.54573	0.00200167	0.701464	cor_nc.lam_up
Gpr132	protein_coding	-0.902203	0.247946	2.61954	0.0331452	0.85867	cor_nc.lam_up
Gpr137b	protein_coding	-0.504605	0.0423035	1.80005	0.000154783	0.647722	cor_dn.lam_up
Gpr153	protein_coding	-0.259024	0.0173334	-0.154763	0.171847	-0.206894	cor_dn.lam_nc
Gpr161	protein_coding	0.180572	0.206696	-0.336987	0.0235315	-0.0782074	cor_nc_lam_dn
Gpr162	protein_coding	-0.200395	0.608187	-0.661022	0.00970764	-0.430709	cor_nc_lam_dn
Gpr173	protein_coding	-0.267666	0.262004	-0.548909	0.0203718	-0.408288	cor_nc_lam_dn
Gpr183	protein_coding	-0.0376642	0.894414	0.782287	0.00109008	0.372311	cor_nc.lam_up
Gpr37	protein_coding	-0.71636	0.519086	-2.53906	0.00163457	-1.62771	cor_nc_lam_dn
Gpr55	protein_coding	0.776375	0.307217	5.50604	0.00191934	3.14121	cor_nc.lam_up
Gpr68	protein_coding	-0.756934	0.0156196	1.12968	0.00345028	0.186374	cor_dn.lam_up
Gpr88	protein_coding	1.09688	0.0837265	0.619895	0.0296483	0.858389	cor_nc.lam_up
Gprc5a	protein_coding	1.5002	0.00276248	0.718504	0.328262	1.10935	cor_up.lam_nc
Gprc5b	protein_coding	0.190853	0.0844813	0.281489	0.0184771	0.236171	cor_nc.lam_up
Gpsm3	protein_coding	-0.241276	0.433566	0.914369	0.00356208	0.336546	cor_nc.lam_up
Gpx1	protein_coding	-0.0589284	0.683289	0.367496	0.00399815	0.154284	cor_nc.lam_up
Gpx3	protein_coding	0.274218	0.406117	1.69684	3.04672e-05	0.985527	cor_nc.lam_up
Gramd2	protein_coding	-0.594606	0.00251278	-0.626165	0.00187343	-0.610385	cor_dn.lam_dn
Grap	protein_coding	-0.213863	0.419136	0.644605	0.00679327	0.215371	cor_nc.lam_up
Grb14	protein_coding	0.918044	0.0131009	0.411099	0.129966	0.664572	cor_up.lam_nc
Grem1	protein_coding	-2.35185	0.0070755	0.390871	0.504557	-0.980491	cor_dn.lam_nc
Gria3	protein_coding	0.115934	0.748624	-0.527493	0.0342633	-0.20578	cor_nc_lam_dn
Gria4	protein_coding	1.55686	0.000306981	-0.0601636	0.963803	0.748348	cor_up.lam_nc
Grid1	protein_coding	-0.850746	0.360034	-1.54237	0.0216535	-1.19656	cor_nc_lam_dn
Grid2	protein_coding	0.038576	0.980181	-1.41694	0.000510857	-0.68918	cor_nc_lam_dn
Grik2	protein_coding	-0.866932	0.40093	-1.62779	0.000522327	-1.24736	cor_nc_lam_dn
Grin3a	protein_coding	-1.42089	0.00156186	-0.679053	0.0114499	-1.04997	cor_dn.lam_dn
Grk3	protein_coding	-0.2819	0.201733	0.572175	0.021008	0.145137	cor_nc.lam_up
Grk5	protein_coding	0.437968	0.0139651	0.236476	0.258322	0.337222	cor_up.lam_nc
Grm3	protein_coding	-0.810289	0.688897	-4.1292	7.50364e-05	-2.46975	cor_nc_lam_dn
Grm7	protein_coding	-0.00371186	0.997796	-0.768764	0.0337652	-0.386238	cor_nc_lam_dn
Gsap	protein_coding	-0.581861	0.081709	1.02387	0.0468789	0.221006	cor_nc.lam_up
Gsc	protein_coding	-0.802092	0.0331341	-1.1689	0.000102845	-0.985496	cor_dn.lam_dn
Gsg1l	protein_coding	-0.983051	0.00599069	-0.367632	0.206136	-0.675342	cor_dn.lam_nc
Gsn	protein_coding	-0.332312	0.00148635	-0.0203216	0.891154	-0.176317	cor_dn.lam_nc
Gsr	protein_coding	0.0270771	0.85782	0.360851	0.00344885	0.193964	cor_nc.lam_up
Gsta4	protein_coding	-1.33548	0.0496985	-0.357419	0.647332	-0.846452	cor_dn.lam_nc
Gtf2e2	protein_coding	-0.243815	0.0431009	-0.0585873	0.720614	-0.151201	cor_dn.lam_nc
Gusb	protein_coding	-0.252919	0.0435643	0.298236	0.0198709	0.0226587	cor_dn.lam_up
Gxylt2	protein_coding	-0.38549	0.0040764	-0.233163	0.0730364	-0.309326	cor_dn.lam_nc
Gypc	protein_coding	-0.0617161	0.638551	-0.239826	0.0399012	-0.150771	cor_nc_lam_dn
Gzmm	protein_coding	1.21957	0.0403526	0.0952891	0.92644	0.657429	cor_up.lam_nc
H1f0	protein_coding	-0.335506	0.00915167	-0.157743	0.247433	-0.246625	cor_dn.lam_nc
H2-D1	protein_coding	-0.0187046	0.949387	0.570197	0.00569146	0.275746	cor_nc.lam_up
Hacd2	protein_coding	0.134004	0.301028	0.345237	0.00746465	0.23962	cor_nc.lam_up
Hadh	protein_coding	-0.362957	0.00635545	-0.120667	0.415072	-0.241812	cor_dn.lam_nc
Hagh	protein_coding	-0.195227	0.282867	0.44765	0.0233733	0.126212	cor_nc.lam_up
Has2	protein_coding	0.197129	0.234806	0.548012	0.0125225	0.372571	cor_nc.lam_up
Hbb-bs	protein_coding	-0.935515	0.0493147	0.732849	0.133731	-0.101333	cor_dn.lam_nc
Hbb-bt	protein_coding	-1.06125	0.0474209	0.736878	0.0781588	-0.162184	cor_dn.lam_nc
Hbegf	protein_coding	1.14474	0.0123073	1.17426	0.0358633	1.1595	cor_up.lam_up
Hck	protein_coding	0.447526	0.0380902	0.372432	0.0700071	0.409979	cor_up.lam_nc
Hcls1	protein_coding	-0.435367	0.0339898	0.85398	0.000102845	0.209307	cor_dn.lam_up
Hdac11	protein_coding	-0.813087	0.0115807	-0.13862	0.671351	-0.475854	cor_dn.lam_nc
Helz2	protein_coding	0.424628	0.0313604	0.100478	0.719063	0.262553	cor_up.lam_nc
Hexa	protein_coding	-0.351028	0.0341051	0.434048	0.00970774	0.0415098	cor_dn.lam_up
Hexb	protein_coding	-0.337996	0.11333	0.547524	0.0187901	0.104764	cor_nc.lam_up
Hey1	protein_coding	-0.495899	0.0116266	1.28485	1.21745e-05	0.394474	cor_dn.lam_up
Heyl	protein_coding	-0.106846	0.621806	0.860427	0.000759502	0.376791	cor_nc.lam_up
Hhip	protein_coding	-5.44805	2.82545e-11	-5.2018	6.43473e-09	-5.32493	cor_dn.lam_dn
Hhipl1	protein_coding	1.11033	0.0105357	0.292527	0.640682	0.701431	cor_up.lam_nc
Hic1	protein_coding	0.779753	0.0203043	-0.151822	0.677293	0.313965	cor_up.lam_nc
Hid1	protein_coding	-0.709532	0.00158211	-0.340832	0.0828291	-0.525182	cor_dn.lam_nc
Hif1a	protein_coding	0.224329	0.0350652	0.0823564	0.518712	0.153343	cor_up.lam_nc
Higd1a	protein_coding	-0.0710506	0.75786	-0.560047	0.00475468	-0.315549	cor_nc_lam_dn
Hipk1	protein_coding	0.210706	0.0656671	0.243957	0.037894	0.227332	cor_nc.lam_up
Hist1h1c	protein_coding	-0.626236	0.00883862	-0.129372	0.670638	-0.377804	cor_dn.lam_nc
Hivep2	protein_coding	0.727575	0.000810869	0.361081	0.09074	0.544328	cor_up.lam_nc
Hivep3	protein_coding	0.390251	0.200802	0.78729	0.0133376	0.588771	cor_nc.lam_up
Hkdc1	protein_coding	0.831908	0.0431009	-0.759596	0.276576	0.0361559	cor_up.lam_nc
Hlf	protein_coding	0.449769	0.149199	1.48553	0.0101702	0.96765	cor_nc.lam_up
Hmga2	protein_coding	1.22257	0.00670967	0.103235	0.831911	0.662904	cor_up.lam_nc
Hmgcl	protein_coding	-0.297202	0.0152484	-0.0936079	0.510547	-0.195405	cor_dn.lam_nc
Hmgn2	protein_coding	-0.297105	0.0375711	-0.164613	0.294337	-0.230859	cor_dn.lam_nc
Hmox1	protein_coding	0.228514	0.700068	0.812288	0.0238845	0.520401	cor_nc.lam_up
Hmx1	protein_coding	-4.08015	0.0431009	-0.991241	0.718871	-2.53569	cor_dn.lam_nc
Homer1	protein_coding	0.292215	0.0411448	-0.0851124	0.668725	0.103551	cor_up.lam_nc
Homer2	protein_coding	0.163102	0.405594	-0.542222	0.00547001	-0.18956	cor_nc_lam_dn
Hps6	protein_coding	0.0680036	0.722868	0.402751	0.0231839	0.235377	cor_nc.lam_up
Hpse	protein_coding	-0.750016	0.0453583	-0.78762	0.0237806	-0.768818	cor_dn.lam_dn
Hrc	protein_coding	-1.24175	0.000465151	-0.577647	0.0380865	-0.909696	cor_dn.lam_dn
Hs3st3a1	protein_coding	-0.266471	0.244166	-0.534245	0.0285155	-0.400358	cor_nc_lam_dn
Hs3st3b1	protein_coding	0.14168	0.548903	-0.416123	0.0471619	-0.137221	cor_nc_lam_dn
Hs3st5	protein_coding	-0.233924	0.80978	-1.25858	0.00569146	-0.746254	cor_nc_lam_dn
Hs6st1	protein_coding	0.122135	0.31898	0.243192	0.0462088	0.182663	cor_nc.lam_up
Hs6st3	protein_coding	0.256313	0.691043	-0.964215	0.0287038	-0.353951	cor_nc_lam_dn
Hsp90aa1	protein_coding	0.263149	0.0435643	-0.0820928	0.617478	0.090528	cor_up.lam_nc
Hspa1a	protein_coding	1.21635	0.00446468	0.115133	0.851116	0.665742	cor_up.lam_nc
Hspb2	protein_coding	-0.921208	0.0422627	-0.121629	0.853716	-0.521419	cor_dn.lam_nc
Hspb8	protein_coding	0.906811	0.0329435	0.273258	0.817325	0.590035	cor_up.lam_nc
Hunk	protein_coding	-0.776074	0.00217022	-0.623138	0.0102206	-0.699606	cor_dn.lam_dn
Ibsp	protein_coding	-0.501057	0.0372438	-0.138782	0.665022	-0.319919	cor_dn.lam_nc
Ica1	protein_coding	-0.48412	0.0181446	-0.0529814	0.867598	-0.268551	cor_dn.lam_nc
Icam1	protein_coding	0.206431	0.375793	0.498554	0.013913	0.352492	cor_nc.lam_up
Icam2	protein_coding	-0.197248	0.308039	0.670629	0.000853726	0.23669	cor_nc.lam_up
Icmt	protein_coding	0.188255	0.0498737	-0.0224074	0.880245	0.0829237	cor_up.lam_nc
Idh3b	protein_coding	-0.051102	0.667886	0.255292	0.0146923	0.102095	cor_nc.lam_up
Ids	protein_coding	0.108508	0.418774	-0.275794	0.0333945	-0.0836427	cor_nc_lam_dn
Ier2	protein_coding	0.227679	0.38373	0.561074	0.0391432	0.394376	cor_nc.lam_up
Ifi207	protein_coding	0.0170866	0.967095	0.943533	0.00120276	0.48031	cor_nc.lam_up
Ifitm3	protein_coding	0.605707	0.000734289	0.359065	0.0246743	0.482386	cor_up.lam_up
Ifitm5	protein_coding	-0.70308	0.000100914	-0.380521	0.00740284	-0.5418	cor_dn.lam_dn
Ifrd1	protein_coding	0.398696	0.0353098	0.204351	0.352948	0.301524	cor_up.lam_nc
Ift52	protein_coding	-0.236696	0.0429627	-0.0826846	0.572155	-0.159691	cor_dn.lam_nc
Igfbp2	protein_coding	0.289257	0.28589	-0.955519	0.00112386	-0.333131	cor_nc_lam_dn
Igfbp4	protein_coding	0.565821	0.000380538	-0.245495	0.0822324	0.160163	cor_up.lam_nc
Igfbp5	protein_coding	0.347336	0.0277992	0.197578	0.247018	0.272457	cor_up.lam_nc
Igfbp6	protein_coding	1.59413	0.000284005	0.0236167	0.973128	0.808874	cor_up.lam_nc
Igfbp7	protein_coding	1.2105	3.89175e-05	1.22002	1.53672e-05	1.21526	cor_up.lam_up
Iglon5	protein_coding	-0.0564346	0.925322	-0.758806	0.0120267	-0.40762	cor_nc_lam_dn
Igsf6	protein_coding	-0.270495	0.459799	1.06135	0.0014016	0.395428	cor_nc.lam_up
Igsf8	protein_coding	-0.225486	0.0429627	-0.151558	0.201289	-0.188522	cor_dn.lam_nc
Ihh	protein_coding	-1.08236	0.000220447	-1.08326	7.27986e-05	-1.08281	cor_dn.lam_dn
Ikbke	protein_coding	0.0186866	0.946465	-0.385584	0.043486	-0.183449	cor_nc_lam_dn
Il10rb	protein_coding	0.0589349	0.789567	0.513807	0.00843298	0.286371	cor_nc.lam_up
Il11	protein_coding	2.09365	0.406117	4.67882	0.0288821	3.38624	cor_nc.lam_up
Il13ra1	protein_coding	-0.0769918	0.842808	1.54184	2.77455e-05	0.732426	cor_nc.lam_up
Il16	protein_coding	0.398552	0.0206693	0.329184	0.0511008	0.363868	cor_up.lam_nc
Il17rc	protein_coding	0.0291446	0.858285	-0.297559	0.0126348	-0.134207	cor_nc_lam_dn
Il1r1	protein_coding	0.363053	0.033553	0.853326	0.000144027	0.608189	cor_up.lam_up
Il1rl2	protein_coding	0.732542	0.0400109	0.0760342	0.88284	0.404288	cor_up.lam_nc
Il1rn	protein_coding	1.90478	0.0106072	3.02085	0.0457714	2.46282	cor_up.lam_up
Il2ra	protein_coding	1.16469	0.378728	4.7641	0.0214203	2.9644	cor_nc.lam_up
Il2rg	protein_coding	0.361648	0.19531	0.781491	0.0118008	0.571569	cor_nc.lam_up
Il34	protein_coding	0.638459	0.075043	1.02817	0.0316104	0.833314	cor_nc.lam_up
Il4ra	protein_coding	0.534775	0.00193165	0.737446	3.13885e-05	0.636111	cor_up.lam_up
Il6ra	protein_coding	-0.012283	0.975357	0.810537	0.00528469	0.399127	cor_nc.lam_up
Ildr2	protein_coding	0.956532	0.000208814	-0.391844	0.0899121	0.282344	cor_up.lam_nc
Ilk	protein_coding	0.179499	0.0488321	-0.166274	0.0745285	0.00661261	cor_up.lam_nc
Inhba	protein_coding	0.571795	0.324239	2.09419	0.00161623	1.33299	cor_nc.lam_up
Inka2	protein_coding	0.19864	0.587012	1.06428	0.0261259	0.631461	cor_nc.lam_up
Inpp4b	protein_coding	-0.270261	0.319428	-0.815488	0.000432114	-0.542874	cor_nc_lam_dn
Inpp5d	protein_coding	-0.294358	0.212743	0.604828	0.00554525	0.155235	cor_nc.lam_up
Inpp5k	protein_coding	-0.0644482	0.667404	0.446403	0.0020028	0.190977	cor_nc.lam_up
Insyn1	protein_coding	0.52985	0.0013691	-0.42421	0.0125055	0.05282	cor_up.lam_dn
Ints2	protein_coding	-0.0543737	0.695936	-0.28313	0.0161967	-0.168752	cor_nc_lam_dn
Ip6k3	protein_coding	-0.488934	0.406117	4.44916	0.00258655	1.98011	cor_nc.lam_up
Iqgap1	protein_coding	0.390814	0.00131927	0.0879449	0.506231	0.239379	cor_up.lam_nc
Iqgap2	protein_coding	0.436931	0.0487347	-0.0779198	0.837704	0.179505	cor_up.lam_nc
Iqgap3	protein_coding	0.419417	0.0392024	-0.294033	0.17614	0.062692	cor_up.lam_nc
Iqsec1	protein_coding	0.377866	0.005074	-0.00561538	0.980186	0.186125	cor_up.lam_nc
Irf5	protein_coding	0.238381	0.369537	0.584799	0.00976433	0.41159	cor_nc.lam_up
Irgm1	protein_coding	0.690643	0.0100683	0.311116	0.296951	0.500879	cor_up.lam_nc
Islr	protein_coding	-0.322657	0.0375711	0.517889	0.00161723	0.0976162	cor_dn.lam_up
Itga2	protein_coding	0.00439613	0.989169	0.65782	0.00317505	0.331108	cor_nc.lam_up
Itga4	protein_coding	-0.419192	0.146517	1.2019	0.000505793	0.391355	cor_nc.lam_up
Itga5	protein_coding	0.353292	0.00527757	0.177369	0.163752	0.26533	cor_up.lam_nc
Itga6	protein_coding	-0.181719	0.303612	0.431767	0.0145185	0.125024	cor_nc.lam_up
Itgam	protein_coding	-0.214509	0.656656	2.00394	0.00136647	0.894717	cor_nc.lam_up
Itgav	protein_coding	0.0259474	0.864094	0.320529	0.00696103	0.173238	cor_nc.lam_up
Itgb2	protein_coding	-0.501881	0.0589822	2.03213	4.55333e-05	0.765123	cor_nc.lam_up
Itgb3	protein_coding	0.0156382	0.957805	0.831922	0.000362247	0.42378	cor_nc.lam_up
Itm2b	protein_coding	-0.227269	0.0255287	0.0971819	0.404606	-0.0650434	cor_dn.lam_nc
Jag1	protein_coding	0.0639139	0.745248	0.406251	0.0140878	0.235083	cor_nc.lam_up
Jak3	protein_coding	0.534758	0.0156184	0.729376	0.00108355	0.632067	cor_up.lam_up
Jakmip3	protein_coding	0.0945019	0.928302	-1.16549	0.00928198	-0.535496	cor_nc_lam_dn
Jdp2	protein_coding	-0.0112395	0.963046	0.723325	0.000242909	0.356043	cor_nc.lam_up
Jph4	protein_coding	0.0489415	0.935594	-1.08832	0.000817588	-0.519688	cor_nc_lam_dn
Jpt2	protein_coding	0.137678	0.310058	-0.33122	0.0138275	-0.096771	cor_nc_lam_dn
Junb	protein_coding	0.683089	0.0339898	1.59356	8.86774e-05	1.13832	cor_up.lam_up
Jund	protein_coding	0.468887	0.0493147	-0.185979	0.515563	0.141454	cor_up.lam_nc
Jup	protein_coding	0.212544	0.153225	0.353929	0.0161021	0.283237	cor_nc.lam_up
Kazald1	protein_coding	-0.666893	0.000284005	0.0203517	0.937286	-0.323271	cor_dn.lam_nc
Kcnb2	protein_coding	0.162849	0.838665	-1.14338	0.00882489	-0.490266	cor_nc_lam_dn
Kcne4	protein_coding	0.716615	0.000352453	0.182625	0.363327	0.44962	cor_up.lam_nc
Kcnf1	protein_coding	-1.50256	0.0400109	-0.389127	0.532203	-0.945843	cor_dn.lam_nc
Kcnj15	protein_coding	-0.82211	0.121026	1.6652	0.00490918	0.421547	cor_nc.lam_up
Kcnj2	protein_coding	0.411532	0.382822	1.05329	0.0331854	0.73241	cor_nc.lam_up
Kcnj8	protein_coding	0.810158	0.000370142	0.386981	0.0862712	0.598569	cor_up.lam_nc
Kcnk1	protein_coding	0.0758863	0.643058	-0.291816	0.0386785	-0.107965	cor_nc_lam_dn
Kcnk6	protein_coding	-0.0548366	0.713085	-0.252944	0.0468036	-0.15389	cor_nc_lam_dn
Kcnmb4	protein_coding	0.0563972	0.809745	-0.519325	0.00419579	-0.231464	cor_nc_lam_dn
Kcnn2	protein_coding	-1.15573	0.0687619	-1.00027	0.000512437	-1.078	cor_nc_lam_dn
Kcnn4	protein_coding	0.862407	0.0112422	0.52167	0.154145	0.692039	cor_up.lam_nc
Kcp	protein_coding	0.109434	0.778266	-0.622941	0.0101893	-0.256754	cor_nc_lam_dn
Kctd11	protein_coding	0.457796	0.0273674	0.765668	0.00164583	0.611732	cor_up.lam_up
Kctd17	protein_coding	0.232504	0.0359613	-0.0952593	0.469179	0.0686225	cor_up.lam_nc
Kctd8	protein_coding	-0.570191	0.338772	-1.13013	0.000351185	-0.85016	cor_nc_lam_dn
Kctd9	protein_coding	0.489546	0.00587463	-0.0776272	0.749061	0.20596	cor_up.lam_nc
Kdr	protein_coding	-0.0246389	0.871458	0.605048	3.1719e-05	0.290204	cor_nc.lam_up
Kera	protein_coding	0.618562	0.808471	-3.44849	0.0145185	-1.41496	cor_nc_lam_dn
Kif13a	protein_coding	0.305666	0.0359613	-0.0638799	0.74808	0.120893	cor_up.lam_nc
Kif1a	protein_coding	-0.412003	0.0909391	-0.808131	0.00637249	-0.610067	cor_nc_lam_dn
Kif21b	protein_coding	-0.662007	0.000395834	-0.349759	0.0143255	-0.505883	cor_dn.lam_dn
Kif5b	protein_coding	0.308508	0.00293758	0.0113051	0.946199	0.159907	cor_up.lam_nc
Kifap3	protein_coding	0.0362424	0.863252	-0.337826	0.0314655	-0.150792	cor_nc_lam_dn
Kitl	protein_coding	0.0896968	0.732448	0.885428	0.000340001	0.487562	cor_nc.lam_up
Kiz	protein_coding	-0.278367	0.0329947	0.166772	0.236742	-0.0557971	cor_dn.lam_nc
Klc2	protein_coding	0.266542	0.0395871	0.0772471	0.644246	0.171894	cor_up.lam_nc
Klf10	protein_coding	0.48964	0.0251014	0.723891	0.00242888	0.606766	cor_up.lam_up
Klf16	protein_coding	0.269842	0.0432589	-0.0622767	0.739443	0.103783	cor_up.lam_nc
Klf4	protein_coding	0.0039956	0.987931	-0.354593	0.024738	-0.175299	cor_nc_lam_dn
Klf9	protein_coding	0.3375	0.039526	0.165356	0.424587	0.251428	cor_up.lam_nc
Klhdc8a	protein_coding	1.2364	0.00109868	0.243776	0.732816	0.740085	cor_up.lam_nc
Klhl24	protein_coding	-0.25812	0.0393709	0.405641	0.00230714	0.0737608	cor_dn.lam_up
Klhl25	protein_coding	-0.348158	0.0103738	-0.0928106	0.573912	-0.220484	cor_dn.lam_nc
Klhl6	protein_coding	-0.247923	0.370967	0.767292	0.00939777	0.259685	cor_nc.lam_up
Klrg2	protein_coding	0.454093	0.20825	-0.718761	0.0226136	-0.132334	cor_nc_lam_dn
Kpna1	protein_coding	0.297002	0.0187153	-0.00260682	0.990695	0.147198	cor_up.lam_nc
Kras	protein_coding	0.43761	0.00156186	-0.0565423	0.746583	0.190534	cor_up.lam_nc
Krt7	protein_coding	-1.18312	0.00927395	4.84787	0.000726	1.83237	cor_dn.lam_up
Krt80	protein_coding	0.525173	0.090704	-0.8384	0.0168405	-0.156614	cor_nc_lam_dn
Lacc1	protein_coding	-0.540265	0.0132671	0.000427704	0.999717	-0.269919	cor_dn.lam_nc
Lactb	protein_coding	0.198385	0.232662	0.560526	0.00186324	0.379456	cor_nc.lam_up
Lamc3	protein_coding	0.256732	0.341231	2.24	1.38343e-05	1.24836	cor_nc.lam_up
Lamp2	protein_coding	0.0372986	0.751973	0.268834	0.00752277	0.153066	cor_nc.lam_up
Laptm4b	protein_coding	0.0747134	0.592117	0.255442	0.0374954	0.165078	cor_nc.lam_up
Laptm5	protein_coding	-0.496945	0.0102944	1.0538	2.08309e-05	0.278429	cor_dn.lam_up
Larp6	protein_coding	0.0208891	0.907168	0.467069	0.00280156	0.243979	cor_nc.lam_up
Lbhd2	protein_coding	0.489007	0.586241	1.20488	0.0369883	0.846943	cor_nc.lam_up
Lbp	protein_coding	-0.0375951	0.95622	1.48522	0.00204782	0.72381	cor_nc.lam_up
Lca5	protein_coding	0.223142	0.0702453	-0.315036	0.0150531	-0.0459469	cor_nc_lam_dn
Lcp1	protein_coding	-0.384131	0.0163536	1.32497	5.68917e-07	0.470419	cor_dn.lam_up
Lcp2	protein_coding	-0.437506	0.024536	1.44608	6.79348e-06	0.504285	cor_dn.lam_up
Lctl	protein_coding	-0.91965	0.323207	3.81607	0.0435317	1.44821	cor_nc.lam_up
Ldb2	protein_coding	-0.452743	0.0231435	-0.120885	0.596905	-0.286814	cor_dn.lam_nc
Ldhb	protein_coding	-0.382511	0.0202149	0.30398	0.0649236	-0.0392656	cor_dn.lam_nc
Ldlrad4	protein_coding	0.360976	0.0206693	-0.12699	0.509717	0.116993	cor_up.lam_nc
Lef1	protein_coding	-1.2404	0.0175362	-0.451416	0.412721	-0.84591	cor_dn.lam_nc
Lepr	protein_coding	1.05712	0.00180477	0.307822	0.391445	0.682473	cor_up.lam_nc
Lgals1	protein_coding	0.281065	0.0345592	-0.168881	0.233571	0.0560919	cor_up.lam_nc
Lgals3	protein_coding	0.777981	0.00330415	0.80067	0.0111218	0.789326	cor_up.lam_up
Lgi2	protein_coding	-1.13177	0.0151646	-0.874603	0.0325085	-1.00319	cor_dn.lam_dn
Lgmn	protein_coding	-0.116276	0.373076	0.381163	0.00362675	0.132443	cor_nc.lam_up
Lgr4	protein_coding	0.286986	0.114051	0.549972	0.00372664	0.418479	cor_nc.lam_up
Lgr6	protein_coding	0.540091	0.0788164	0.973588	0.00136647	0.756839	cor_nc.lam_up
Lhfpl2	protein_coding	-0.250878	0.0412456	-0.374104	0.00349818	-0.312491	cor_dn.lam_dn
Lhx6	protein_coding	0.00309774	0.997992	1.787	0.0124693	0.895047	cor_nc.lam_up
Lima1	protein_coding	0.383648	0.00708747	-0.0566657	0.766601	0.163491	cor_up.lam_nc
Limch1	protein_coding	-0.545187	0.010995	-0.138386	0.571692	-0.341787	cor_dn.lam_nc
Limd2	protein_coding	-0.376061	0.0195531	-0.0060495	0.980751	-0.191055	cor_dn.lam_nc
Limk1	protein_coding	0.153635	0.173956	-0.242277	0.0342364	-0.0443211	cor_nc_lam_dn
Lims1	protein_coding	0.249604	0.0457822	0.0498417	0.778945	0.149723	cor_up.lam_nc
Lingo3	protein_coding	-0.931934	0.0246532	-0.350112	0.375549	-0.641023	cor_dn.lam_nc
Lipi	protein_coding	-1.68557	0.000217295	-1.0877	0.000569846	-1.38663	cor_dn.lam_dn
Litaf	protein_coding	-0.121734	0.234041	0.294544	0.00528622	0.086405	cor_nc.lam_up
Lmna	protein_coding	0.348434	0.0453195	0.0484391	0.847848	0.198436	cor_up.lam_nc
Lmo1	protein_coding	0.103722	0.741434	0.675071	0.021616	0.389397	cor_nc.lam_up
Lmo2	protein_coding	-0.108966	0.714244	0.555702	0.0169043	0.223368	cor_nc.lam_up
Lmtk3	protein_coding	-0.572429	0.134929	-0.658788	0.0326153	-0.615609	cor_nc_lam_dn
Lmx1a	protein_coding	0.556444	0.0255287	-0.0456883	0.915671	0.255378	cor_up.lam_nc
Lmx1b	protein_coding	-0.0460569	0.897951	-0.628655	0.00311073	-0.337356	cor_nc_lam_dn
Loxl1	protein_coding	0.614129	0.000148616	-0.0197348	0.92644	0.297197	cor_up.lam_nc
Loxl2	protein_coding	0.580573	0.00238484	-0.38093	0.0310171	0.0998219	cor_up.lam_dn
Loxl4	protein_coding	-0.936487	0.00239416	-0.350751	0.257023	-0.643619	cor_dn.lam_nc
Lpar3	protein_coding	-0.459417	0.0411448	-0.0349498	0.92804	-0.247184	cor_dn.lam_nc
Lpl	protein_coding	0.0243	0.943623	0.980554	0.000421215	0.502427	cor_nc.lam_up
Lrg1	protein_coding	0.934126	0.0159874	3.22645	0.000143148	2.08029	cor_up.lam_up
Lrig1	protein_coding	0.827242	0.000808775	0.165769	0.583334	0.496505	cor_up.lam_nc
Lrig3	protein_coding	0.531083	0.000573835	0.067208	0.715538	0.299146	cor_up.lam_nc
Lrp1b	protein_coding	-1.19719	0.673352	-2.39628	0.000389246	-1.79673	cor_nc_lam_dn
Lrp4	protein_coding	-0.237173	0.102552	0.386607	0.0110498	0.0747173	cor_nc.lam_up
Lrp5	protein_coding	-0.393567	0.0271396	0.13462	0.531794	-0.129473	cor_dn.lam_nc
Lrrc1	protein_coding	0.247218	0.109583	0.379478	0.0182812	0.313348	cor_nc.lam_up
Lrrc15	protein_coding	0.819649	0.0137255	0.210281	0.599439	0.514965	cor_up.lam_nc
Lrrc25	protein_coding	-0.229895	0.262004	0.996982	0.000149644	0.383543	cor_nc.lam_up
Lrrc32	protein_coding	0.311639	0.243084	0.605625	0.0436308	0.458632	cor_nc.lam_up
Lrrc4b	protein_coding	-0.803944	0.197203	-1.17332	0.0261167	-0.988631	cor_nc_lam_dn
Lrrc61	protein_coding	-0.551672	0.0401031	0.0623013	0.871501	-0.244685	cor_dn.lam_nc
Lrrc8b	protein_coding	0.538786	0.00588024	0.0749518	0.825251	0.306869	cor_up.lam_nc
Lrrc8c	protein_coding	0.448929	0.00480287	0.0704423	0.750595	0.259686	cor_up.lam_nc
Lrrc8d	protein_coding	0.692608	0.0174547	0.244513	0.632928	0.46856	cor_up.lam_nc
Lrrc8e	protein_coding	1.90286	0.0152595	1.90624	0.0362958	1.90455	cor_up.lam_up
Lrrn1	protein_coding	-0.665255	0.566885	-1.31608	0.000134192	-0.990668	cor_nc_lam_dn
Lrrtm1	protein_coding	2.96234	0.00813942	-0.204282	0.781265	1.37903	cor_up.lam_nc
Lsm12	protein_coding	0.0561035	0.641862	-0.226089	0.0334347	-0.0849929	cor_nc_lam_dn
Ltbp3	protein_coding	0.222003	0.0426507	-0.0321851	0.841253	0.094909	cor_up.lam_nc
Ltbr	protein_coding	-0.0349304	0.809482	0.22941	0.0479561	0.0972399	cor_nc.lam_up
Lurap1l	protein_coding	-0.299689	0.183362	-0.507205	0.0201693	-0.403447	cor_nc_lam_dn
Ly6a	protein_coding	1.82885	0.000284005	1.02071	0.0216535	1.42478	cor_up.lam_up
Ly6c1	protein_coding	0.447993	0.053555	0.812712	0.00220257	0.630353	cor_nc.lam_up
Ly6e	protein_coding	0.0992985	0.686181	0.462266	0.0335355	0.280782	cor_nc.lam_up
Lyn	protein_coding	0.0369934	0.85221	0.417409	0.00549578	0.227201	cor_nc.lam_up
Lyz2	protein_coding	0.070012	0.881215	0.872034	0.00937436	0.471023	cor_nc.lam_up
M6pr	protein_coding	-0.0884977	0.466437	0.271719	0.0201693	0.0916109	cor_nc.lam_up
Mab21l1	protein_coding	-0.064836	0.933543	-1.10066	0.00100088	-0.582748	cor_nc_lam_dn
Maf	protein_coding	-0.106815	0.475269	0.284616	0.0445965	0.0889008	cor_nc.lam_up
Mafb	protein_coding	0.345743	0.191814	0.615173	0.0247914	0.480458	cor_nc.lam_up
Maff	protein_coding	0.504159	0.0846437	0.672535	0.0495311	0.588347	cor_nc.lam_up
Mafg	protein_coding	0.400833	0.00638132	-0.026056	0.909968	0.187388	cor_up.lam_nc
Magel2	protein_coding	-0.0230857	0.977126	-1.09627	0.0412577	-0.559677	cor_nc_lam_dn
Magi3	protein_coding	0.338362	0.0402061	0.0734575	0.739094	0.20591	cor_up.lam_nc
Mamstr	protein_coding	-0.0936889	0.716181	-0.415871	0.0307879	-0.25478	cor_nc_lam_dn
Man2a1	protein_coding	0.179089	0.17954	-0.286944	0.03395	-0.0539278	cor_nc_lam_dn
Manba	protein_coding	-0.522527	0.0243309	0.485952	0.0362958	-0.0182874	cor_dn.lam_up
Manea	protein_coding	0.357916	0.0107821	0.146689	0.454668	0.252302	cor_up.lam_nc
Map1a	protein_coding	0.209621	0.0961927	-0.308964	0.0170173	-0.0496711	cor_nc_lam_dn
Map2k3	protein_coding	0.0770436	0.604288	0.310507	0.0220067	0.193775	cor_nc.lam_up
Map3k6	protein_coding	0.480601	0.0360644	0.317994	0.303019	0.399297	cor_up.lam_nc
Map4	protein_coding	0.271117	0.00850836	-0.0729471	0.552221	0.0990851	cor_up.lam_nc
Map4k5	protein_coding	0.236413	0.0493147	0.00192516	0.993058	0.119169	cor_up.lam_nc
Map6	protein_coding	0.746485	0.00797613	-0.0929613	0.81955	0.326762	cor_up.lam_nc
Mapk7	protein_coding	-0.0341165	0.758656	-0.27423	0.00408638	-0.154173	cor_nc_lam_dn
Mapkapk3	protein_coding	-0.26633	0.226827	0.766237	0.00986554	0.249954	cor_nc.lam_up
Mapre2	protein_coding	-0.128743	0.240443	-0.267427	0.0160265	-0.198085	cor_nc_lam_dn
2024-03-09	protein_coding	-0.131338	0.595017	-0.416585	0.0375307	-0.273961	cor_nc_lam_dn
Masp1	protein_coding	-1.60666	0.00244783	-0.0805826	0.942817	-0.843623	cor_dn.lam_nc
Mast2	protein_coding	0.362272	0.00383348	-0.185971	0.131957	0.0881502	cor_up.lam_nc
Mast3	protein_coding	-0.266764	0.0423035	-0.0425306	0.822253	-0.154647	cor_dn.lam_nc
Matk	protein_coding	-0.590156	0.0519072	1.99014	5.11646e-05	0.699994	cor_nc.lam_up
Matn2	protein_coding	0.593075	0.000727783	0.654621	0.000216086	0.623848	cor_up.lam_up
Matn4	protein_coding	-1.08639	0.0144063	-0.081881	0.883423	-0.584134	cor_dn.lam_nc
Mbnl2	protein_coding	0.405631	0.000734289	0.0388686	0.798158	0.22225	cor_up.lam_nc
Mcam	protein_coding	0.140879	0.385204	0.567864	0.000997382	0.354371	cor_nc.lam_up
Mcc	protein_coding	0.318907	0.0665027	-0.51621	0.00412821	-0.0986516	cor_nc_lam_dn
Mccc2	protein_coding	-0.47399	0.0135342	-0.0801156	0.732816	-0.277053	cor_dn.lam_nc
Mcl1	protein_coding	0.299153	0.0112422	0.227962	0.0521546	0.263557	cor_up.lam_nc
Mcub	protein_coding	0.711479	0.000635082	0.247088	0.380681	0.479283	cor_up.lam_nc
Mdk	protein_coding	-0.238639	0.182876	-0.553354	0.00163457	-0.395997	cor_nc_lam_dn
Me1	protein_coding	0.0807062	0.669274	-0.475425	0.00555065	-0.197359	cor_nc_lam_dn
Med14	protein_coding	0.204372	0.0426594	0.0572316	0.661003	0.130802	cor_up.lam_nc
Med15	protein_coding	0.243768	0.0277157	0.0682761	0.626554	0.156022	cor_up.lam_nc
Medag	protein_coding	1.93333	3.89175e-05	0.0753447	0.856372	1.00434	cor_up.lam_nc
Megf10	protein_coding	-0.412932	0.173623	0.868904	0.00792766	0.227986	cor_nc.lam_up
Meis1	protein_coding	-0.39154	0.0171947	-0.628524	0.000142485	-0.510032	cor_dn.lam_dn
Meis2	protein_coding	-0.0753889	0.734584	-0.401475	0.0140504	-0.238432	cor_nc_lam_dn
Mepe	protein_coding	0.512661	0.539279	2.07064	4.03365e-05	1.29165	cor_nc.lam_up
Mesd	protein_coding	-0.178863	0.0446083	-0.0161147	0.909282	-0.0974888	cor_dn.lam_nc
Met	protein_coding	0.098333	0.698062	1.17307	0.00118896	0.635702	cor_nc.lam_up
Mettl27	protein_coding	-0.674471	0.00764416	0.0991844	0.780993	-0.287643	cor_dn.lam_nc
Mettl7a1	protein_coding	-0.528853	0.0496985	0.062107	0.884727	-0.233373	cor_dn.lam_nc
Mex3b	protein_coding	-0.0493161	0.771562	-0.325849	0.0234678	-0.187582	cor_nc_lam_dn
Mex3c	protein_coding	0.302817	0.0423014	0.0245536	0.922987	0.163685	cor_up.lam_nc
Mfap4	protein_coding	0.308224	0.0235637	-0.525137	0.000467942	-0.108457	cor_up.lam_dn
Mfap5	protein_coding	1.32589	0.0386116	-0.282485	0.623809	0.521701	cor_up.lam_nc
Mfsd12	protein_coding	-0.32555	0.0175362	0.788792	1.73409e-05	0.231621	cor_dn.lam_up
Mfsd2a	protein_coding	0.929375	0.0953526	-1.19916	0.0404154	-0.134893	cor_nc_lam_dn
Mgarp	protein_coding	-0.0346097	0.950362	-0.900747	0.00223571	-0.467679	cor_nc_lam_dn
Mgll	protein_coding	0.374607	0.00127286	0.463845	0.000158969	0.419226	cor_up.lam_up
Mgp	protein_coding	0.208451	0.114046	0.369021	0.00687303	0.288736	cor_nc.lam_up
Mgst3	protein_coding	0.427406	0.00223416	0.0220937	0.924541	0.22475	cor_up.lam_nc
Mical2	protein_coding	0.834791	0.000569352	0.743598	0.000806566	0.789194	cor_up.lam_up
Micall1	protein_coding	0.487062	0.00132229	-0.000628149	0.998226	0.243217	cor_up.lam_nc
Midn	protein_coding	0.244179	0.0336572	0.0743392	0.601005	0.159259	cor_up.lam_nc
Mill2	protein_coding	0.674865	0.0453028	0.642398	0.0566801	0.658632	cor_up.lam_nc
Mindy2	protein_coding	-0.274317	0.0316452	0.0968464	0.535082	-0.0887354	cor_dn.lam_nc
Mitf	protein_coding	0.0793762	0.786296	0.783587	0.00425343	0.431482	cor_nc.lam_up
Mkrn1	protein_coding	-0.347274	0.00513623	0.0163085	0.933305	-0.165483	cor_dn.lam_nc
Mkx	protein_coding	-0.275544	0.247946	-0.628142	0.006201	-0.451843	cor_nc_lam_dn
Mlip	protein_coding	-0.376355	0.0391077	-0.107562	0.655687	-0.241958	cor_dn.lam_nc
Mme	protein_coding	-0.212336	0.101448	0.884756	2.92626e-06	0.33621	cor_nc.lam_up
Mmp13	protein_coding	0.00713199	0.988328	4.10516	2.30115e-09	2.05614	cor_nc.lam_up
Mmp15	protein_coding	0.0778853	0.653841	0.479449	0.00379642	0.278667	cor_nc.lam_up
Mmp16	protein_coding	-0.280829	0.069779	-0.406062	0.00840129	-0.343445	cor_nc_lam_dn
Mmp19	protein_coding	1.16825	0.00335911	1.05777	0.0250624	1.11301	cor_up.lam_up
Mmp2	protein_coding	0.368101	0.0224854	0.252405	0.118983	0.310253	cor_up.lam_nc
Mmp9	protein_coding	-0.666847	0.180872	6.07551	5.68917e-07	2.70433	cor_nc.lam_up
Mmrn2	protein_coding	0.039567	0.858989	0.744209	0.0004922	0.391888	cor_nc.lam_up
Mn1	protein_coding	0.172521	0.324239	-0.475459	0.00752277	-0.151469	cor_nc_lam_dn
Morc2a	protein_coding	0.192658	0.0423014	-0.0364416	0.786421	0.0781081	cor_up.lam_nc
Morc4	protein_coding	0.284539	0.0378577	-0.150717	0.315674	0.0669107	cor_up.lam_nc
Morn4	protein_coding	-0.711682	0.0120618	-0.239733	0.436828	-0.475707	cor_dn.lam_nc
Moxd1	protein_coding	-0.0222273	0.986245	2.54748	0.0221477	1.26263	cor_nc.lam_up
Mpeg1	protein_coding	0.106525	0.780885	0.83359	0.0112594	0.470057	cor_nc.lam_up
Mphosph6	protein_coding	0.0250029	0.87962	-0.265259	0.0368216	-0.120128	cor_nc_lam_dn
Mprip	protein_coding	0.196825	0.0444731	0.0365857	0.79339	0.116705	cor_up.lam_nc
Mreg	protein_coding	-0.459782	0.238115	-0.937857	0.0260003	-0.698819	cor_nc_lam_dn
Mrgprf	protein_coding	0.748971	0.00012782	0.149375	0.450973	0.449173	cor_up.lam_nc
Mri1	protein_coding	-0.872299	0.00102656	-0.773004	0.0017644	-0.822651	cor_dn.lam_dn
Mroh1	protein_coding	-0.029563	0.890035	0.335981	0.0397718	0.153209	cor_nc.lam_up
Mrps35	protein_coding	-0.445612	0.00241897	0.164786	0.277305	-0.140413	cor_dn.lam_nc
Ms4a6d	protein_coding	0.109	0.766103	0.974338	0.00109233	0.541669	cor_nc.lam_up
Ms4a7	protein_coding	0.261206	0.451797	0.6477	0.037627	0.454453	cor_nc.lam_up
Msln	protein_coding	-1.6208	0.006941	2.36353	0.156337	0.371367	cor_dn.lam_nc
Msn	protein_coding	0.267233	0.0409462	0.211784	0.111422	0.239509	cor_up.lam_nc
Msr1	protein_coding	0.354819	0.251544	0.606113	0.0287772	0.480466	cor_nc.lam_up
Msrb2	protein_coding	-0.268016	0.296578	0.57151	0.0461159	0.151747	cor_nc.lam_up
Msrb3	protein_coding	-0.0761546	0.683222	-0.376392	0.0182812	-0.226273	cor_nc_lam_dn
Msx1	protein_coding	-0.166035	0.447093	0.437544	0.0394656	0.135754	cor_nc.lam_up
Mt1	protein_coding	-0.854712	0.0192823	1.09706	0.0250639	0.121172	cor_dn.lam_up
Mt2	protein_coding	0.48049	0.420146	2.94235	0.0262378	1.71142	cor_nc.lam_up
Mt3	protein_coding	-1.71704	0.00217022	4.57125	0.0119544	1.4271	cor_dn.lam_up
Mtch1	protein_coding	0.0440625	0.703738	-0.204659	0.039273	-0.0802984	cor_nc_lam_dn
Mtfp1	protein_coding	-0.771753	0.0356899	-0.120543	0.782594	-0.446148	cor_dn.lam_nc
Mtmr11	protein_coding	0.405782	0.0380902	-0.287285	0.194888	0.0592484	cor_up.lam_nc
Mtss1l	protein_coding	-0.249448	0.0245537	-0.141672	0.234241	-0.19556	cor_dn.lam_nc
Muc1	protein_coding	1.25259	0.00783214	0.601481	0.342583	0.927037	cor_up.lam_nc
Mvp	protein_coding	-0.106764	0.646564	0.856322	0.000436926	0.374779	cor_nc.lam_up
Mxra8	protein_coding	-0.330573	0.0060543	-0.119391	0.361467	-0.224982	cor_dn.lam_nc
Myadm	protein_coding	0.646794	0.00331853	-0.129494	0.610981	0.25865	cor_up.lam_nc
Mybl1	protein_coding	0.580887	0.0359613	-0.0950781	0.83922	0.242904	cor_up.lam_nc
Myd88	protein_coding	0.151504	0.308903	0.540622	0.00083214	0.346063	cor_nc.lam_up
Myh10	protein_coding	0.128133	0.424038	-0.373077	0.0166859	-0.122472	cor_nc_lam_dn
Myh11	protein_coding	-1.09233	0.0474536	0.481507	0.719869	-0.305412	cor_dn.lam_nc
Myl9	protein_coding	0.355007	0.0790505	-0.453833	0.0232632	-0.049413	cor_nc_lam_dn
Myo16	protein_coding	0.851656	0.0171025	-0.0765244	0.946964	0.387566	cor_up.lam_nc
Myo18a	protein_coding	0.0636233	0.629271	0.376219	0.00204782	0.219921	cor_nc.lam_up
Myo1c	protein_coding	0.337202	0.00476353	0.0334204	0.842013	0.185311	cor_up.lam_nc
Myo1d	protein_coding	-0.167071	0.315215	0.578237	0.00120643	0.205583	cor_nc.lam_up
Myo1e	protein_coding	-0.0071085	0.969087	0.606565	5.09457e-05	0.299728	cor_nc.lam_up
Myo1f	protein_coding	-0.436694	0.044917	0.924098	0.00012599	0.243702	cor_dn.lam_up
Myo1g	protein_coding	-0.282598	0.466255	0.821027	0.0119304	0.269214	cor_nc.lam_up
Myo5a	protein_coding	0.168414	0.0690357	-0.23128	0.0148264	-0.031433	cor_nc_lam_dn
Myof	protein_coding	0.426512	0.0191483	0.137029	0.536255	0.281771	cor_up.lam_nc
Myorg	protein_coding	-0.308311	0.0434528	-0.712492	6.56686e-05	-0.510402	cor_dn.lam_dn
Myrip	protein_coding	0.854139	0.0250765	0.358159	0.408285	0.606149	cor_up.lam_nc
Naaa	protein_coding	0.36205	0.0294736	0.174615	0.473336	0.268333	cor_up.lam_nc
Naalad2	protein_coding	0.0897084	0.785181	1.11914	0.0213991	0.604426	cor_nc.lam_up
Naglu	protein_coding	-0.256422	0.0314163	0.28295	0.0193469	0.0132639	cor_dn.lam_up
Naip2	protein_coding	-0.584099	0.33082	1.57153	0.0123862	0.493714	cor_nc.lam_up
Nanos1	protein_coding	0.632781	0.0332522	0.113461	0.801237	0.373121	cor_up.lam_nc
Nap1l5	protein_coding	0.53949	0.487427	-1.30853	0.0214203	-0.384519	cor_nc_lam_dn
Naprt	protein_coding	0.362886	0.0423014	0.244296	0.123976	0.303591	cor_up.lam_nc
Nbeal2	protein_coding	-0.208049	0.538565	0.615465	0.0369883	0.203708	cor_nc.lam_up
Nbl1	protein_coding	0.681611	0.00452438	0.456473	0.0540029	0.569042	cor_up.lam_nc
Ncf2	protein_coding	-0.261906	0.300218	1.06789	0.000149644	0.402992	cor_nc.lam_up
Ncf4	protein_coding	-0.496115	0.0402551	1.72085	3.1719e-05	0.612367	cor_dn.lam_up
Nckap1	protein_coding	0.206721	0.0423014	0.00246442	0.988171	0.104593	cor_up.lam_nc
Nckap1l	protein_coding	-0.315923	0.0624429	1.2256	2.92626e-06	0.454839	cor_nc.lam_up
Ncs1	protein_coding	0.448736	0.00533109	-0.0776744	0.713834	0.185531	cor_up.lam_nc
Ndel1	protein_coding	0.241779	0.00620319	-0.0582737	0.584127	0.0917525	cor_up.lam_nc
Ndfip2	protein_coding	-0.0172989	0.915453	0.284029	0.0210059	0.133365	cor_nc.lam_up
Ndrg2	protein_coding	-0.388206	0.0304904	-0.0541274	0.83108	-0.221167	cor_dn.lam_nc
Ndrg4	protein_coding	-0.14494	0.475499	-0.537776	0.00685483	-0.341358	cor_nc_lam_dn
Ndst1	protein_coding	0.187636	0.0814399	0.226255	0.0413391	0.206945	cor_nc.lam_up
Ndufa4l2	protein_coding	-0.469624	0.00452438	-0.437682	0.0065941	-0.453653	cor_dn.lam_dn
Ndufaf4	protein_coding	0.371247	0.0389726	0.0935459	0.703271	0.232396	cor_up.lam_nc
Necab1	protein_coding	0.00332546	0.996258	-1.15248	0.00591705	-0.574579	cor_nc_lam_dn
Nedd4l	protein_coding	0.375578	0.0103037	0.221511	0.198642	0.298545	cor_up.lam_nc
Negr1	protein_coding	-0.69233	0.323842	-0.966578	0.00920996	-0.829454	cor_nc_lam_dn
Nek1	protein_coding	0.293599	0.0416872	-0.0817005	0.670408	0.105949	cor_up.lam_nc
Nell1	protein_coding	-1.88906	0.00337825	-2.0569	4.55356e-05	-1.97298	cor_dn.lam_dn
Nes	protein_coding	0.308069	0.0704156	0.450052	0.00841737	0.379061	cor_nc.lam_up
Neto1	protein_coding	2.28388	0.00293758	0.538704	0.296951	1.41129	cor_up.lam_nc
Neu1	protein_coding	-0.436294	0.0200367	0.169382	0.446881	-0.133456	cor_dn.lam_nc
Neurl1b	protein_coding	0.460523	0.0130556	0.185536	0.421167	0.32303	cor_up.lam_nc
Neurl2	protein_coding	-0.522058	0.0356956	-0.301139	0.212014	-0.411598	cor_dn.lam_nc
Neurl3	protein_coding	-0.248888	0.514668	0.853509	0.021043	0.302311	cor_nc.lam_up
Nexn	protein_coding	-0.197513	0.462953	-0.397025	0.0290409	-0.297269	cor_nc_lam_dn
Nfam1	protein_coding	-0.822007	0.00314259	1.48864	8.42778e-05	0.333316	cor_dn.lam_up
Nfasc	protein_coding	1.34288	0.0383662	0.878737	0.0784087	1.11081	cor_up.lam_nc
Nfatc1	protein_coding	0.00812427	0.972549	0.446471	0.00519508	0.227298	cor_nc.lam_up
Nfatc2	protein_coding	1.14327	0.00158211	0.380145	0.338163	0.761709	cor_up.lam_nc
Nfe2l2	protein_coding	0.39783	0.000808775	0.497115	0.000151802	0.447473	cor_up.lam_up
Nfia	protein_coding	-0.166741	0.339962	-0.38354	0.0233059	-0.27514	cor_nc_lam_dn
Nfix	protein_coding	-0.0810462	0.45842	-0.31681	0.00331793	-0.198928	cor_nc_lam_dn
Nfkb1	protein_coding	0.0436211	0.653841	0.237597	0.00696103	0.140609	cor_nc.lam_up
Nfkb2	protein_coding	0.0563752	0.718838	0.375839	0.00605891	0.216107	cor_nc.lam_up
Nfkbia	protein_coding	-0.19033	0.100374	0.257265	0.0400574	0.0334674	cor_nc.lam_up
Nfkbie	protein_coding	-0.219598	0.369087	0.721902	0.00591705	0.251152	cor_nc.lam_up
Nfxl1	protein_coding	-0.117994	0.310058	-0.23211	0.0412404	-0.175052	cor_nc_lam_dn
Ngef	protein_coding	0.725505	0.0487187	0.851506	0.0690024	0.788505	cor_up.lam_nc
Ngf	protein_coding	1.06375	0.022869	0.547586	0.197449	0.805666	cor_up.lam_nc
Ngfr	protein_coding	1.17422	0.00203837	0.999972	0.00145156	1.08709	cor_up.lam_up
Nhs	protein_coding	0.437794	0.0133724	-0.0667853	0.749894	0.185504	cor_up.lam_nc
Nhsl1	protein_coding	-0.273446	0.10317	-0.363502	0.0321872	-0.318474	cor_nc_lam_dn
Nipsnap1	protein_coding	-0.257656	0.462283	-0.597725	0.0423716	-0.427691	cor_nc_lam_dn
Nkx6-1	protein_coding	1.39219	6.8601e-05	3.18997	0.0631078	2.29108	cor_up.lam_nc
Nlgn2	protein_coding	0.403783	0.0393008	-0.065477	0.816612	0.169153	cor_up.lam_nc
Nme4	protein_coding	-0.398207	0.0379972	-0.032739	0.898923	-0.215473	cor_dn.lam_nc
Nnmt	protein_coding	0.233908	0.324239	-0.58881	0.0216535	-0.177451	cor_nc_lam_dn
Noct	protein_coding	0.505191	0.0244267	0.197743	0.4438	0.351467	cor_up.lam_nc
Nod2	protein_coding	-1.80219	0.00158211	-0.418246	0.591515	-1.11022	cor_dn.lam_nc
Nop53	protein_coding	-0.174101	0.0420878	0.19792	0.0221661	0.0119096	cor_dn.lam_up
Notch1	protein_coding	0.144215	0.339034	0.579278	0.000493376	0.361747	cor_nc.lam_up
Notch4	protein_coding	-0.058255	0.778071	0.499068	0.00618403	0.220406	cor_nc.lam_up
Notum	protein_coding	0.900514	0.00311113	0.89144	0.000824522	0.895977	cor_up.lam_up
Npas4	protein_coding	1.02214	0.0115919	-0.387957	0.311641	0.317093	cor_up.lam_nc
Npc2	protein_coding	-0.242025	0.0466039	0.201774	0.108533	-0.0201253	cor_dn.lam_nc
Npr1	protein_coding	0.00140321	0.997652	0.638675	0.0132231	0.320039	cor_nc.lam_up
Nptxr	protein_coding	0.138033	0.255733	-0.261578	0.03038	-0.0617723	cor_nc_lam_dn
Nr1d1	protein_coding	1.00701	0.00176988	0.622606	0.167072	0.81481	cor_up.lam_nc
Nr1d2	protein_coding	0.612862	0.0192802	0.55299	0.0755249	0.582926	cor_up.lam_nc
Nr2f1	protein_coding	-0.263874	0.183362	-0.41699	0.0128785	-0.340432	cor_nc_lam_dn
Nradd	protein_coding	0.0794876	0.743487	0.47074	0.0240331	0.275114	cor_nc.lam_up
Nrbp2	protein_coding	-0.152051	0.441418	-0.372101	0.0487808	-0.262076	cor_nc_lam_dn
Nrgn	protein_coding	-0.969211	0.00369601	0.60144	0.0274809	-0.183886	cor_dn.lam_up
Nrk	protein_coding	-0.130063	0.580747	-0.436817	0.0311002	-0.28344	cor_nc_lam_dn
Nrp1	protein_coding	0.0925352	0.512761	0.807355	1.08615e-05	0.449945	cor_nc.lam_up
Nrp2	protein_coding	-0.267841	0.0125513	-0.342837	0.00208226	-0.305339	cor_dn.lam_dn
Nrros	protein_coding	-0.254988	0.185643	0.380505	0.0263561	0.0627587	cor_nc.lam_up
Nsun4	protein_coding	-0.0657946	0.728051	0.336397	0.0339301	0.135301	cor_nc.lam_up
Ntf3	protein_coding	1.08202	0.00450011	0.442977	0.418588	0.7625	cor_up.lam_nc
Ntn1	protein_coding	1.80682	3.89175e-05	0.189768	0.667879	0.998294	cor_up.lam_nc
Ntn3	protein_coding	-0.146344	0.554091	-0.543676	0.0113317	-0.34501	cor_nc_lam_dn
Ntrk2	protein_coding	1.2592	0.00274348	0.938769	0.123712	1.09898	cor_up.lam_nc
Nts	protein_coding	2.59724	0.00244783	2.26228	0.0827095	2.42976	cor_up.lam_nc
Nuak1	protein_coding	-0.312623	0.047336	-0.437441	0.00710053	-0.375032	cor_dn.lam_dn
Nuak2	protein_coding	-0.0573766	0.936342	1.62311	0.0112653	0.782867	cor_nc.lam_up
Nubp2	protein_coding	0.0654838	0.703738	0.348328	0.0234959	0.206906	cor_nc.lam_up
Nudt22	protein_coding	-0.407793	0.0380902	0.285939	0.171241	-0.0609268	cor_dn.lam_nc
Nudt7	protein_coding	-0.546071	0.0453195	0.249648	0.413967	-0.148211	cor_dn.lam_nc
Numbl	protein_coding	0.214545	0.0146264	-0.111612	0.232903	0.0514664	cor_up.lam_nc
Nup98	protein_coding	0.217714	0.03976	0.111785	0.350771	0.16475	cor_up.lam_nc
Nupr1	protein_coding	0.770283	0.015061	0.708136	0.0287772	0.73921	cor_up.lam_up
Nxn	protein_coding	-0.0307287	0.800185	-0.224859	0.0217201	-0.127794	cor_nc_lam_dn
Nxnl2	protein_coding	-0.271637	0.613723	-0.999549	0.0475462	-0.635593	cor_nc_lam_dn
Nyap2	protein_coding	-0.770901	0.165511	5.15497	0.0091108	2.19203	cor_nc.lam_up
Ocrl	protein_coding	0.252313	0.0234426	0.023555	0.892078	0.137934	cor_up.lam_nc
Ocstamp	protein_coding	-0.786018	0.0192823	5.422	0.00024337	2.31799	cor_dn.lam_up
Odaph	protein_coding	0.268837	0.956315	6.3973	0.00738708	3.33307	cor_nc.lam_up
Olfml3	protein_coding	-0.0768735	0.619584	0.525018	0.000517676	0.224072	cor_nc.lam_up
Optn	protein_coding	-0.520249	0.00140364	-0.134673	0.445912	-0.327461	cor_dn.lam_nc
Osbpl6	protein_coding	-0.39776	0.0371762	-0.238715	0.234241	-0.318237	cor_dn.lam_nc
Osbpl9	protein_coding	0.0697338	0.587211	0.356842	0.00383815	0.213288	cor_nc.lam_up
Oscar	protein_coding	-0.875931	0.0589822	4.09778	0.0248085	1.61092	cor_nc.lam_up
Osmr	protein_coding	1.14863	0.00131927	1.07368	0.00121746	1.11116	cor_up.lam_up
Ostn	protein_coding	-1.10046	0.0880797	-1.20627	0.0109373	-1.15337	cor_nc_lam_dn
Otud7b	protein_coding	0.194599	0.0353281	0.0457364	0.714757	0.120168	cor_up.lam_nc
Oxct1	protein_coding	-0.10299	0.324239	-0.275439	0.00856157	-0.189214	cor_nc_lam_dn
Oxsr1	protein_coding	-0.0628017	0.526141	-0.200505	0.0287772	-0.131653	cor_nc_lam_dn
P2rx5	protein_coding	-0.420723	0.512606	1.7932	0.0311551	0.686239	cor_nc.lam_up
P2rx7	protein_coding	-0.270065	0.401823	0.629202	0.0423716	0.179569	cor_nc.lam_up
P2ry10b	protein_coding	0.730933	0.00433304	0.57445	0.0911269	0.652692	cor_up.lam_nc
P2ry6	protein_coding	0.0638878	0.8608	0.568427	0.0226136	0.316158	cor_nc.lam_up
P4ha2	protein_coding	-0.0221477	0.93416	-0.417716	0.0236524	-0.219932	cor_nc_lam_dn
P4ha3	protein_coding	-0.0125267	0.952026	-0.325455	0.0213991	-0.168991	cor_nc_lam_dn
P4htm	protein_coding	-0.616132	0.0284	-0.27415	0.37267	-0.445141	cor_dn.lam_nc
Pacs2	protein_coding	0.066518	0.614672	-0.279921	0.0175974	-0.106701	cor_nc_lam_dn
Pacsin1	protein_coding	-0.0694552	0.834408	0.638776	0.0131294	0.284661	cor_nc.lam_up
Pacsin2	protein_coding	0.271809	0.00521073	0.0608502	0.606628	0.16633	cor_up.lam_nc
Padi2	protein_coding	-1.20862	0.0181392	0.209316	0.647332	-0.499651	cor_dn.lam_nc
Pak1	protein_coding	0.0214339	0.936839	0.503057	0.00903953	0.262245	cor_nc.lam_up
Pak3	protein_coding	-0.18377	0.656656	-0.67516	0.0150691	-0.429465	cor_nc_lam_dn
Palm	protein_coding	-0.0403815	0.677376	-0.171236	0.0405009	-0.105809	cor_nc_lam_dn
Palm3	protein_coding	-1.04119	0.00253695	-0.893314	0.00229687	-0.967252	cor_dn.lam_dn
Palmd	protein_coding	0.0482816	0.904246	0.737797	0.0306784	0.393039	cor_nc.lam_up
Pamr1	protein_coding	1.71653	0.000102478	0.430954	0.328532	1.07374	cor_up.lam_nc
Panx1	protein_coding	0.717502	0.00253695	0.0669992	0.847665	0.392251	cor_up.lam_nc
Pappa	protein_coding	0.315622	0.413617	-0.767728	0.0173284	-0.226053	cor_nc_lam_dn
Papss1	protein_coding	-0.112871	0.270325	-0.204799	0.0474824	-0.158835	cor_nc_lam_dn
Papss2	protein_coding	0.3331	0.00529853	-0.0726702	0.614572	0.130215	cor_up.lam_nc
Paqr7	protein_coding	-0.305876	0.0420878	0.140657	0.406776	-0.0826096	cor_dn.lam_nc
Parp3	protein_coding	0.429392	0.0145211	0.0612462	0.81173	0.245319	cor_up.lam_nc
Parp8	protein_coding	0.291646	0.0370132	-0.104221	0.578183	0.0937123	cor_up.lam_nc
Parvb	protein_coding	-0.516781	0.00599069	0.976391	0.000189784	0.229805	cor_dn.lam_up
Pate4	protein_coding	-0.518243	0.614158	4.02735	0.014171	1.75455	cor_nc.lam_up
Pawr	protein_coding	-0.49773	0.033552	0.323994	0.218772	-0.0868682	cor_dn.lam_nc
Pax1	protein_coding	0.140703	0.885546	-0.774669	0.000386654	-0.316983	cor_nc_lam_dn
Pcdh1	protein_coding	0.0509293	0.841107	0.6262	0.00310179	0.338565	cor_nc.lam_up
Pcdh18	protein_coding	-0.330791	0.0294646	-0.164587	0.316962	-0.247689	cor_dn.lam_nc
Pcdh19	protein_coding	0.519509	0.125962	-0.641904	0.00644736	-0.0611972	cor_nc_lam_dn
Pcdh20	protein_coding	1.32051	0.000935685	0.553129	0.315674	0.936821	cor_up.lam_nc
Pcdh9	protein_coding	0.0230076	0.948437	-0.944671	0.00019705	-0.460831	cor_nc_lam_dn
Pcdhga7	protein_coding	0.192169	0.399076	0.626863	0.00110811	0.409516	cor_nc.lam_up
Pcmtd2	protein_coding	-0.316563	0.0402526	0.10437	0.595523	-0.106096	cor_dn.lam_nc
Pcolce	protein_coding	0.0782322	0.445744	0.317922	0.00191934	0.198077	cor_nc.lam_up
Pcsk5	protein_coding	0.817739	0.000556817	0.442026	0.0324085	0.629883	cor_up.lam_up
Pcsk6	protein_coding	-0.425688	0.00841715	-0.256153	0.113797	-0.340921	cor_dn.lam_nc
Pcsk9	protein_coding	-0.505264	0.128649	-1.11964	0.000120453	-0.812451	cor_nc_lam_dn
Pdcd4	protein_coding	-0.410991	0.000857714	0.0310817	0.848801	-0.189955	cor_dn.lam_nc
Pde3a	protein_coding	0.278076	0.40093	-0.577227	0.0283731	-0.149575	cor_nc_lam_dn
Pde4d	protein_coding	0.481947	0.00105828	-0.190012	0.256438	0.145968	cor_up.lam_nc
Pde4dip	protein_coding	-0.0310772	0.798679	-0.220316	0.0251894	-0.125697	cor_nc_lam_dn
Pde5a	protein_coding	0.43285	0.0213745	0.145342	0.597661	0.289096	cor_up.lam_nc
Pde7b	protein_coding	-0.37798	0.0798051	0.691632	0.0170063	0.156826	cor_nc.lam_up
Pde8b	protein_coding	-0.425195	0.573146	1.45304	0.0342633	0.513923	cor_nc.lam_up
Pdgfb	protein_coding	-0.136933	0.456049	0.9936	3.04672e-05	0.428334	cor_nc.lam_up
Pdgfra	protein_coding	-0.324943	0.0278754	0.00342596	0.988316	-0.160759	cor_dn.lam_nc
Pdgfrb	protein_coding	0.0318799	0.864075	0.347614	0.01549	0.189747	cor_nc.lam_up
Pdgfrl	protein_coding	-0.350034	0.00502353	-0.140846	0.272798	-0.24544	cor_dn.lam_nc
Pdk2	protein_coding	-0.440765	0.00567799	0.0318039	0.892946	-0.20448	cor_dn.lam_nc
Pdlim4	protein_coding	0.441673	0.0373723	0.218814	0.392515	0.330244	cor_up.lam_nc
Pdlim7	protein_coding	0.575589	0.000467138	-0.0796756	0.664535	0.247957	cor_up.lam_nc
Pdzrn3	protein_coding	0.0939679	0.505502	-0.314491	0.0179304	-0.110262	cor_nc_lam_dn
Pdzrn4	protein_coding	0.035323	0.933543	-0.603998	0.0367792	-0.284338	cor_nc_lam_dn
Pear1	protein_coding	0.0843055	0.747679	0.722017	0.00119612	0.403161	cor_nc.lam_up
Pecam1	protein_coding	0.0244993	0.891318	0.518025	0.0004922	0.271262	cor_nc.lam_up
Peg12	protein_coding	-0.372153	0.00815145	-0.153402	0.258003	-0.262778	cor_dn.lam_nc
Peg3	protein_coding	0.364256	0.0174553	-0.0433497	0.846759	0.160453	cor_up.lam_nc
Peli1	protein_coding	0.40935	0.00176988	0.124021	0.418	0.266686	cor_up.lam_nc
Penk	protein_coding	1.24045	7.75566e-06	1.6904	5.68917e-07	1.46542	cor_up.lam_up
Pfdn5	protein_coding	-0.224894	0.0431009	0.0745654	0.5912	-0.0751645	cor_dn.lam_nc
Pfkp	protein_coding	0.63657	0.0159477	0.210691	0.532812	0.423631	cor_up.lam_nc
Pfn2	protein_coding	0.296549	0.0452232	0.211846	0.162818	0.254198	cor_up.lam_nc
Pgm2	protein_coding	0.357795	0.0134369	0.0246448	0.919028	0.19122	cor_up.lam_nc
Pgm3	protein_coding	-0.0339845	0.814172	-0.258617	0.0226136	-0.146301	cor_nc_lam_dn
Pgs1	protein_coding	0.430924	0.00158211	0.262879	0.0386392	0.346902	cor_up.lam_up
Pheta1	protein_coding	-0.308558	0.00850836	0.381273	0.00311018	0.0363572	cor_dn.lam_up
Phf6	protein_coding	0.0287868	0.867127	-0.321988	0.0204587	-0.146601	cor_nc_lam_dn
Phkb	protein_coding	-0.219778	0.036596	-0.160899	0.129908	-0.190338	cor_dn.lam_nc
Phlda1	protein_coding	0.49393	0.0162321	0.287989	0.191846	0.39096	cor_up.lam_nc
Phlda3	protein_coding	0.42574	0.00701418	0.460679	0.00454688	0.44321	cor_up.lam_up
Phospho1	protein_coding	-0.450162	0.0436271	-0.342213	0.113858	-0.396187	cor_dn.lam_nc
Pi15	protein_coding	0.616745	0.310058	1.86917	0.0198709	1.24296	cor_nc.lam_up
Pick1	protein_coding	-0.244694	0.310281	-0.546174	0.00927483	-0.395434	cor_nc_lam_dn
Pigc	protein_coding	-0.253952	0.0289395	0.0584356	0.717358	-0.0977581	cor_dn.lam_nc
Pik3ap1	protein_coding	-0.507374	0.0489282	0.979943	0.00120643	0.236284	cor_dn.lam_up
Pik3cb	protein_coding	-0.438774	0.0667457	1.14333	0.00060563	0.352278	cor_nc.lam_up
Pik3ip1	protein_coding	-0.495169	0.006549	0.228845	0.21039	-0.133162	cor_dn.lam_nc
Pik3r2	protein_coding	-0.199939	0.0678405	-0.256856	0.0220067	-0.228397	cor_nc_lam_dn
Pik3r5	protein_coding	-0.58969	0.104808	2.06724	0.000673292	0.738777	cor_nc.lam_up
Pim1	protein_coding	0.750735	2.82128e-05	0.25353	0.0669735	0.502132	cor_up.lam_nc
Pip5k1b	protein_coding	-0.442193	0.469572	2.49894	0.013899	1.02837	cor_nc.lam_up
Pirb	protein_coding	-0.0746345	0.874958	1.28681	0.00726064	0.606088	cor_nc.lam_up
Pitpnm1	protein_coding	-0.186946	0.695419	0.960718	0.031175	0.386886	cor_nc.lam_up
Pitpnm2	protein_coding	0.315518	0.0271135	0.140584	0.387694	0.228051	cor_up.lam_nc
Pitx2	protein_coding	-0.957553	0.00284003	-0.455022	0.931317	-0.706288	cor_dn.lam_nc
Pkdcc	protein_coding	-0.405664	0.00310661	-0.186181	0.172012	-0.295923	cor_dn.lam_nc
Pkia	protein_coding	0.0858578	0.731635	-0.486668	0.0155223	-0.200405	cor_nc_lam_dn
Pkmyt1	protein_coding	0.412143	0.00480287	-0.324982	0.0221316	0.0435804	cor_up.lam_dn
Pkn1	protein_coding	-0.576347	0.000727654	-0.0375526	0.869595	-0.30695	cor_dn.lam_nc
Pkn3	protein_coding	0.360356	0.0578957	0.562999	0.0097053	0.461678	cor_nc.lam_up
Pkp2	protein_coding	-0.428717	0.383548	3.43331	0.000653316	1.5023	cor_nc.lam_up
Pla2g3	protein_coding	1.39507	0.00521073	1.09918	0.0222655	1.24713	cor_up.lam_up
Pla2g5	protein_coding	-0.899631	0.0171533	-0.288664	0.646349	-0.594147	cor_dn.lam_nc
Pla2g7	protein_coding	0.141854	0.676804	1.64849	6.17673e-05	0.895174	cor_nc.lam_up
Plac8	protein_coding	-0.331956	0.703009	1.7455	0.0244903	0.706773	cor_nc.lam_up
Plagl1	protein_coding	0.548382	0.00420004	0.0440069	0.870138	0.296194	cor_up.lam_nc
Plat	protein_coding	0.852001	0.00989654	1.25967	0.00318674	1.05584	cor_up.lam_up
Plau	protein_coding	0.0672382	0.789567	0.481379	0.0178172	0.274309	cor_nc.lam_up
Plaur	protein_coding	0.787777	0.000481835	0.406021	0.0393504	0.596899	cor_up.lam_up
Plcb2	protein_coding	-0.395495	0.324332	1.14887	0.0118745	0.376687	cor_nc.lam_up
Plcb4	protein_coding	-0.0343821	0.880239	-0.412796	0.0059489	-0.223589	cor_nc_lam_dn
Plce1	protein_coding	0.847409	0.00158211	0.783404	0.0247914	0.815407	cor_up.lam_up
Plcg2	protein_coding	-0.618532	0.00239416	0.289943	0.154687	-0.164295	cor_dn.lam_nc
Plec	protein_coding	0.509081	0.0173334	0.0218464	0.952068	0.265464	cor_up.lam_nc
Plek	protein_coding	0.479255	0.0323229	0.458143	0.0225601	0.468699	cor_up.lam_up
Plekha1	protein_coding	0.233422	0.0341489	-0.0682666	0.625148	0.0825779	cor_up.lam_nc
Plekha2	protein_coding	-0.0289454	0.835772	0.373827	0.00413469	0.172441	cor_nc.lam_up
Plekha5	protein_coding	-0.446871	0.00158211	-0.189118	0.17156	-0.317995	cor_dn.lam_nc
Plekha6	protein_coding	0.135465	0.593776	0.792172	0.0162134	0.463819	cor_nc.lam_up
Plekha8	protein_coding	-0.0259006	0.872686	-0.305726	0.0151065	-0.165813	cor_nc_lam_dn
Plekhb2	protein_coding	-0.197245	0.363166	0.894795	0.000817588	0.348775	cor_nc.lam_up
Plekho2	protein_coding	0.320422	0.0133724	0.198646	0.137013	0.259534	cor_up.lam_nc
Plk3	protein_coding	0.876717	0.000395834	0.228562	0.375549	0.55264	cor_up.lam_nc
Plod3	protein_coding	0.278263	0.00988023	0.0308195	0.842578	0.154541	cor_up.lam_nc
Plp2	protein_coding	0.208567	0.0449604	-0.0447886	0.756409	0.0818892	cor_up.lam_nc
Plpp2	protein_coding	0.247032	0.235095	0.558599	0.0191369	0.402815	cor_nc.lam_up
Plppr3	protein_coding	-0.708041	0.0252867	-0.460167	0.0218392	-0.584104	cor_dn.lam_dn
Plppr4	protein_coding	0.0686009	0.842236	-1.09661	0.0114909	-0.514003	cor_nc_lam_dn
Plscr3	protein_coding	0.243825	0.00533748	-0.0235757	0.849	0.110125	cor_up.lam_nc
Pltp	protein_coding	-0.336662	0.0212504	0.24425	0.100572	-0.0462064	cor_dn.lam_nc
Plvap	protein_coding	-0.0181188	0.95622	0.640733	0.00555065	0.311307	cor_nc.lam_up
Plxna2	protein_coding	0.570464	0.00147201	1.21262	3.58565e-06	0.89154	cor_up.lam_up
Plxnc1	protein_coding	-0.0837591	0.699458	-0.677877	0.000467367	-0.380818	cor_nc_lam_dn
Plxnd1	protein_coding	-0.183224	0.189736	0.676136	6.15548e-05	0.246456	cor_nc.lam_up
Pmepa1	protein_coding	0.354107	0.0100683	0.367122	0.00748578	0.360615	cor_up.lam_up
Pmp22	protein_coding	0.358834	0.00815641	0.0331616	0.866265	0.195998	cor_up.lam_nc
Pmvk	protein_coding	-0.371223	0.024536	-0.25574	0.120115	-0.313482	cor_dn.lam_nc
Pnmal2	protein_coding	0.106153	0.579964	-0.409253	0.010971	-0.15155	cor_nc_lam_dn
Pnpla7	protein_coding	-0.484817	0.00773774	0.276919	0.125109	-0.103949	cor_dn.lam_nc
Podxl	protein_coding	-0.0464043	0.857843	0.515307	0.0148648	0.234451	cor_nc.lam_up
Pofut1	protein_coding	0.0860996	0.440732	-0.306789	0.00505384	-0.110345	cor_nc_lam_dn
Pon3	protein_coding	-0.193427	0.381184	0.533765	0.0225601	0.170169	cor_nc.lam_up
Pou2af1	protein_coding	1.85261	0.0702692	4.38965	0.00256023	3.12113	cor_nc.lam_up
Pou3f3	protein_coding	-0.572787	0.579361	-1.99386	0.00729255	-1.28332	cor_nc_lam_dn
Ppa1	protein_coding	0.377968	0.0370132	0.153204	0.4714	0.265586	cor_up.lam_nc
Ppargc1b	protein_coding	0.0346396	0.947246	0.838596	0.0262378	0.436618	cor_nc.lam_up
Ppfia1	protein_coding	0.171521	0.0391961	-0.0202568	0.870727	0.0756322	cor_up.lam_nc
Ppic	protein_coding	-0.0963232	0.45683	0.267784	0.0293329	0.0857306	cor_nc.lam_up
Ppm1h	protein_coding	-0.736315	0.00898619	0.871455	0.00445844	0.0675701	cor_dn.lam_up
Ppm1j	protein_coding	0.00262931	0.99725	1.54499	0.00331656	0.773808	cor_nc.lam_up
Ppp1r18	protein_coding	0.340302	0.00112095	0.113823	0.274751	0.227063	cor_up.lam_nc
Ppp1r1a	protein_coding	-0.817392	0.0462158	-0.154177	0.754797	-0.485784	cor_dn.lam_nc
Ppp1r3b	protein_coding	-1.05837	0.000727783	0.206398	0.461204	-0.425985	cor_dn.lam_nc
Ppp1r3c	protein_coding	-1.04115	0.000789478	0.237858	0.500416	-0.401645	cor_dn.lam_nc
Ppp2ca	protein_coding	0.239077	0.0367007	0.0913399	0.504785	0.165208	cor_up.lam_nc
Ppp2r2c	protein_coding	0.700863	0.17954	2.33335	0.000386654	1.51711	cor_nc.lam_up
Ppp2r5b	protein_coding	0.379756	0.00910758	-0.0848014	0.664879	0.147477	cor_up.lam_nc
Pprc1	protein_coding	0.274784	0.0380898	-0.0701116	0.685074	0.102336	cor_up.lam_nc
Pqlc1	protein_coding	-0.0332024	0.857658	0.340899	0.0203727	0.153848	cor_nc.lam_up
Prcp	protein_coding	-0.156349	0.328253	0.332554	0.0369883	0.0881023	cor_nc.lam_up
Prdm1	protein_coding	-0.378182	0.0543149	2.11122	1.30449e-06	0.86652	cor_nc.lam_up
Prdm4	protein_coding	0.317101	0.00910758	-0.0817113	0.585165	0.117695	cor_up.lam_nc
Prex1	protein_coding	-0.429007	0.0137255	-0.128382	0.539761	-0.278695	cor_dn.lam_nc
Prg4	protein_coding	0.981491	0.206297	4.81559	8.18822e-06	2.89854	cor_nc.lam_up
Prkar1a	protein_coding	0.0177396	0.877229	0.172359	0.0496693	0.0950495	cor_nc.lam_up
Prkar2a	protein_coding	0.285801	0.00465394	0.037943	0.780279	0.161872	cor_up.lam_nc
Prkca	protein_coding	0.0265976	0.876647	-0.296662	0.0293329	-0.135032	cor_nc_lam_dn
Prkch	protein_coding	-0.173673	0.388984	0.508277	0.0136542	0.167302	cor_nc.lam_up
Prkd1	protein_coding	-0.287248	0.0919057	-0.489732	0.00206032	-0.38849	cor_nc_lam_dn
Prmt8	protein_coding	0.777831	0.0771373	1.53498	0.00300415	1.1564	cor_nc.lam_up
Prnp	protein_coding	0.507489	0.0125023	0.481771	0.0221477	0.49463	cor_up.lam_up
Procr	protein_coding	0.20178	0.639603	0.987487	0.0221316	0.594634	cor_nc.lam_up
Prok2	protein_coding	0.625448	0.253101	-1.79218	0.0169043	-0.583369	cor_nc_lam_dn
Pros1	protein_coding	0.142683	0.126269	0.554318	1.08615e-05	0.348501	cor_nc.lam_up
Prr7	protein_coding	0.476029	0.0271912	-0.0535722	0.861309	0.211228	cor_up.lam_nc
Prrg2	protein_coding	-0.141705	0.504893	0.431257	0.0431977	0.144776	cor_nc.lam_up
Prrx1	protein_coding	0.0044809	0.984536	-0.393467	0.00814322	-0.194493	cor_nc_lam_dn
Prss23	protein_coding	0.461316	0.0277992	2.38412	1.85916e-07	1.42272	cor_up.lam_up
Prss35	protein_coding	-0.150038	0.344219	-1.02192	3.30351e-06	-0.58598	cor_nc_lam_dn
Prss46	protein_coding	0.908124	0.354189	5.95233	0.012094	3.43023	cor_nc.lam_up
Prss50	protein_coding	0.807627	0.296097	4.14109	0.000896382	2.47436	cor_nc.lam_up
Prss8	protein_coding	0.201716	0.886299	4.68201	0.0127043	2.44186	cor_nc.lam_up
Prtg	protein_coding	0.0396363	0.892945	0.708215	0.0119544	0.373926	cor_nc.lam_up
Prx	protein_coding	0.380624	0.0448889	0.216496	0.315855	0.29856	cor_up.lam_nc
Prxl2b	protein_coding	-0.575257	0.00289595	0.146916	0.443517	-0.21417	cor_dn.lam_nc
Psd4	protein_coding	-0.0559141	0.908946	0.989645	0.00830791	0.466866	cor_nc.lam_up
Pstpip1	protein_coding	-0.49549	0.0498676	1.96435	3.04672e-05	0.734431	cor_dn.lam_up
Ptar1	protein_coding	0.14082	0.181761	-0.232672	0.033076	-0.0459265	cor_nc_lam_dn
Ptch1	protein_coding	0.591503	0.00293871	0.629803	0.00154038	0.610653	cor_up.lam_up
Ptch2	protein_coding	1.36019	0.000395469	1.73502	6.17673e-05	1.5476	cor_up.lam_up
Ptger3	protein_coding	1.03289	0.0314163	0.321578	0.484293	0.677233	cor_up.lam_nc
Ptgfr	protein_coding	-1.63469	0.012235	1.83562	0.584769	0.100461	cor_dn.lam_nc
Ptgfrn	protein_coding	0.286179	0.0116105	-0.132112	0.275698	0.0770331	cor_up.lam_nc
Ptgis	protein_coding	-0.342363	0.0401031	-0.0165342	0.954329	-0.179449	cor_dn.lam_nc
Ptgs2	protein_coding	1.79943	0.0373739	2.13196	0.000653316	1.96569	cor_up.lam_up
Pth1r	protein_coding	-0.29268	0.018328	0.0255232	0.89604	-0.133578	cor_dn.lam_nc
Pthlh	protein_coding	0.8158	0.00156186	2.56183	0.0026796	1.68881	cor_up.lam_up
Ptk2b	protein_coding	-0.0846934	0.753042	1.46402	6.15548e-05	0.689663	cor_nc.lam_up
Ptn	protein_coding	-0.318364	0.0474209	-0.412438	0.0119544	-0.365401	cor_dn.lam_dn
Ptov1	protein_coding	0.0568347	0.570029	-0.201669	0.0276271	-0.0724173	cor_nc_lam_dn
Ptpn1	protein_coding	0.175166	0.276224	0.445146	0.00846637	0.310156	cor_nc.lam_up
Ptpn11	protein_coding	0.175542	0.0460821	-0.101669	0.298852	0.0369364	cor_up.lam_nc
Ptpn12	protein_coding	0.001733	0.992415	0.41338	0.000892994	0.207557	cor_nc.lam_up
Ptpn13	protein_coding	-0.468779	0.00112095	-0.107254	0.477894	-0.288016	cor_dn.lam_nc
Ptpn18	protein_coding	-0.458692	0.163149	1.00672	0.00775136	0.274013	cor_nc.lam_up
Ptpn22	protein_coding	0.147075	0.612249	1.09209	0.00516091	0.61958	cor_nc.lam_up
Ptpn6	protein_coding	-0.332144	0.123386	1.0669	4.23979e-05	0.367379	cor_nc.lam_up
Ptprb	protein_coding	-0.0465573	0.850061	0.453533	0.0238845	0.203488	cor_nc.lam_up
Ptprc	protein_coding	-0.454114	0.0304904	1.10409	3.06418e-05	0.324989	cor_dn.lam_up
Ptpre	protein_coding	-0.39624	0.131901	0.675609	0.0295309	0.139684	cor_nc.lam_up
Ptprj	protein_coding	-0.432146	0.0131009	-0.000201277	0.999717	-0.216174	cor_dn.lam_nc
Ptprn	protein_coding	0.811854	0.25629	1.62643	0.00731333	1.21914	cor_nc.lam_up
Ptpro	protein_coding	-0.463464	0.223977	0.972546	0.0273204	0.254541	cor_nc.lam_up
Ptprs	protein_coding	0.0733517	0.645513	-0.285086	0.0438311	-0.105867	cor_nc_lam_dn
Pvr	protein_coding	0.687058	0.000704244	0.338094	0.116496	0.512576	cor_up.lam_nc
Pxdc1	protein_coding	0.0194445	0.912005	-0.266391	0.0401985	-0.123473	cor_nc_lam_dn
Pxk	protein_coding	0.243029	0.0527735	0.417306	0.00308513	0.330168	cor_nc.lam_up
Pxmp4	protein_coding	-0.423957	0.00635545	0.125147	0.480098	-0.149405	cor_dn.lam_nc
Pxn	protein_coding	-0.0294511	0.81823	0.256554	0.0137013	0.113551	cor_nc.lam_up
Pycr1	protein_coding	-0.0926184	0.549149	-0.2906	0.0413391	-0.191609	cor_nc_lam_dn
Pygl	protein_coding	-0.0541632	0.808939	0.62418	0.0158552	0.285009	cor_nc.lam_up
Qpct	protein_coding	-0.505544	0.0344442	-0.27668	0.426823	-0.391112	cor_dn.lam_nc
Qprt	protein_coding	-0.416994	0.24803	3.06124	3.1719e-05	1.32212	cor_nc.lam_up
Qsox1	protein_coding	0.321382	0.00420004	0.737952	1.97752e-06	0.529667	cor_up.lam_up
Rab11fip4	protein_coding	-0.840029	0.00179571	-0.496888	0.0404996	-0.668459	cor_dn.lam_dn
Rab15	protein_coding	0.23205	0.173592	-0.440138	0.00591705	-0.104044	cor_nc_lam_dn
Rab20	protein_coding	-0.817815	0.0909391	1.70246	0.00270545	0.442321	cor_nc.lam_up
Rab23	protein_coding	0.325193	0.0427127	-0.4773	0.00705053	-0.0760534	cor_up.lam_dn
Rab27b	protein_coding	0.501362	0.0401031	0.343441	0.261909	0.422401	cor_up.lam_nc
Rab34	protein_coding	0.180583	0.0289674	0.0629567	0.52822	0.12177	cor_up.lam_nc
Rab3d	protein_coding	-0.0117222	0.962374	-0.443459	0.00846637	-0.22759	cor_nc_lam_dn
Rab3il1	protein_coding	0.121323	0.268933	0.396229	0.00136647	0.258776	cor_nc.lam_up
Rab7b	protein_coding	0.573129	0.0157628	0.500506	0.0540773	0.536817	cor_up.lam_nc
Rabgef1	protein_coding	0.273843	0.0311833	0.221747	0.105288	0.247795	cor_up.lam_nc
Rac2	protein_coding	-0.921655	0.000248791	1.68364	2.98166e-06	0.380993	cor_dn.lam_up
Rad23a	protein_coding	-0.10392	0.235592	-0.188373	0.0356273	-0.146147	cor_nc_lam_dn
Radil	protein_coding	0.779089	0.0125688	-0.262201	0.441561	0.258444	cor_up.lam_nc
Ralgapa2	protein_coding	-0.651104	0.0183494	-0.141061	0.688491	-0.396083	cor_dn.lam_nc
Ralgds	protein_coding	0.462849	0.00616476	0.37737	0.0289387	0.42011	cor_up.lam_up
Ramp2	protein_coding	-0.419354	0.0203043	-0.065614	0.799107	-0.242484	cor_dn.lam_nc
Rap1gap	protein_coding	-0.540556	0.0359259	0.0496675	0.911793	-0.245444	cor_dn.lam_nc
Rapgef4	protein_coding	0.312006	0.0337806	0.194658	0.249284	0.253332	cor_up.lam_nc
Raph1	protein_coding	-0.140101	0.24839	-0.247965	0.0446417	-0.194033	cor_nc_lam_dn
Rarb	protein_coding	0.87714	0.000284005	0.171589	0.667996	0.524364	cor_up.lam_nc
Rasa3	protein_coding	-0.532442	0.00225223	-0.151383	0.418588	-0.341913	cor_dn.lam_nc
Rasa4	protein_coding	-0.0545746	0.861288	0.629707	0.0122912	0.287566	cor_nc.lam_up
Rasal2	protein_coding	0.251634	0.0354274	0.251548	0.0404996	0.251591	cor_up.lam_up
Rasgef1b	protein_coding	0.196592	0.64382	1.20918	0.0150531	0.702888	cor_nc.lam_up
Rasip1	protein_coding	0.108298	0.481682	0.391103	0.00767359	0.2497	cor_nc.lam_up
Rassf1	protein_coding	0.370784	0.00337549	-0.0251318	0.893138	0.172826	cor_up.lam_nc
Rassf4	protein_coding	-0.332509	0.0461513	-0.0968279	0.644013	-0.214669	cor_dn.lam_nc
Rassf5	protein_coding	0.584737	0.0448889	0.082866	0.882471	0.333801	cor_up.lam_nc
Rassf8	protein_coding	0.345454	0.00513623	0.0234062	0.902005	0.18443	cor_up.lam_nc
Raver2	protein_coding	-0.125949	0.587457	-0.454857	0.02098	-0.290403	cor_nc_lam_dn
Rb1	protein_coding	-0.285402	0.0633092	-0.473692	0.00332777	-0.379547	cor_nc_lam_dn
Rbl2	protein_coding	-0.351408	0.00440817	-0.1728	0.162177	-0.262104	cor_dn.lam_nc
Rbm11	protein_coding	-1.28155	0.0174532	-0.77561	0.158042	-1.02858	cor_dn.lam_nc
Rbp4	protein_coding	1.09284	0.00164005	0.7158	0.0385877	0.904321	cor_up.lam_up
Rbpms	protein_coding	0.459523	0.00620167	0.148273	0.413961	0.303898	cor_up.lam_nc
Rcan1	protein_coding	0.454762	0.0416294	0.218839	0.434973	0.3368	cor_up.lam_nc
Rcc2	protein_coding	0.0119247	0.928554	0.193248	0.0364764	0.102587	cor_nc.lam_up
Rccd1	protein_coding	0.197465	0.312638	-0.38356	0.0423716	-0.0930477	cor_nc_lam_dn
Rcn1	protein_coding	-0.196042	0.0183494	-0.24324	0.00483316	-0.219641	cor_dn.lam_dn
Reep3	protein_coding	0.207336	0.0269345	0.0510737	0.674262	0.129205	cor_up.lam_nc
Rela	protein_coding	0.239965	0.0248174	0.103198	0.405034	0.171581	cor_up.lam_nc
Relb	protein_coding	0.183985	0.231539	0.40277	0.021043	0.293377	cor_nc.lam_up
Resf1	protein_coding	0.251317	0.0986882	0.436532	0.00665513	0.343925	cor_nc.lam_up
Retsat	protein_coding	0.0167831	0.958069	0.700158	0.00368076	0.35847	cor_nc.lam_up
Rexo2	protein_coding	0.343218	0.00573041	-0.0628087	0.694408	0.140205	cor_up.lam_nc
Rffl	protein_coding	-0.239668	0.19931	0.517221	0.0185998	0.138777	cor_nc.lam_up
Rftn1	protein_coding	0.188146	0.143269	0.416032	0.00412821	0.302089	cor_nc.lam_up
Rfx2	protein_coding	1.11245	0.00286151	0.119955	0.854323	0.616203	cor_up.lam_nc
Rgs10	protein_coding	-0.326155	0.153829	1.09687	0.000200454	0.385359	cor_nc.lam_up
Rgs16	protein_coding	1.07195	0.000318955	0.674561	0.00752277	0.873254	cor_up.lam_up
Rgs7bp	protein_coding	-0.763631	0.000208814	-0.6978	0.00161678	-0.730716	cor_dn.lam_dn
Rhbdf2	protein_coding	0.465692	0.0356899	0.947755	0.000202432	0.706724	cor_up.lam_up
Rhob	protein_coding	0.232831	0.0476069	0.140644	0.282011	0.186738	cor_up.lam_nc
Rhobtb3	protein_coding	0.00924012	0.95936	-0.27452	0.0251894	-0.13264	cor_nc_lam_dn
Rhof	protein_coding	-0.629111	0.0151816	0.240109	0.350992	-0.194501	cor_dn.lam_nc
Rhoj	protein_coding	0.562018	0.0120934	0.177462	0.450418	0.36974	cor_up.lam_nc
Rhou	protein_coding	-0.111558	0.573922	-0.631565	0.00237792	-0.371562	cor_nc_lam_dn
Rhpn2	protein_coding	-0.915771	0.00211489	-0.671477	0.0234959	-0.793624	cor_dn.lam_dn
Ric3	protein_coding	-0.0184786	0.979323	1.69774	0.00874502	0.83963	cor_nc.lam_up
Rin1	protein_coding	0.961145	0.000573835	0.631992	0.0487062	0.796568	cor_up.lam_up
Rin2	protein_coding	-0.41688	0.00293758	0.303626	0.0267011	-0.0566271	cor_dn.lam_up
Ring1	protein_coding	-0.270252	0.0101139	0.0599403	0.642756	-0.105156	cor_dn.lam_nc
Rinl	protein_coding	-0.125292	0.687445	0.642877	0.0124185	0.258793	cor_nc.lam_up
Ripor3	protein_coding	-0.669327	0.0234426	-0.228011	0.463153	-0.448669	cor_dn.lam_nc
Ripply1	protein_coding	3.31993	0.02155	3.77273	0.00454366	3.54633	cor_up.lam_up
Rit1	protein_coding	0.015004	0.918985	0.274226	0.0145855	0.144615	cor_nc.lam_up
Rmc1	protein_coding	0.264454	0.0446663	0.0747978	0.693091	0.169626	cor_up.lam_nc
Rnd3	protein_coding	0.310199	0.0474622	0.360221	0.0199657	0.33521	cor_up.lam_up
Rnf112	protein_coding	-0.246668	0.598638	-1.23723	0.0163569	-0.74195	cor_nc_lam_dn
Rnf113a1	protein_coding	-0.577867	0.0304904	-0.299068	0.280161	-0.438467	cor_dn.lam_nc
Rnf144a	protein_coding	0.362894	0.0145723	0.258355	0.0841727	0.310625	cor_up.lam_nc
Rnf144b	protein_coding	-0.47577	0.0112087	-0.441116	0.0157745	-0.458443	cor_dn.lam_dn
Rnf145	protein_coding	0.318734	0.00779657	0.00131095	0.995363	0.160022	cor_up.lam_nc
Rnf150	protein_coding	0.164717	0.444008	0.416046	0.0359358	0.290382	cor_nc.lam_up
Rnf157	protein_coding	-0.111425	0.305665	-0.545599	7.60693e-05	-0.328512	cor_nc_lam_dn
Rnf167	protein_coding	-0.317435	0.00898619	-0.0235545	0.900347	-0.170495	cor_dn.lam_nc
Rnf182	protein_coding	-1.4816	0.00852799	-0.73724	0.0341456	-1.10942	cor_dn.lam_dn
Rnf217	protein_coding	0.278607	0.0453195	-0.100448	0.602945	0.0890797	cor_up.lam_nc
Rnf24	protein_coding	0.350615	0.00898619	-0.00908674	0.969572	0.170764	cor_up.lam_nc
Rnh1	protein_coding	0.370941	0.00663287	0.105181	0.511037	0.238061	cor_up.lam_nc
Rnpep	protein_coding	-0.236471	0.0359613	0.00313308	0.98696	-0.116669	cor_dn.lam_nc
Robo1	protein_coding	-0.273097	0.0314163	-0.494334	0.000432114	-0.383716	cor_dn.lam_dn
Robo2	protein_coding	-0.366144	0.028962	-0.302047	0.0719933	-0.334096	cor_dn.lam_nc
Robo4	protein_coding	0.147236	0.297803	0.483738	0.00145156	0.315487	cor_nc.lam_up
Rock2	protein_coding	0.365298	0.00610531	0.0691911	0.681814	0.217245	cor_up.lam_nc
Rom1	protein_coding	-0.587627	0.0404197	-0.31555	0.292677	-0.451589	cor_dn.lam_nc
Rpl12	protein_coding	-0.248357	0.0490713	0.116023	0.436147	-0.0661669	cor_dn.lam_nc
Rpl14	protein_coding	-0.255725	0.0155702	0.0209476	0.899543	-0.117389	cor_dn.lam_nc
Rpl18a	protein_coding	-0.288727	0.0390664	0.0425318	0.83715	-0.123098	cor_dn.lam_nc
Rpl22	protein_coding	-0.270638	0.0488751	0.063184	0.737645	-0.103727	cor_dn.lam_nc
Rpl23a	protein_coding	-0.250293	0.0454827	0.0890155	0.568414	-0.0806385	cor_dn.lam_nc
Rpl28	protein_coding	-0.24806	0.0374277	0.0380253	0.828207	-0.105017	cor_dn.lam_nc
Rpl34	protein_coding	-0.283376	0.0372978	0.0469135	0.810614	-0.118231	cor_dn.lam_nc
Rpl37	protein_coding	-0.244306	0.047336	0.046638	0.79209	-0.098834	cor_dn.lam_nc
Rpl37a	protein_coding	-0.289236	0.0161105	0.0820539	0.581682	-0.103591	cor_dn.lam_nc
Rpl39l	protein_coding	-0.57713	0.0254572	0.143324	0.678879	-0.216903	cor_dn.lam_nc
Rpl41	protein_coding	-0.25018	0.0326085	0.00546185	0.97896	-0.122359	cor_dn.lam_nc
Rpl5	protein_coding	-0.232853	0.0457126	0.178075	0.144953	-0.0273891	cor_dn.lam_nc
Rpl6	protein_coding	-0.238308	0.0463985	0.0317727	0.857965	-0.103268	cor_dn.lam_nc
Rplp2	protein_coding	-0.271605	0.0281686	0.0511593	0.766378	-0.110223	cor_dn.lam_nc
Rpn2	protein_coding	-0.0674261	0.502975	-0.226095	0.0177366	-0.14676	cor_nc_lam_dn
Rprm	protein_coding	-0.634749	0.667404	-0.923058	0.0337652	-0.778903	cor_nc_lam_dn
Rps15	protein_coding	-0.30292	0.0154093	0.0504413	0.771694	-0.12624	cor_dn.lam_nc
Rps16	protein_coding	-0.27365	0.0400408	0.10424	0.518712	-0.084705	cor_dn.lam_nc
Rps21	protein_coding	-0.280485	0.0307639	0.120211	0.42206	-0.0801371	cor_dn.lam_nc
Rps23	protein_coding	-0.306701	0.0130556	0.121418	0.380309	-0.0926416	cor_dn.lam_nc
Rps26	protein_coding	-0.266216	0.0453195	0.0486662	0.800286	-0.108775	cor_dn.lam_nc
Rps6ka3	protein_coding	0.258949	0.0319113	0.0157571	0.939152	0.137353	cor_up.lam_nc
Rps9	protein_coding	-0.222501	0.048372	0.0985548	0.463767	-0.0619732	cor_dn.lam_nc
Rspo1	protein_coding	-0.604483	0.0468853	-0.902493	0.0101815	-0.753488	cor_dn.lam_dn
Rspo2	protein_coding	-1.03812	0.05112	-1.67251	4.18429e-05	-1.35532	cor_nc_lam_dn
Rtkn	protein_coding	-0.0269671	0.866323	-0.338774	0.00796792	-0.182871	cor_nc_lam_dn
Rtl1	protein_coding	0.629228	0.27507	-1.59919	3.06418e-05	-0.484983	cor_nc_lam_dn
Rtl5	protein_coding	-0.496257	0.00193165	0.315514	0.0409055	-0.0903713	cor_dn.lam_up
Rtn4	protein_coding	0.358896	0.0023955	0.179472	0.113205	0.269184	cor_up.lam_nc
Rtn4rl2	protein_coding	1.20519	0.0296661	0.411962	0.4131	0.808578	cor_up.lam_nc
Rufy4	protein_coding	-0.735277	0.0193429	1.45437	0.00191934	0.359547	cor_dn.lam_up
Runx1	protein_coding	0.206287	0.342326	0.548621	0.0119004	0.377454	cor_nc.lam_up
Runx3	protein_coding	0.156533	0.242455	0.565936	0.000388462	0.361234	cor_nc.lam_up
Rusc1	protein_coding	0.359094	0.047336	-0.161396	0.492101	0.0988489	cor_up.lam_nc
Rxrg	protein_coding	0.342451	0.367776	1.36851	0.040739	0.855483	cor_nc.lam_up
Rybp	protein_coding	0.400929	0.0162873	0.091326	0.685792	0.246128	cor_up.lam_nc
S100a10	protein_coding	0.426163	0.0418055	0.135623	0.600391	0.280893	cor_up.lam_nc
S100a11	protein_coding	0.353927	0.00659937	-0.181376	0.17005	0.0862754	cor_up.lam_nc
S100a4	protein_coding	0.723493	0.0147359	1.34114	0.00539584	1.03231	cor_up.lam_up
S100a6	protein_coding	0.534465	0.00878758	-0.0747068	0.805145	0.229879	cor_up.lam_nc
S100a7a	protein_coding	0.0673475	0.942783	-1.15918	0.0394159	-0.545916	cor_nc_lam_dn
S1pr3	protein_coding	-0.226771	0.03976	-0.0705637	0.608283	-0.148668	cor_dn.lam_nc
Sacs	protein_coding	0.393838	0.00342899	-0.158148	0.272798	0.117845	cor_up.lam_nc
Samd13	protein_coding	2.03655	0.0202149	-0.240192	0.84768	0.898177	cor_up.lam_nc
Samd14	protein_coding	-0.0706119	0.643078	-0.322779	0.0161021	-0.196695	cor_nc_lam_dn
Samd4b	protein_coding	0.258218	0.0044443	0.024232	0.84956	0.141225	cor_up.lam_nc
Sat1	protein_coding	-0.0258534	0.932089	0.534679	0.0157745	0.254413	cor_nc.lam_up
Sbno2	protein_coding	0.578171	0.0114534	1.00194	0.000144027	0.790054	cor_up.lam_up
Sbspon	protein_coding	1.44349	0.0313902	-0.143533	0.839314	0.649977	cor_up.lam_nc
Scarf1	protein_coding	-0.221222	0.346289	0.712484	0.00528622	0.245631	cor_nc.lam_up
Scd1	protein_coding	-0.363055	0.150494	-0.754984	0.00445274	-0.55902	cor_nc_lam_dn
Scd2	protein_coding	-0.201353	0.310058	-0.539428	0.00707579	-0.37039	cor_nc_lam_dn
Scin	protein_coding	-1.05679	0.00158211	4.58797	4.18429e-05	1.76559	cor_dn.lam_up
Scn7a	protein_coding	1.59967	0.210466	2.02638	0.0101815	1.81302	cor_nc.lam_up
Scoc	protein_coding	-0.524545	0.00131927	-0.902679	1.08615e-05	-0.713612	cor_dn.lam_dn
Scrn1	protein_coding	-0.826987	0.0468186	-0.850576	0.0218392	-0.838781	cor_dn.lam_dn
Scube1	protein_coding	0.4769	0.0139197	0.951737	0.00120276	0.714318	cor_up.lam_up
Sdc3	protein_coding	-0.395797	0.0012859	-0.150097	0.205918	-0.272947	cor_dn.lam_nc
Sdcbp	protein_coding	0.120896	0.234237	0.284366	0.00679327	0.202631	cor_nc.lam_up
Sdha	protein_coding	-0.110324	0.183776	0.166194	0.0495311	0.0279346	cor_nc.lam_up
Sdk2	protein_coding	-0.11884	0.498765	-0.422171	0.0119058	-0.270506	cor_nc_lam_dn
Selenbp1	protein_coding	-0.97516	0.000208814	-0.0285716	0.940485	-0.501866	cor_dn.lam_nc
Selenoi	protein_coding	0.196279	0.04695	-0.13086	0.224325	0.0327094	cor_up.lam_nc
Selenon	protein_coding	-0.0372702	0.728051	-0.266297	0.00418965	-0.151784	cor_nc_lam_dn
Selenop	protein_coding	-0.269893	0.129498	0.474573	0.0084877	0.10234	cor_nc.lam_up
Selplg	protein_coding	-0.698526	0.0149669	1.21335	0.000467367	0.257414	cor_dn.lam_up
Sema3a	protein_coding	-1.00212	4.46036e-05	-0.577428	0.00125343	-0.789773	cor_dn.lam_dn
Sema3b	protein_coding	-0.407762	0.00574911	-0.690046	5.8038e-05	-0.548904	cor_dn.lam_dn
Sema3c	protein_coding	0.856422	0.000624888	-0.624698	0.00553409	0.115862	cor_up.lam_dn
Sema3e	protein_coding	0.201643	0.712624	1.30694	0.0110999	0.754292	cor_nc.lam_up
Sema3g	protein_coding	-0.33897	0.257608	0.921171	0.0211589	0.2911	cor_nc.lam_up
Sema4b	protein_coding	-0.203184	0.167358	-0.390828	0.00802042	-0.297006	cor_nc_lam_dn
Sema4d	protein_coding	-0.575273	0.000803537	0.406935	0.0133376	-0.084169	cor_dn.lam_up
Sema4f	protein_coding	0.781531	0.0430759	0.331288	0.509717	0.55641	cor_up.lam_nc
Sema4g	protein_coding	-0.854161	0.00480287	-0.691846	0.00591705	-0.773004	cor_dn.lam_dn
Sema6a	protein_coding	-0.637628	0.00616476	-0.580931	0.00881269	-0.60928	cor_dn.lam_dn
Sema6b	protein_coding	0.106845	0.53663	0.664731	0.000291448	0.385788	cor_nc.lam_up
Sema6c	protein_coding	-0.0239484	0.944546	-0.579117	0.0081212	-0.301533	cor_nc_lam_dn
Sema7a	protein_coding	0.314387	0.0414821	1.18688	1.30449e-06	0.750633	cor_up.lam_up
2024-09-03	protein_coding	-0.290481	0.502072	-0.992521	0.00763065	-0.641501	cor_nc_lam_dn
2024-09-08	protein_coding	0.0785883	0.370074	-0.282246	0.00178171	-0.101829	cor_nc_lam_dn
Serinc3	protein_coding	-0.035053	0.767822	0.371473	0.000578262	0.16821	cor_nc.lam_up
Serpina3n	protein_coding	0.863672	0.458082	4.50725	0.00031048	2.68546	cor_nc.lam_up
Serpinb8	protein_coding	-0.0378099	0.9082	0.889188	0.00103661	0.425689	cor_nc.lam_up
Serpind1	protein_coding	-1.00678	0.0905554	4.58958	0.00195329	1.7914	cor_nc.lam_up
Serpine2	protein_coding	0.0792587	0.71607	1.53716	3.59573e-07	0.808209	cor_nc.lam_up
Serping1	protein_coding	1.07775	0.000208814	0.697503	0.00269196	0.887628	cor_up.lam_up
Sertad4	protein_coding	0.305496	0.0411636	-0.0910877	0.634731	0.107204	cor_up.lam_nc
Sesn1	protein_coding	-0.333858	0.0244267	0.154375	0.362386	-0.0897413	cor_dn.lam_nc
Sesn3	protein_coding	-0.490969	0.00331853	-0.0176638	0.947761	-0.254316	cor_dn.lam_nc
Sestd1	protein_coding	0.203493	0.033553	-0.0113762	0.943697	0.0960582	cor_up.lam_nc
Setd7	protein_coding	-0.092337	0.313445	-0.258595	0.00569146	-0.175466	cor_nc_lam_dn
Sfn	protein_coding	1.59157	0.000573835	2.24202	1.21745e-05	1.91679	cor_up.lam_up
Sgca	protein_coding	-0.855471	0.0231435	-0.421195	0.272798	-0.638333	cor_dn.lam_nc
Sgcz	protein_coding	-1.85428	0.467823	-4.40146	0.00433813	-3.12787	cor_nc_lam_dn
Sgms2	protein_coding	-0.491971	0.00031224	-0.328899	0.00548409	-0.410435	cor_dn.lam_dn
Sgpl1	protein_coding	-0.0329907	0.807884	0.222731	0.0429555	0.0948702	cor_nc.lam_up
Sh2b2	protein_coding	0.0735339	0.806623	0.827242	0.00251084	0.450388	cor_nc.lam_up
Sh3bgr	protein_coding	1.09965	0.0359613	-0.00106114	0.999717	0.549294	cor_up.lam_nc
Sh3bgrl3	protein_coding	-0.104941	0.455306	0.388126	0.00508649	0.141593	cor_nc.lam_up
Sh3bp2	protein_coding	-0.0895858	0.629284	0.348043	0.0330131	0.129228	cor_nc.lam_up
Sh3bp4	protein_coding	0.241965	0.0423014	0.151332	0.258003	0.196648	cor_up.lam_nc
Sh3gl2	protein_coding	0.417859	0.485858	-0.816096	0.0198821	-0.199119	cor_nc_lam_dn
Sh3tc1	protein_coding	-0.0373055	0.905427	0.625048	0.00963749	0.293871	cor_nc.lam_up
Shb	protein_coding	-0.514023	0.0137383	-0.306664	0.145703	-0.410344	cor_dn.lam_nc
Shd	protein_coding	-0.60954	0.184892	-0.949342	0.0378346	-0.779441	cor_nc_lam_dn
Shf	protein_coding	0.0500663	0.751899	0.272371	0.0411014	0.161219	cor_nc.lam_up
Shisa4	protein_coding	-0.577213	0.0152595	-0.46847	0.03395	-0.522841	cor_dn.lam_dn
Shisa5	protein_coding	0.265069	0.024957	0.173956	0.158042	0.219513	cor_up.lam_nc
Shisa6	protein_coding	0.603562	0.521234	-2.20206	1.08615e-05	-0.799251	cor_nc_lam_dn
Shtn1	protein_coding	-0.621925	0.0704144	4.08588	0.000165178	1.73198	cor_nc.lam_up
Siah2	protein_coding	0.377864	0.0194152	0.0517382	0.835961	0.214801	cor_up.lam_nc
Siglec15	protein_coding	-0.65188	0.116225	6.73711	0.000892994	3.04262	cor_nc.lam_up
Sik1	protein_coding	0.629447	0.00558981	0.0921587	0.76717	0.360803	cor_up.lam_nc
Sik3	protein_coding	-0.0243231	0.871458	-0.278812	0.016367	-0.151568	cor_nc_lam_dn
Sipa1l1	protein_coding	0.399491	0.0252867	-0.184542	0.351684	0.107475	cor_up.lam_nc
Sirpa	protein_coding	0.0564972	0.744817	0.716871	5.93738e-05	0.386684	cor_nc.lam_up
Six4	protein_coding	0.0610588	0.82587	-0.472409	0.0296951	-0.205675	cor_nc_lam_dn
Ska2	protein_coding	0.0343529	0.860057	-0.363068	0.0142575	-0.164357	cor_nc_lam_dn
Skap2	protein_coding	-0.513403	0.053555	1.20949	0.000200959	0.348043	cor_nc.lam_up
Ski	protein_coding	0.287648	0.0278754	-0.00505986	0.981513	0.141294	cor_up.lam_nc
Skil	protein_coding	0.309644	0.0332522	0.378367	0.0103521	0.344006	cor_up.lam_up
Slamf9	protein_coding	-0.567221	0.153073	1.83196	0.00220257	0.632368	cor_nc.lam_up
Slc11a1	protein_coding	0.814469	0.0307481	0.893801	0.00644736	0.854135	cor_up.lam_up
Slc13a3	protein_coding	0.047036	0.923023	1.46454	0.00311018	0.75579	cor_nc.lam_up
Slc13a4	protein_coding	-1.07558	0.213434	-1.70137	0.00751266	-1.38847	cor_nc_lam_dn
Slc13a5	protein_coding	-0.579703	0.00112095	-0.783168	5.8038e-05	-0.681436	cor_dn.lam_dn
Slc15a3	protein_coding	1.02694	0.0129892	0.317441	0.416571	0.672189	cor_up.lam_nc
Slc16a2	protein_coding	0.261745	0.0716238	0.504769	0.00117786	0.383257	cor_nc.lam_up
Slc16a6	protein_coding	0.875349	0.00729974	0.426176	0.210533	0.650763	cor_up.lam_nc
Slc18a1	protein_coding	-0.882067	0.186128	3.78947	0.00707579	1.4537	cor_nc.lam_up
Slc1a1	protein_coding	2.01229	0.0112422	3.47178	0.00193972	2.74204	cor_up.lam_up
Slc1a4	protein_coding	0.391363	0.0401611	-0.0010943	0.997883	0.195134	cor_up.lam_nc
Slc22a23	protein_coding	-0.0920651	0.538217	-0.546857	0.000726746	-0.319461	cor_nc_lam_dn
Slc24a3	protein_coding	0.0691222	0.886341	1.15938	0.00250751	0.614249	cor_nc.lam_up
Slc24a4	protein_coding	1.26799	0.00131069	-0.561956	0.206136	0.353017	cor_up.lam_nc
Slc25a1	protein_coding	-0.210751	0.0902424	-0.294558	0.0173094	-0.252655	cor_nc_lam_dn
Slc25a25	protein_coding	0.289708	0.0203047	-0.212685	0.104637	0.0385113	cor_up.lam_nc
Slc25a30	protein_coding	0.341105	0.0583475	0.382275	0.0452322	0.36169	cor_nc.lam_up
Slc29a1	protein_coding	-0.144254	0.341977	0.47493	0.00221913	0.165338	cor_nc.lam_up
Slc2a13	protein_coding	-0.0553652	0.732586	-0.321483	0.0179061	-0.188424	cor_nc_lam_dn
Slc30a4	protein_coding	0.248042	0.0372978	0.009063	0.964897	0.128553	cor_up.lam_nc
Slc30a7	protein_coding	-0.139281	0.176061	-0.221613	0.0314479	-0.180447	cor_nc_lam_dn
Slc35e4	protein_coding	0.587879	0.00158211	0.461608	0.0121459	0.524744	cor_up.lam_up
Slc35f2	protein_coding	-0.543327	0.0250765	-0.0383781	0.943642	-0.290852	cor_dn.lam_nc
Slc36a1	protein_coding	-0.278079	0.0456383	-0.164061	0.272798	-0.22107	cor_dn.lam_nc
Slc36a2	protein_coding	-0.569442	0.0472209	0.0482892	0.918496	-0.260576	cor_dn.lam_nc
Slc37a2	protein_coding	-0.842765	0.00861706	3.22707	1.45969e-05	1.19215	cor_dn.lam_up
Slc38a7	protein_coding	-0.307253	0.0482141	-0.113334	0.555871	-0.210294	cor_dn.lam_nc
Slc39a1	protein_coding	0.0711911	0.498776	0.270352	0.00726064	0.170771	cor_nc.lam_up
Slc39a14	protein_coding	0.26783	0.0872029	0.364223	0.0235512	0.316026	cor_nc.lam_up
Slc39a6	protein_coding	0.238722	0.0279731	-0.150153	0.190657	0.0442841	cor_up.lam_nc
Slc39a8	protein_coding	0.927948	0.00112095	0.781861	0.00300249	0.854905	cor_up.lam_up
Slc3a2	protein_coding	0.225574	0.0417404	0.197156	0.0796881	0.211365	cor_up.lam_nc
Slc40a1	protein_coding	0.00428295	0.992415	0.680451	0.00802068	0.342367	cor_nc.lam_up
Slc41a1	protein_coding	0.231551	0.0907581	0.32803	0.0223663	0.27979	cor_nc.lam_up
Slc41a2	protein_coding	0.453187	0.0463294	-0.205231	0.477097	0.123978	cor_up.lam_nc
Slc43a2	protein_coding	-0.194683	0.440463	0.954406	0.000673292	0.379861	cor_nc.lam_up
Slc4a7	protein_coding	0.23249	0.0489282	0.0882524	0.561933	0.160371	cor_up.lam_nc
Slc6a6	protein_coding	0.280563	0.0562922	0.491376	0.00186193	0.38597	cor_nc.lam_up
Slc7a10	protein_coding	1.21012	0.00241897	-0.404136	0.385105	0.402993	cor_up.lam_nc
Slc7a2	protein_coding	-0.690068	0.00294024	-0.272549	0.211467	-0.481308	cor_dn.lam_nc
Slc7a5	protein_coding	0.483269	0.0231435	0.0082053	0.981463	0.245737	cor_up.lam_nc
Slc7a7	protein_coding	-0.128449	0.545569	0.573489	0.00379278	0.22252	cor_nc.lam_up
Slc8a1	protein_coding	0.157937	0.698062	0.847848	0.0110999	0.502892	cor_nc.lam_up
Slc8a3	protein_coding	-0.67005	0.000284005	-0.316288	0.0409055	-0.493169	cor_dn.lam_dn
Slc9a2	protein_coding	-0.0463291	0.89976	0.79848	0.0315431	0.376075	cor_nc.lam_up
Slc9a5	protein_coding	-0.474884	0.0789706	-0.726872	0.0104323	-0.600878	cor_nc_lam_dn
Slc9b2	protein_coding	-0.747942	0.0319113	5.65162	0.000746381	2.45184	cor_dn.lam_up
Slco2a1	protein_coding	-0.241467	0.562569	1.35649	0.011344	0.55751	cor_nc.lam_up
Slco4a1	protein_coding	-0.131257	0.869331	4.71138	0.00191934	2.29006	cor_nc.lam_up
Slfn2	protein_coding	-0.266252	0.414982	0.720069	0.0207543	0.226908	cor_nc.lam_up
Slfn5	protein_coding	0.0730638	0.769984	0.436577	0.0398782	0.25482	cor_nc.lam_up
Slit2	protein_coding	-0.23224	0.283587	0.823054	0.00100632	0.295407	cor_nc.lam_up
Slit3	protein_coding	0.585004	0.00389657	0.341864	0.080822	0.463434	cor_up.lam_nc
Slitrk6	protein_coding	-0.238267	0.688008	1.2134	0.00519389	0.487565	cor_nc.lam_up
Smad6	protein_coding	-0.446187	0.0409462	0.0704594	0.828083	-0.187864	cor_dn.lam_nc
Smad9	protein_coding	-0.571373	0.00779657	-0.183344	0.471172	-0.377358	cor_dn.lam_nc
Smap1	protein_coding	-0.064272	0.592597	-0.238455	0.0280513	-0.151364	cor_nc_lam_dn
Smarca2	protein_coding	0.00814563	0.960924	-0.225495	0.048607	-0.108675	cor_nc_lam_dn
Smc5	protein_coding	-0.043622	0.734604	-0.220054	0.0419983	-0.131838	cor_nc_lam_dn
Smim20	protein_coding	-0.336521	0.0334134	-0.00125362	0.996714	-0.168887	cor_dn.lam_nc
Smim3	protein_coding	0.687689	0.000649857	0.90337	8.70322e-05	0.79553	cor_up.lam_up
Smoc2	protein_coding	-0.582832	0.00820294	-0.313634	0.152662	-0.448233	cor_dn.lam_nc
Smpd3	protein_coding	-0.508985	0.000727654	-0.423433	0.00253318	-0.466209	cor_dn.lam_dn
Smpdl3a	protein_coding	-0.401345	0.0909391	1.1194	0.000966978	0.359028	cor_nc.lam_up
Smpdl3b	protein_coding	-0.557505	0.0439407	-0.106742	0.735594	-0.332124	cor_dn.lam_nc
Sncaip	protein_coding	0.00360681	0.985121	-0.36905	0.00493583	-0.182722	cor_nc_lam_dn
Sned1	protein_coding	-0.132632	0.656276	1.12858	0.00127165	0.497971	cor_nc.lam_up
Snhg11	protein_coding	-0.169028	0.85782	-1.17834	0.014924	-0.673685	cor_nc_lam_dn
Snx10	protein_coding	-0.609341	0.0103615	1.76398	2.72068e-05	0.57732	cor_dn.lam_up
Snx2	protein_coding	-0.0790534	0.510496	0.263143	0.0197264	0.0920448	cor_nc.lam_up
Snx20	protein_coding	-1.47728	0.00132229	0.335833	0.471714	-0.570725	cor_dn.lam_nc
Snx30	protein_coding	-0.355401	0.0208153	-0.0950836	0.613409	-0.225242	cor_dn.lam_nc
Socs2	protein_coding	-0.0266755	0.881575	-0.251396	0.0355964	-0.139036	cor_nc_lam_dn
Socs3	protein_coding	0.889863	0.0850419	1.35163	0.0215996	1.12075	cor_nc.lam_up
Sorcs1	protein_coding	-0.763691	0.0149124	0.747266	0.417849	-0.00821216	cor_dn.lam_nc
Sorcs2	protein_coding	0.32542	0.0336572	-0.106294	0.574117	0.109563	cor_up.lam_nc
Sort1	protein_coding	-0.653734	0.000573835	-0.258099	0.11018	-0.455916	cor_dn.lam_nc
Sox11	protein_coding	-0.120929	0.617881	-0.449538	0.0313561	-0.285234	cor_nc_lam_dn
Sox18	protein_coding	0.0994861	0.56564	0.468319	0.00446717	0.283903	cor_nc.lam_up
Sox5	protein_coding	-0.300186	0.131933	-0.462399	0.00534821	-0.381292	cor_nc_lam_dn
Sox6	protein_coding	-0.270279	0.112922	-0.399287	0.0240196	-0.334783	cor_nc_lam_dn
Sparcl1	protein_coding	0.0491804	0.7736	0.323941	0.0226136	0.186561	cor_nc.lam_up
Spata13	protein_coding	-0.303393	0.0280598	0.0255532	0.90802	-0.13892	cor_dn.lam_nc
Specc1	protein_coding	-0.412057	0.00635545	0.0652102	0.736801	-0.173423	cor_dn.lam_nc
Spi1	protein_coding	-0.600024	0.00456056	1.59702	2.92626e-06	0.498497	cor_dn.lam_up
Spint1	protein_coding	0.0687531	0.970518	4.02089	0.0245263	2.04482	cor_nc.lam_up
Spock2	protein_coding	-0.3841	0.0150939	-0.0142662	0.959739	-0.199183	cor_dn.lam_nc
Spock3	protein_coding	1.07665	0.307975	-1.56423	0.00280605	-0.24379	cor_nc_lam_dn
Spon2	protein_coding	2.26525	6.8601e-05	1.2505	0.00604448	1.75788	cor_up.lam_up
Spp1	protein_coding	-0.121075	0.747261	0.823716	0.00928198	0.35132	cor_nc.lam_up
Spred1	protein_coding	0.135761	0.261948	0.281118	0.0215996	0.20844	cor_nc.lam_up
Spryd3	protein_coding	0.276034	0.00868449	-0.029243	0.84768	0.123396	cor_up.lam_nc
Spsb1	protein_coding	0.633892	0.0103615	0.936309	0.000365073	0.785101	cor_up.lam_up
Spsb4	protein_coding	0.736193	0.0356899	0.146728	0.860532	0.441461	cor_up.lam_nc
Spty2d1	protein_coding	0.235579	0.0423014	-0.0561047	0.726354	0.0897369	cor_up.lam_nc
Srf	protein_coding	0.388877	0.0171947	-0.0828034	0.698989	0.153037	cor_up.lam_nc
Srl	protein_coding	-0.752505	0.022869	-0.508126	0.0866731	-0.630315	cor_dn.lam_nc
Srpk1	protein_coding	0.286174	0.0162873	-0.127446	0.344442	0.0793644	cor_up.lam_nc
Srpx	protein_coding	-0.251857	0.0189983	0.00602011	0.974201	-0.122918	cor_dn.lam_nc
Srpx2	protein_coding	0.432485	0.00773774	0.660336	0.000229197	0.54641	cor_up.lam_up
Srxn1	protein_coding	0.912777	0.000395834	0.551106	0.0279749	0.731942	cor_up.lam_up
Ss18l1	protein_coding	-0.010535	0.965264	-0.549301	0.00254071	-0.279918	cor_nc_lam_dn
Ssc5d	protein_coding	0.390355	0.122918	-0.594153	0.0234292	-0.101899	cor_nc_lam_dn
Ssh1	protein_coding	0.376836	0.0143315	-0.0360106	0.87672	0.170413	cor_up.lam_nc
Sstr2	protein_coding	0.51776	0.223759	1.46255	0.0435317	0.990153	cor_nc.lam_up
St18	protein_coding	-0.197315	0.759388	4.08118	0.000563051	1.94193	cor_nc.lam_up
St3gal1	protein_coding	0.366791	0.0073769	0.10619	0.507968	0.23649	cor_up.lam_nc
St3gal6	protein_coding	-0.485345	0.0724483	0.589379	0.0310506	0.0520168	cor_nc.lam_up
St6gal1	protein_coding	0.00782137	0.97512	0.48661	0.0110934	0.247216	cor_nc.lam_up
St6gal2	protein_coding	-0.966298	0.105163	-1.91637	0.00379278	-1.44133	cor_nc_lam_dn
St6galnac4	protein_coding	-0.27263	0.00878758	0.0327671	0.821396	-0.119931	cor_dn.lam_nc
St6galnac5	protein_coding	1.17525	0.00566393	0.555481	0.0509727	0.865363	cor_up.lam_nc
St6galnac6	protein_coding	-0.24539	0.0434131	-0.048027	0.781411	-0.146708	cor_dn.lam_nc
St8sia4	protein_coding	-0.0475935	0.890185	0.803837	0.00631301	0.378122	cor_nc.lam_up
St8sia6	protein_coding	0.20942	0.678354	2.47452	0.00637513	1.34197	cor_nc.lam_up
Stard10	protein_coding	-0.560787	0.0278528	0.197838	0.507692	-0.181474	cor_dn.lam_nc
Stard13	protein_coding	0.446228	0.00520382	0.126555	0.540499	0.286391	cor_up.lam_nc
Stard3	protein_coding	0.0287596	0.856075	0.284386	0.0247914	0.156573	cor_nc.lam_up
Stat3	protein_coding	0.584227	0.000284005	0.374676	0.00656256	0.479451	cor_up.lam_up
Stat5b	protein_coding	0.281768	0.0177744	-0.00634367	0.975938	0.137712	cor_up.lam_nc
Steap2	protein_coding	0.351313	0.0138425	-0.103445	0.563695	0.123934	cor_up.lam_nc
Steap4	protein_coding	-0.264598	0.508424	2.39288	0.000444338	1.06414	cor_nc.lam_up
Stimate	protein_coding	-0.254072	0.0313888	-0.0605398	0.696819	-0.157306	cor_dn.lam_nc
Stk38l	protein_coding	0.594204	0.0251407	0.2063	0.614572	0.400252	cor_up.lam_nc
Stk40	protein_coding	0.299574	0.0137255	0.00017971	0.999717	0.149877	cor_up.lam_nc
Stom	protein_coding	-0.0536773	0.817064	0.427315	0.0169043	0.186819	cor_nc.lam_up
Stxbp2	protein_coding	-0.218248	0.296097	1.08009	6.56686e-05	0.430922	cor_nc.lam_up
Sulf2	protein_coding	0.191497	0.165045	-0.601904	0.000154783	-0.205204	cor_nc_lam_dn
Sun2	protein_coding	-0.0383226	0.816899	0.377179	0.00548409	0.169428	cor_nc.lam_up
Svbp	protein_coding	-0.0882621	0.523955	-0.317232	0.0112653	-0.202747	cor_nc_lam_dn
Sybu	protein_coding	0.0774825	0.597606	-0.448517	0.00109974	-0.185517	cor_nc_lam_dn
Syde1	protein_coding	0.28677	0.00910758	-0.132227	0.254942	0.0772716	cor_up.lam_nc
Syk	protein_coding	-0.208584	0.286323	0.807075	0.000465412	0.299246	cor_nc.lam_up
Syne1	protein_coding	0.54886	0.024536	-0.162108	0.593526	0.193376	cor_up.lam_nc
Synm	protein_coding	1.30097	0.000397401	0.582285	0.10046	0.941627	cor_up.lam_nc
Synpo	protein_coding	0.504389	0.000306981	0.488171	0.000298603	0.49628	cor_up.lam_up
Syt12	protein_coding	-0.138115	0.707629	1.09544	0.00190337	0.478661	cor_nc.lam_up
Syt13	protein_coding	1.0852	0.00162932	1.37359	5.55153e-05	1.22939	cor_up.lam_up
Syt15	protein_coding	0.634661	0.0850419	2.4331	0.0017644	1.53388	cor_nc.lam_up
Tac1	protein_coding	-0.191935	0.803944	-1.72954	4.18429e-05	-0.960735	cor_nc_lam_dn
Taf7	protein_coding	-0.381308	0.0103156	-0.121292	0.479208	-0.2513	cor_dn.lam_nc
Tagln2	protein_coding	0.405424	0.0205523	0.167121	0.394325	0.286273	cor_up.lam_nc
Tap2	protein_coding	-0.059933	0.853101	0.605978	0.0155223	0.273023	cor_nc.lam_up
Tbc1d10a	protein_coding	0.28719	0.0165204	-0.00303955	0.988062	0.142075	cor_up.lam_nc
Tbc1d22a	protein_coding	-0.257964	0.0332522	0.0168519	0.932982	-0.120556	cor_dn.lam_nc
Tbc1d4	protein_coding	0.293828	0.034552	0.352968	0.0101702	0.323398	cor_up.lam_up
Tbca	protein_coding	-0.214756	0.0482141	0.00490875	0.979471	-0.104924	cor_dn.lam_nc
Tbx2	protein_coding	-0.514941	0.033599	0.084229	0.809645	-0.215356	cor_dn.lam_nc
Tbx3	protein_coding	-1.16498	0.0445582	1.49287	0.0781588	0.163948	cor_dn.lam_nc
Tceal5	protein_coding	-0.384651	0.217125	-0.732949	0.00896576	-0.5588	cor_nc_lam_dn
Tcf15	protein_coding	0.46538	0.471745	1.53548	0.0216535	1.00043	cor_nc.lam_up
Tcf7	protein_coding	-0.380611	0.0390443	-0.258875	0.180545	-0.319743	cor_dn.lam_nc
Tcirg1	protein_coding	-0.303305	0.0978624	0.696472	0.00083002	0.196584	cor_nc.lam_up
Tcn2	protein_coding	-0.202256	0.167358	0.333439	0.0257624	0.0655917	cor_nc.lam_up
Tcp11l2	protein_coding	-0.0933462	0.619126	0.630273	0.00280156	0.268463	cor_nc.lam_up
Tead1	protein_coding	0.181533	0.274914	-0.348274	0.0358633	-0.0833705	cor_nc_lam_dn
Tead3	protein_coding	0.321627	0.00530351	-0.0141618	0.939365	0.153732	cor_up.lam_nc
Tec	protein_coding	1.02662	0.000208814	1.02011	0.000261066	1.02337	cor_up.lam_up
Tecr	protein_coding	-0.34957	0.00233701	-0.328914	0.00313839	-0.339242	cor_dn.lam_dn
Tek	protein_coding	-0.161105	0.308132	0.599773	0.000872341	0.219334	cor_nc.lam_up
Tenm2	protein_coding	-1.77389	0.161372	-1.44467	0.00016784	-1.60928	cor_nc_lam_dn
Tes	protein_coding	0.781773	0.0102947	-0.0152291	0.978399	0.383272	cor_up.lam_nc
Tet1	protein_coding	-0.429553	0.0247609	-0.2222	0.297197	-0.325877	cor_dn.lam_nc
Tex15	protein_coding	-0.640966	0.460601	-0.927996	0.046475	-0.784481	cor_nc_lam_dn
Tfec	protein_coding	-0.236675	0.557176	1.05728	0.00752277	0.410301	cor_nc.lam_up
Tfr2	protein_coding	0.116519	0.748088	0.528059	0.0371759	0.322289	cor_nc.lam_up
Tfrc	protein_coding	-0.339184	0.136783	0.545325	0.0262378	0.10307	cor_nc.lam_up
Tgfa	protein_coding	-1.40349	0.00203529	-1.07755	0.0455826	-1.24052	cor_dn.lam_dn
Tgfb1	protein_coding	-0.031356	0.896292	0.429306	0.0171093	0.198975	cor_nc.lam_up
Tgfb1i1	protein_coding	0.348276	0.00659732	-0.124437	0.377356	0.111919	cor_up.lam_nc
Tgfb2	protein_coding	0.504396	0.0785915	1.16258	0.00061409	0.83349	cor_nc.lam_up
Tgfbi	protein_coding	0.843999	0.0223268	0.880358	0.0167363	0.862179	cor_up.lam_up
Tgfbr1	protein_coding	-0.0448992	0.751427	0.36173	0.00440281	0.158415	cor_nc.lam_up
Tgfbr2	protein_coding	0.283365	0.042726	0.110935	0.511037	0.19715	cor_up.lam_nc
Tgfbr3	protein_coding	0.179901	0.260672	0.365259	0.023034	0.27258	cor_nc.lam_up
Tgm1	protein_coding	1.67993	0.006941	0.202745	0.816518	0.941339	cor_up.lam_nc
Tgm2	protein_coding	0.190304	0.433332	1.95282	2.01587e-06	1.07156	cor_nc.lam_up
Thbd	protein_coding	0.324688	0.0643041	0.663835	0.000563464	0.494262	cor_nc.lam_up
Thbs1	protein_coding	-0.102845	0.632251	-0.732606	0.000531935	-0.417726	cor_nc_lam_dn
Thbs3	protein_coding	0.653195	0.00445464	0.233968	0.328532	0.443582	cor_up.lam_nc
Themis2	protein_coding	0.104173	0.82617	0.628086	0.0337652	0.366129	cor_nc.lam_up
Thnsl2	protein_coding	-0.377887	0.0264369	0.426065	0.0173517	0.0240892	cor_dn.lam_up
Thra	protein_coding	-0.331511	0.00310661	-0.147904	0.183708	-0.239708	cor_dn.lam_nc
Thsd7a	protein_coding	-0.012319	0.982901	-1.09079	0.000134505	-0.551557	cor_nc_lam_dn
Thy1	protein_coding	1.11805	1.03369e-05	1.10535	3.39149e-06	1.1117	cor_up.lam_up
Tiam1	protein_coding	0.654421	0.0137255	0.206361	0.461247	0.430391	cor_up.lam_nc
Tiam2	protein_coding	0.354059	0.00465394	-0.0795142	0.594696	0.137273	cor_up.lam_nc
Ticam2	protein_coding	-1.1394	0.0200367	-0.288689	0.572088	-0.714045	cor_dn.lam_nc
Tie1	protein_coding	-0.099915	0.500749	0.532695	0.000611766	0.21639	cor_nc.lam_up
Timp1	protein_coding	0.429271	0.0837265	0.73213	0.00501953	0.580701	cor_nc.lam_up
Timp3	protein_coding	0.352142	0.0116192	0.237034	0.0885261	0.294588	cor_up.lam_nc
Tinagl1	protein_coding	-0.107906	0.636644	0.937704	9.47938e-05	0.414899	cor_nc.lam_up
Tjp2	protein_coding	0.509698	0.0149115	0.693583	0.00280605	0.60164	cor_up.lam_up
Tle1	protein_coding	-0.28615	0.0494926	-0.0687768	0.736141	-0.177464	cor_dn.lam_nc
Tll1	protein_coding	1.46424	0.000102478	0.741331	0.0181994	1.10279	cor_up.lam_up
Tln2	protein_coding	0.309295	0.00767137	0.109993	0.380035	0.209644	cor_up.lam_nc
Tlr13	protein_coding	0.42848	0.188136	0.612939	0.0414725	0.520709	cor_nc.lam_up
Tm4sf19	protein_coding	-0.229437	0.633167	5.93359	0.00113523	2.85208	cor_nc.lam_up
Tmbim1	protein_coding	0.305408	0.0532776	0.351773	0.0315431	0.32859	cor_nc.lam_up
Tmcc2	protein_coding	0.242939	0.0430148	-0.0932643	0.548563	0.0748372	cor_up.lam_nc
Tmed5	protein_coding	0.27806	0.0123258	0.0532814	0.71178	0.165671	cor_up.lam_nc
Tmed8	protein_coding	0.246218	0.0234426	-0.266609	0.0169043	-0.0101956	cor_up.lam_dn
Tmem100	protein_coding	0.847626	3.89175e-05	0.625066	0.00631301	0.736346	cor_up.lam_up
Tmem116	protein_coding	-1.59215	0.0231435	0.156311	0.860176	-0.717918	cor_dn.lam_nc
Tmem119	protein_coding	-0.292211	0.0068324	-0.332266	0.00245837	-0.312238	cor_dn.lam_dn
Tmem132c	protein_coding	0.881421	0.00625917	-0.878863	0.00677793	0.00127922	cor_up.lam_dn
Tmem132d	protein_coding	1.44697	0.016841	2.83918	0.000551043	2.14307	cor_up.lam_up
Tmem132e	protein_coding	-0.783736	0.35837	-2.40232	4.99463e-05	-1.59303	cor_nc_lam_dn
Tmem150c	protein_coding	-0.942355	0.28239	-1.59918	0.0273204	-1.27077	cor_nc_lam_dn
Tmem158	protein_coding	0.144639	0.606553	0.649144	0.0202024	0.396892	cor_nc.lam_up
Tmem159	protein_coding	0.120183	0.462088	0.409844	0.017	0.265014	cor_nc.lam_up
Tmem169	protein_coding	-0.675807	0.226827	-1.17341	0.0316726	-0.924609	cor_nc_lam_dn
Tmem173	protein_coding	0.167362	0.473614	0.426604	0.0169043	0.296983	cor_nc.lam_up
Tmem176a	protein_coding	-0.0838942	0.667886	0.614042	0.000956234	0.265074	cor_nc.lam_up
Tmem176b	protein_coding	-0.088132	0.525955	0.401541	0.00271611	0.156705	cor_nc.lam_up
Tmem178	protein_coding	0.355316	0.688008	-1.27774	0.000467942	-0.461212	cor_nc_lam_dn
Tmem198b	protein_coding	0.6294	0.0075295	0.3227	0.227733	0.47605	cor_up.lam_nc
Tmem204	protein_coding	-0.452297	0.00475612	0.487527	0.00557051	0.017615	cor_dn.lam_up
Tmem229b	protein_coding	-0.493228	0.0169262	-0.0215212	0.950597	-0.257375	cor_dn.lam_nc
Tmem231	protein_coding	-0.0950016	0.532992	-0.315578	0.0337652	-0.20529	cor_nc_lam_dn
Tmem242	protein_coding	-0.287533	0.0389726	0.0377106	0.852154	-0.124911	cor_dn.lam_nc
Tmem37	protein_coding	0.0185341	0.980158	0.936366	0.0251793	0.47745	cor_nc.lam_up
Tmem38a	protein_coding	0.332581	0.044917	-0.0392846	0.88284	0.146648	cor_up.lam_nc
Tmem43	protein_coding	0.590375	0.000880703	0.0216056	0.936641	0.305991	cor_up.lam_nc
Tmem56	protein_coding	-0.921455	0.0533948	-1.07652	0.0182812	-0.998989	cor_nc_lam_dn
Tmem62	protein_coding	0.557562	0.0498737	-0.350204	0.266972	0.103679	cor_up.lam_nc
Tmem86a	protein_coding	-0.223524	0.323465	0.618503	0.0106821	0.19749	cor_nc.lam_up
Tmem86b	protein_coding	0.638915	0.0181392	-0.121065	0.748184	0.258925	cor_up.lam_nc
Tmem88	protein_coding	-0.000197667	0.999361	0.78112	0.000341656	0.390461	cor_nc.lam_up
Tmem9	protein_coding	-0.199176	0.0480935	0.0190879	0.903475	-0.0900439	cor_dn.lam_nc
Tmem98	protein_coding	-0.443486	0.024957	0.229557	0.313926	-0.106964	cor_dn.lam_nc
Tmie	protein_coding	-0.470851	0.493243	1.56347	0.0369883	0.546311	cor_nc.lam_up
Tmod3	protein_coding	0.156113	0.147285	0.331659	0.00331793	0.243886	cor_nc.lam_up
Tmtc2	protein_coding	-0.352807	0.00910758	-0.508852	0.000512437	-0.43083	cor_dn.lam_dn
Tnfaip1	protein_coding	0.263002	0.00591208	-0.176018	0.0608546	0.0434921	cor_up.lam_nc
Tnfaip2	protein_coding	-0.354073	0.0100683	0.16872	0.233481	-0.0926769	cor_dn.lam_nc
Tnfaip6	protein_coding	1.00926	0.0223268	0.887583	0.0911269	0.948422	cor_up.lam_nc
Tnfaip8l3	protein_coding	-0.581263	0.0330877	-0.315387	0.423729	-0.448325	cor_dn.lam_nc
[truncated: 180 more rows]

## Sheet: 1 cor_up.lam_up GO
query	significant	p_value	term_size	query_size	intersection_size	precision	recall	term_id	source	term_name	effective_domain_size	source_order	parents	evidence_codes	intersection
query_1	TRUE	3.69098e-08	5955	129	100	0.775194	0.0167926	GO:0050896	GO:BP	response to stimulus	12726	13774	GO:0008150	IGI,IDA IMP ISO IBA IEA,IMP ISO,IEA,IMP,IMP,IDA ISO IBA IEA,IMP ISO,IEA,IMP ISO IBA IEA,IDA IMP IGI ISO IEA,IMP,ISS ISO IEA,IDA IGI,IGI IEP IBA IEA,IDA IGI ISO IEA,IBA,IMP ISO,IDA IMP IEA,IGI ISS ISO IBA IEA,IDA IMP IGI ISS ISO IBA IEA,IDA IMP ISS ISO IBA,IDA IBA IEA,IMP IGI IBA IEA,ISO IEA,IDA IMP IEA,IDA ISO IBA IEA,ISS,IDA IMP IGI ISS ISO IBA IEA,IDA IMP ISO IBA IEA,IDA IMP ISO IBA IEA,IBA,IDA…	Adamts5,Adra2a,Aldh1a3,Anxa8,B4galt1,Batf3,Bdkrb1,Bhlhe40,C1s1,C3ar1,Cav1,Cd300lb,Cgnl1,Col4a1,Col4a2,Ctsc,Dusp5,Ece1,Ecm1,Eda2r,Egfr,Errfi1,Eya2,Fancc,Fbln1,Fosl1,Fstl3,Fth1,Gas6,Hbegf,Ifitm3,Igfbp7,Il1r1,Il1rn,Il4ra,Jak3,Junb,Kctd11,Klf10,Lgals3,Lrg1,Lrrc8e,Ly6a,Matn2,Mgll,Nfe2l2,Ngfr,Notum,Nupr1,Osmr,Pcsk5,Penk,Phlda3,Pla2g3,Plat,Plaur,Plce1,Plek,Plxna2,Pmepa1,Prnp,Ptch1,Ptch2,Ptgs2,Pthlh,Ralg…
query_1	TRUE	3.71275e-08	2337	129	59	0.457364	0.025246	GO:0051239	GO:BP	regulation of multicellular organismal process	12726	14037	GO:0032501|GO:0050789	IMP,ISO IEA,IBA,IMP,IMP IGI ISS ISO IEA,IDA,ISS ISO IEA,IDA IMP,ISO,ISO,IMP ISS ISO IBA IEA,ISO IEA,IMP ISO IBA,ISO,ISO IEA,ISS ISO IEA,IMP,ISS ISO IEA,IMP IGI,IDA,IMP,IEA,IDA IMP IGI ISO IEA,IMP ISO,IMP IGI ISO IEA,IMP ISO IEA,IDA IMP ISO IEA,IMP,ISO IEA,IDA IMP ISO IEA,NAS,NAS,IMP,IBA,IMP,IMP IGI,IGI,IDA ISO IEA,IEA,IMP,IDA ISS ISO IBA IEA,IEA,IMP,ISO IEA,IMP,IMP,IDA IMP,IMP ISS ISO IBA IEA,IDA…	Adamts5,Adra2a,Bhlhe40,C3ar1,Cav1,Cd300lb,Col4a2,Ctsc,Dusp5,Ece1,Ecm1,Egfr,Errfi1,Fbln1,Fstl3,Gas6,Hbegf,Il1r1,Il4ra,Kctd11,Klf10,Lgals3,Lrg1,Mgll,Nfe2l2,Ngfr,Notum,Nupr1,Penk,Pla2g3,Plat,Plaur,Plek,Plxna2,Prnp,Ptch1,Ptch2,Ptgs2,Pthlh,Rbp4,Sema7a,Serping1,Sfn,Skil,Slc11a1,Slc1a1,Spon2,Srpx2,Stat3,Tec,Thy1,Tjp2,Tmem100,Trib1,Tspo,Ubash3b,Wnt4,Zc3hav1,Zmiz1
query_1	TRUE	1.99616e-07	4303	129	82	0.635659	0.0190565	GO:0007154	GO:BP	cell communication	12726	2749	GO:0009987	EXP IDA IMP ISO IBA IEA,ISO,ISO IBA IEA,ISO IBA IEA,IDA IMP IGI ISO IEA,ISS ISO IEA,IGI,IGI IBA,IGI,IBA,IMP ISO,IDA IEA,IGI ISS ISO IBA IEA,IDA IMP IGI ISS ISO IBA IEA,IDA IMP ISS ISO IBA,IDA IBA,ISO IEA,IDA IMP,IDA ISO IBA IEA,IDA IMP IGI ISS ISO IBA IEA,IBA IEA,IDA IMP ISO IBA IEA,IDA IBA,IBA,IDA IMP ISO IBA IEA,IMP ISO IBA IEA,ISO IBA IEA,IEA,IDA,IDA,IEA,IGI ISO IEA,IBA,IBA,IMP,IDA IMP ISO IEA…	Adra2a,Aldh1a3,Bdkrb1,C3ar1,Cav1,Cgnl1,Col4a1,Col4a2,Ctsc,Dusp5,Ece1,Ecm1,Eda2r,Egfr,Errfi1,Eya2,Fbln1,Fosl1,Fstl3,Gas6,Gjb5,Hbegf,Ifitm3,Igfbp7,Il1r1,Il1rn,Il4ra,Jak3,Kctd11,Klf10,Lgals3,Lrg1,Lrrc8e,Ly6a,Mgll,Nfe2l2,Ngfr,Notum,Nupr1,Osmr,Pcsk5,Penk,Phlda3,Pla2g3,Plat,Plaur,Plce1,Plek,Plxna2,Pmepa1,Prnp,Ptch1,Ptch2,Ptgs2,Pthlh,Ralgds,Rbp4,Rgs16,Rhbdf2,Rin1,Ripply1,Rnd3,S100a4,Scube1,Sema7a,Sfn,Sk…
query_1	TRUE	2.68094e-07	4234	129	81	0.627907	0.0191308	GO:0023052	GO:BP	signaling	12726	6877	GO:0050789	EXP IDA IMP ISO IBA IEA,ISO,ISO IBA IEA,ISO IBA IEA,IDA IMP IGI ISO IEA,ISS ISO IEA,IGI,IGI IBA,IGI,IBA,IMP ISO IEA,IDA IEA,IGI ISS ISO IBA IEA,IDA IMP IGI ISS ISO IBA IEA,IDA IMP ISS ISO IBA,IDA IBA,ISO IEA,IMP,IDA ISO IBA IEA,IMP IGI ISS ISO IBA IEA,IBA,IDA IMP ISO IBA IEA,IDA IBA,IBA,IDA IMP ISO IBA IEA,IMP ISO IBA IEA,ISO IBA IEA,IEA,IDA,IEA,IGI ISO IEA,IBA,IBA,IMP,IDA ISO IEA,IDA IMP ISO IBA…	Adra2a,Aldh1a3,Bdkrb1,C3ar1,Cav1,Cgnl1,Col4a1,Col4a2,Ctsc,Dusp5,Ece1,Ecm1,Eda2r,Egfr,Errfi1,Eya2,Fbln1,Fosl1,Fstl3,Gas6,Gjb5,Hbegf,Ifitm3,Igfbp7,Il1r1,Il1rn,Il4ra,Jak3,Kctd11,Lgals3,Lrg1,Lrrc8e,Ly6a,Mgll,Nfe2l2,Ngfr,Notum,Nupr1,Osmr,Pcsk5,Penk,Phlda3,Pla2g3,Plat,Plaur,Plce1,Plek,Plxna2,Pmepa1,Prnp,Ptch1,Ptch2,Ptgs2,Pthlh,Ralgds,Rbp4,Rgs16,Rhbdf2,Rin1,Ripply1,Rnd3,S100a4,Scube1,Sema7a,Sfn,Skil,Slc…
query_1	TRUE	4.0256e-06	3902	129	75	0.581395	0.0192209	GO:0007165	GO:BP	signal transduction	12726	2760	GO:0007154|GO:0009987|GO:0023052|GO:0050794|GO:0051716	IDA ISO IBA IEA,ISO,ISO IBA IEA,ISO IBA IEA,IDA IMP IGI ISO IEA,ISS ISO IEA,IGI,IGI IBA,IGI,IBA,IMP ISO,IDA IEA,IGI ISS ISO IBA IEA,IDA IMP IGI ISS ISO IBA IEA,IDA IMP ISS ISO IBA,IDA IBA,ISO IEA,IMP,IDA ISO IBA IEA,IMP IGI ISS ISO IBA IEA,IDA IMP ISO IBA IEA,IDA IBA,IBA,IDA IMP ISO IBA IEA,ISO IBA IEA,ISO IBA IEA,IEA,IDA,IEA,IGI ISO IEA,IBA,IBA,IMP,IDA ISO IEA,IDA IMP ISO IBA IEA,IDA ISO IBA IEA…	Adra2a,Aldh1a3,Bdkrb1,C3ar1,Cav1,Cgnl1,Col4a1,Col4a2,Ctsc,Dusp5,Ece1,Ecm1,Eda2r,Egfr,Errfi1,Eya2,Fbln1,Fosl1,Fstl3,Gas6,Hbegf,Ifitm3,Igfbp7,Il1r1,Il1rn,Il4ra,Jak3,Kctd11,Lgals3,Lrg1,Lrrc8e,Ly6a,Mgll,Nfe2l2,Ngfr,Notum,Nupr1,Osmr,Pcsk5,Penk,Phlda3,Plat,Plaur,Plce1,Plek,Plxna2,Pmepa1,Prnp,Ptch1,Ptch2,Ptgs2,Pthlh,Ralgds,Rgs16,Rhbdf2,Rin1,Ripply1,Rnd3,S100a4,Scube1,Sema7a,Sfn,Skil,Slc1a1,Slc39a8,Stat3…
query_1	TRUE	4.29718e-06	2030	129	51	0.395349	0.0251232	GO:0007166	GO:BP	cell surface receptor signaling pathway	12726	2761	GO:0007165	IEA,ISO IBA IEA,IDA IMP IGI ISO IEA,IGI,IGI IBA,IMP,IDA,IEA,IDA IMP IGI ISO IBA IEA,IDA IMP ISS ISO IBA,IDA IBA,IMP,IDA ISO IBA IEA,IGI ISS ISO IEA,IDA IMP ISO IBA IEA,IDA IBA,IDA IMP ISO IBA IEA,ISO IBA IEA,ISO IBA IEA,IEA,IDA,IEA,IGI ISO IEA,IMP ISO,IDA ISO IBA IEA,IEA,ISO,IDA IMP IBA,ISO NAS IEA,ISS ISO IEA,ISO IEA,IDA IMP IBA IEA,IEA,IMP IGI,IDA IMP IGI IBA NAS,IBA,IBA,IGI,IDA,IDA ISS ISO IBA…	Adra2a,C3ar1,Cav1,Col4a1,Col4a2,Ece1,Ecm1,Eda2r,Egfr,Errfi1,Eya2,Fosl1,Fstl3,Gas6,Hbegf,Ifitm3,Il1r1,Il1rn,Il4ra,Jak3,Kctd11,Lgals3,Lrg1,Ngfr,Notum,Osmr,Pcsk5,Plat,Plaur,Plce1,Plek,Plxna2,Pmepa1,Prnp,Ptch1,Ptch2,Rhbdf2,Ripply1,Scube1,Sema7a,Skil,Slc1a1,Stat3,Tec,Thy1,Tmem100,Trib1,Ubash3b,Vwa2,Wnt4,Zmiz1
query_1	TRUE	4.68782e-06	5016	129	87	0.674419	0.0173445	GO:0032501	GO:BP	multicellular organismal process	12726	7883	GO:0008150	IMP IGI,IMP ISO IEA,IMP IGI,IEA,IMP,IMP,ISO IEA,IBA,IMP ISO,IMP IBA,IMP IGI ISS ISO IEA,IDA,IEA,IMP,ISO IEA,ISS ISO IEA,IEA,IDA IMP,ISO IBA,IMP ISO IEA,IMP ISS ISO IBA IEA,IMP IGI ISO IBA IEA,IMP ISO IBA,IEA,IMP IGI,ISO IEA,IMP IEA,ISO IEA,IMP IGI ISS ISO IEA,IMP IEA,IMP TAS NAS,ISS ISO IEA,ISO IEA,IMP IGI IEA,IDA IMP,IDA IBA,IDA IMP,IEA,IDA IMP IGI ISO IEA,IDA IMP IGI,IMP ISO,ISS,IEA,IMP IGI ISO…	Adamts5,Adra2a,Aldh1a3,Anxa8,B4galt1,Batf3,Bdkrb1,Bhlhe40,C3ar1,Cables1,Cav1,Cd300lb,Clgn,Cmip,Col4a1,Col4a2,Crispld2,Ctsc,Dusp5,Ece1,Ecm1,Egfr,Errfi1,Eya2,Fancc,Fbln1,Fosl1,Fstl3,Gas6,Gjb5,Hbegf,Il1r1,Il1rn,Il4ra,Junb,Kctd11,Klf10,Lgals3,Lrg1,Matn2,Mgll,Mical2,Mmp19,Nfe2l2,Ngfr,Notum,Nupr1,Pcsk5,Penk,Pla2g3,Plat,Plaur,Plce1,Plek,Plxna2,Prnp,Ptch1,Ptch2,Ptgs2,Pthlh,Rasal2,Rbp4,Rin1,Ripply1,Sbno2,…
query_1	TRUE	5.89505e-06	2704	129	60	0.465116	0.0221893	GO:0010646	GO:BP	regulation of cell communication	12726	4342	GO:0007154|GO:0050794	EXP IDA IMP ISO IEA,ISO,IDA IMP IGI ISO IEA,ISS ISO IEA,IGI,IBA,ISO,IDA,ISS ISO IBA IEA,IDA IMP ISS ISO IEA,IMP ISS ISO IBA,IBA,ISO IEA,IDA ISO IBA IEA,ISS ISO IEA,ISO IEA,IBA,IMP,ISO IBA IEA,IDA,IEA,IGI ISO IEA,IMP,ISO IEA,IDA IMP ISO,IDA ISO IBA IEA,ISS ISO IEA,ISO,ISS ISO IBA IEA,IMP ISO IEA,IDA IMP,ISO IEA,ISO,ISO IEA,IEA,IMP IGI ISO IEA,IDA IMP IGI IBA NAS,IBA,IMP ISO IEA,ISO IEA,IEA,IBA,IMP…	Adra2a,Aldh1a3,Cav1,Cgnl1,Ctsc,Dusp5,Ece1,Ecm1,Eda2r,Egfr,Errfi1,Eya2,Fbln1,Fstl3,Gas6,Hbegf,Igfbp7,Il1r1,Il1rn,Kctd11,Lgals3,Lrg1,Mgll,Nfe2l2,Ngfr,Notum,Nupr1,Pcsk5,Phlda3,Pla2g3,Plat,Plaur,Plce1,Plek,Pmepa1,Prnp,Ptch1,Ptch2,Ptgs2,Rbp4,Rgs16,Rhbdf2,Rin1,S100a4,Scube1,Sema7a,Skil,Slc1a1,Slc39a8,Stat3,Synpo,Thy1,Tmem100,Trib1,Tspo,Ubash3b,Vwa2,Wnt4,Zc3hav1,Zmiz1
query_1	TRUE	6.08329e-06	2706	129	60	0.465116	0.0221729	GO:0023051	GO:BP	regulation of signaling	12726	6876	GO:0023052|GO:0050789	EXP IDA IMP ISO IEA,ISO,IDA IMP IGI ISO IEA,ISS ISO IEA,IGI,IBA,ISO IEA,IDA,ISS ISO IBA IEA,IDA IMP ISS ISO IEA,IMP ISS ISO IBA,IBA,ISO IEA,IDA ISO IBA IEA,ISS ISO IEA,ISO IEA,IBA,IMP,ISO IBA IEA,IDA,IEA,IGI ISO IEA,IMP,ISO IEA,IDA IMP ISO,IDA ISO IBA IEA,ISS ISO IEA,ISO,ISS ISO IBA IEA,IMP ISO IEA,IDA IMP,ISO IEA,ISO,ISO IEA,IEA,IMP IGI ISO IEA,IDA IMP IGI IBA NAS,IBA,IMP ISO IEA,ISO IEA,IEA,IBA…	Adra2a,Aldh1a3,Cav1,Cgnl1,Ctsc,Dusp5,Ece1,Ecm1,Eda2r,Egfr,Errfi1,Eya2,Fbln1,Fstl3,Gas6,Hbegf,Igfbp7,Il1r1,Il1rn,Kctd11,Lgals3,Lrg1,Mgll,Nfe2l2,Ngfr,Notum,Nupr1,Pcsk5,Phlda3,Pla2g3,Plat,Plaur,Plce1,Plek,Pmepa1,Prnp,Ptch1,Ptch2,Ptgs2,Rbp4,Rgs16,Rhbdf2,Rin1,S100a4,Scube1,Sema7a,Skil,Slc1a1,Slc39a8,Stat3,Synpo,Thy1,Tmem100,Trib1,Tspo,Ubash3b,Vwa2,Wnt4,Zc3hav1,Zmiz1
query_1	TRUE	6.52219e-06	410	129	22	0.170543	0.0536585	GO:0009611	GO:BP	response to wounding	12726	3576	GO:0006950	ISO IEA,IEA,IMP,ISO IEA,ISO IEA,IMP,IMP,IMP ISO IEA,IMP ISO IEA,IMP,IMP,NAS,NAS,IMP,IEA,IMP,IDA IMP,IDA ISO IEA,IEA,IEA,IMP IBA,IGI	Adra2a,Anxa8,B4galt1,Cav1,Fbln1,Fosl1,Gas6,Hbegf,Lrg1,Matn2,Nfe2l2,Plat,Plaur,Plek,Serping1,Slc11a1,Slc1a1,Stat3,Tec,Tspo,Ubash3b,Wnt4
query_1	TRUE	8.36913e-06	5064	129	87	0.674419	0.0171801	GO:0051716	GO:BP	cellular response to stimulus	12726	14364	GO:0009987|GO:0050896	IDA ISO IBA IEA,ISO,ISO IBA IEA,IMP ISO IBA IEA,IDA IMP IGI ISO IEA,IMP,ISS ISO IEA,IDA IGI,IGI IBA,IGI,IBA,IMP ISO,IDA IEA,IGI ISS ISO IBA IEA,IDA IMP IGI ISS ISO IBA IEA,IDA IMP ISS ISO IBA,IDA IBA IEA,IMP IGI IBA IEA,ISO IEA,IDA IMP,IDA ISO IBA IEA,IDA IMP IGI ISS ISO IBA IEA,IDA IMP ISO IBA IEA,IDA IBA,IBA,IDA IMP ISO IBA IEA,ISO IBA IEA,ISO IBA IEA,IEA,IDA,IDA,IDA,IEA,IGI ISO IEA,ISS ISO IBA…	Adra2a,Aldh1a3,Bdkrb1,C3ar1,Cav1,Cd300lb,Cgnl1,Col4a1,Col4a2,Ctsc,Dusp5,Ece1,Ecm1,Eda2r,Egfr,Errfi1,Eya2,Fancc,Fbln1,Fosl1,Fstl3,Gas6,Hbegf,Ifitm3,Igfbp7,Il1r1,Il1rn,Il4ra,Jak3,Junb,Kctd11,Klf10,Lgals3,Lrg1,Lrrc8e,Ly6a,Matn2,Mgll,Nfe2l2,Ngfr,Notum,Nupr1,Osmr,Pcsk5,Penk,Phlda3,Plat,Plaur,Plce1,Plek,Plxna2,Pmepa1,Prnp,Ptch1,Ptch2,Ptgs2,Pthlh,Ralgds,Rgs16,Rhbdf2,Rin1,Ripply1,Rnd3,S100a4,Sbno2,Scube1…
query_1	TRUE	9.74591e-06	3049	129	64	0.496124	0.0209905	GO:0048583	GO:BP	regulation of response to stimulus	12726	13279	GO:0050789|GO:0050896	ISO IEA,ISO,IEA,IMP ISO IBA IEA,IDA IMP IGI ISO IEA,ISS ISO IEA,IDA IGI,IBA,ISO,IDA IMP,ISS ISO IBA IEA,IDA IMP ISS ISO IEA,IMP ISS ISO IBA,IBA,ISO IEA,IMP,IDA ISO IBA IEA,ISS ISO IEA,ISO IEA,IBA,IMP ISS ISO IBA IEA,ISO IBA IEA,IGI,IDA,IEA,IGI ISO IEA,IMP,IMP ISO IEA,IDA IMP ISO,IDA ISO IBA IEA,IMP ISS ISO IEA,ISO,ISO IEA,ISS ISO IBA IEA,IMP ISO IEA,NAS,ISO NAS IEA,ISO,ISO IEA,IEA,IMP IGI,IDA IMP…	Adra2a,Aldh1a3,C1s1,C3ar1,Cav1,Cgnl1,Ctsc,Dusp5,Ece1,Ecm1,Eda2r,Egfr,Errfi1,Eya2,Fbln1,Fosl1,Fstl3,Gas6,Hbegf,Igfbp7,Il1r1,Il1rn,Il4ra,Kctd11,Lgals3,Lrg1,Mgll,Nfe2l2,Ngfr,Notum,Nupr1,Pcsk5,Penk,Phlda3,Pla2g3,Plat,Plaur,Plce1,Plek,Pmepa1,Prnp,Ptch1,Ptch2,Ptgs2,Rgs16,Rhbdf2,S100a4,Sbno2,Scube1,Sema7a,Serping1,Skil,Slc11a1,Slc39a8,Stat3,Tec,Thy1,Tmem100,Trib1,Ubash3b,Vwa2,Wnt4,Zc3hav1,Zmiz1
query_1	TRUE	2.11118e-05	1206	129	37	0.286822	0.0306799	GO:2000026	GO:BP	regulation of multicellular organismal development	12726	26054	GO:0007275|GO:0050793|GO:0051239	IBA,IMP,IMP,ISS ISO IEA,IDA IMP,IMP ISS ISO IBA IEA,ISO IEA,IMP IBA,ISO IEA,ISS ISO IEA,IGI,IDA,IMP,IDA IMP IGI ISO IEA,IGI ISO IEA,IMP ISO,IDA IMP ISO IEA,IMP,IMP,IBA,IGI,IGI,IEA,IMP,IDA ISS ISO IBA IEA,IMP,ISO IEA,ISS ISO IBA IEA,IDA ISS ISO IEA,ISS ISO IBA,IMP,IMP,IMP,ISO IEA,IMP IBA,ISS ISO IEA,IMP	Bhlhe40,C3ar1,Cav1,Col4a2,Ctsc,Ecm1,Egfr,Errfi1,Fstl3,Gas6,Il4ra,Kctd11,Klf10,Lrg1,Nfe2l2,Ngfr,Notum,Nupr1,Pla2g3,Plxna2,Ptch1,Ptch2,Pthlh,Rbp4,Sema7a,Sfn,Skil,Srpx2,Stat3,Thy1,Tjp2,Tmem100,Trib1,Tspo,Ubash3b,Wnt4,Zmiz1
query_1	TRUE	4.59514e-05	1552	129	42	0.325581	0.0270619	GO:0009888	GO:BP	tissue development	12726	3786	GO:0048856	IGI,IMP,IGI,IMP,ISO,IMP,ISO IEA,IEA,IBA,IMP,IMP ISS ISO IBA IEA,IMP IGI IEA,IMP IBA,IGI,ISS ISO IEA,IMP,IMP,IMP,IMP,IEA,IMP ISO IEA,ISS,IMP,IDA IMP ISO IEA,IMP,ISO,IEP,IDA IMP IGI ISO IEA,IMP IGI,IMP ISO NAS IEA,IEA,IMP,IMP,IGI ISS,IMP,IBA,IMP IGI,IDA ISO,IEA,ISO IBA IEA,IMP,IDA IMP IGI ISS ISO NAS IEA	Adamts5,Adamtsl4,Aldh1a3,B4galt1,C3ar1,Cav1,Col4a1,Col4a2,Dusp5,Ece1,Ecm1,Egfr,Errfi1,Eya2,Gas6,Gjb5,Hbegf,Junb,Klf10,Lgals3,Lrg1,Mical2,Ngfr,Notum,Nupr1,Plaur,Plxna2,Ptch1,Ptch2,Ptgs2,Pthlh,Rasal2,Rbp4,Ripply1,Sbno2,Sema7a,Sfn,Skil,Tgfbi,Tjp2,Tmem100,Wnt4
query_1	TRUE	0.000100995	2360	129	53	0.410853	0.0224576	GO:0009966	GO:BP	regulation of signal transduction	12726	3842	GO:0007165|GO:0010646|GO:0023051|GO:0048583	ISO IEA,ISO,IDA IMP IGI ISO IEA,ISS ISO IEA,IGI,IBA,ISO,IDA,ISS ISO IBA IEA,IDA IMP ISS ISO IEA,IMP ISS ISO IBA,IBA,ISO IEA,IDA ISO IBA IEA,ISS ISO IEA,ISO IEA,IBA,IMP,ISO IBA IEA,IDA,IEA,IGI ISO IEA,IMP,ISO IEA,IDA IMP ISO,IDA ISO IBA IEA,ISS ISO IEA,ISO,ISS ISO IBA IEA,ISO IEA,ISO,ISO IEA,IEA,IMP IGI,IDA IMP IGI IBA NAS,IBA,IMP,IEA,IBA,ISO IBA IEA,IDA,IDA ISS ISO IBA IEA,IMP ISO IBA,ISO IEA,IMP…	Adra2a,Aldh1a3,Cav1,Cgnl1,Ctsc,Dusp5,Ece1,Ecm1,Eda2r,Egfr,Errfi1,Eya2,Fbln1,Fstl3,Gas6,Hbegf,Igfbp7,Il1r1,Il1rn,Kctd11,Lgals3,Lrg1,Mgll,Nfe2l2,Ngfr,Notum,Nupr1,Pcsk5,Phlda3,Plaur,Plce1,Plek,Pmepa1,Prnp,Ptch1,Ptch2,Ptgs2,Rgs16,Rhbdf2,S100a4,Scube1,Sema7a,Skil,Slc39a8,Stat3,Thy1,Tmem100,Trib1,Ubash3b,Vwa2,Wnt4,Zc3hav1,Zmiz1
query_1	TRUE	0.000119307	4349	129	77	0.596899	0.0177052	GO:0048856	GO:BP	anatomical structure development	12726	13525	GO:0032502	IMP IGI,IMP,IMP IGI,IMP,IMP,IBA,IMP ISO,IMP IBA,IMP IGI ISO,IMP IEA,IMP,ISO IEA,ISS ISO IEA,ISO IEA,IDA IMP,IBA TAS,IBA,IMP ISO IEA,IMP ISS ISO IBA IEA,IMP IGI ISO IBA IEA,IMP IBA,IGI IBA IEA,IMP IGI,IEA,IMP,ISO IEA,IGI ISS ISO IEA,IMP IEA,IMP TAS NAS,IDA,ISO,ISO IEA,IMP IGI,IDA IMP,IDA IBA,IMP,IEA,IDA IMP IGI ISO IEA,IDA IMP IGI,IMP,ISS,IEA,IMP IGI ISO IEA,IMP ISO IEA,IDA IMP ISO IEA,IMP,IMP ISO…	Adamts5,Adamtsl4,Aldh1a3,B4galt1,Batf3,Bhlhe40,C3ar1,Cables1,Cav1,Ciapin1,Cmip,Col4a1,Col4a2,Crispld2,Ctsc,Des,Dusp5,Ece1,Ecm1,Egfr,Errfi1,Eya2,Fancc,Fbln1,Fosl1,Fstl3,Gas6,Gjb5,Hbegf,Igfbp7,Il1r1,Il1rn,Il4ra,Junb,Kctd11,Klf10,Lgals3,Lrg1,Matn2,Mgll,Mical2,Mmp19,Nfe2l2,Ngfr,Notum,Nupr1,Pcsk5,Penk,Pla2g3,Plaur,Plce1,Plek,Plxna2,Ptch1,Ptch2,Ptgs2,Pthlh,Rasal2,Rbp4,Ripply1,Sbno2,Sema7a,Sfn,Skil,Slc1…
query_1	TRUE	0.000119974	932	129	31	0.24031	0.0332618	GO:0051241	GO:BP	negative regulation of multicellular organismal process	12726	14039	GO:0032501|GO:0048519|GO:0051239	IMP,ISO IEA,ISS ISO IEA,IDA IMP,ISO,ISS ISO IEA,ISO IEA,ISO,ISO,ISO IEA,ISS ISO IEA,IGI,IDA,IMP ISO IEA,IDA,NAS,NAS,IMP,IMP,ISO IEA,IEA,IMP,IBA,IEA,IMP,ISS ISO IBA,IMP,IMP,ISO IEA,IMP IBA,ISS ISO IEA	Adamts5,Adra2a,Col4a2,Ctsc,Dusp5,Ecm1,Egfr,Errfi1,Fbln1,Fstl3,Gas6,Il4ra,Kctd11,Ngfr,Pla2g3,Plat,Plaur,Prnp,Ptch1,Ptgs2,Pthlh,Rbp4,Sema7a,Serping1,Slc11a1,Thy1,Tjp2,Trib1,Tspo,Ubash3b,Wnt4
query_1	TRUE	0.000171601	946	129	31	0.24031	0.0327696	GO:0035295	GO:BP	tube development	12726	9257	GO:0007275|GO:0048856	IMP,IMP,IMP IGI,ISO IEA,ISS ISO IEA,IEA,IMP,ISS ISO IEA,IMP IEA,IMP,IEA,NAS,IMP,IDA IMP IGI ISO IEA,ISS,IEA,ISO IEA,ISO IEA,IMP ISO,IEP,IDA IMP ISO IEA,ISO IEA,IMP,IMP,IMP IBA IEA,IDA,IEA,IDA IBA,IMP,IDA IMP IGI ISS ISO IEA,IMP	B4galt1,C3ar1,Cav1,Col4a1,Col4a2,Crispld2,Ece1,Ecm1,Egfr,Errfi1,Gjb5,Hbegf,Junb,Lrg1,Mical2,Mmp19,Nfe2l2,Ngfr,Pcsk5,Plxna2,Ptch1,Ptgs2,Rbp4,Slc1a1,Srpx2,Stat3,Tgfbi,Thy1,Tmem100,Wnt4,Zmiz1
query_1	TRUE	0.000289455	1922	129	46	0.356589	0.0239334	GO:0009605	GO:BP	response to external stimulus	12726	3570	GO:0050896	IGI,IMP,IMP,IDA IEA,IMP,IMP IEA,ISO IEA,IMP,IDA,IEA,IDA IMP IEA,IDA ISS ISO IEA,ISO IEA,IDA IMP ISO IBA IEA,IMP IBA,IMP,IDA,IEA,IEP,IEP,IMP,IMP,IMP,IMP,IMP IEP IEA,IMP ISO IEA,NAS,NAS,IEA,IDA IMP ISO IEA,IMP,IMP,IEA,IDA IMP ISO IBA IEA,IDA IBA,ISS ISO IEA,IDA IMP ISO IBA IEA,IMP,ISO IEA,IDA IMP IEA,IDA ISO IEA,IMP ISO IEA,IEA,IMP,IGI IEP,ISS ISO IBA TAS IEA	Adamts5,Aldh1a3,Batf3,Bdkrb1,Bhlhe40,C3ar1,Cav1,Cd300lb,Ctsc,Egfr,Fosl1,Gas6,Hbegf,Ifitm3,Il1r1,Il4ra,Klf10,Lgals3,Lrg1,Ly6a,Mgll,Nfe2l2,Ngfr,Nupr1,Penk,Pla2g3,Plat,Plaur,Ptch1,Ptgs2,Rasal2,Rbp4,S100a4,Sbno2,Sema7a,Serping1,Slc11a1,Slc1a1,Slc39a8,Spon2,Stat3,Trib1,Tspo,Ubash3b,Wnt4,Zc3hav1
query_1	TRUE	0.00030423	969	129	31	0.24031	0.0319917	GO:0048646	GO:BP	anatomical structure formation involved in morphogenesis	12726	13329	GO:0009653|GO:0032502	IMP,IGI,IMP,IMP,IGI,ISO IEA,ISS ISO IEA,IBA,ISS ISO IEA,NAS,IMP,IDA IMP,IDA IMP IGI ISO IEA,IEA,ISO IEA,ISO IEA,IMP,IEP,IDA IMP,ISO IEA,IMP,IGI ISS,IMP,IMP,IMP,IMP IBA IEA,IDA,IEA,IDA IBA,IMP,IDA IMP	Adamts5,Aldh1a3,B4galt1,C3ar1,Cav1,Col4a1,Col4a2,Dusp5,Ecm1,Hbegf,Il4ra,Junb,Lrg1,Mmp19,Nfe2l2,Ngfr,Pla2g3,Plxna2,Ptch1,Ptgs2,Rbp4,Ripply1,Sbno2,Skil,Slc1a1,Srpx2,Stat3,Tgfbi,Thy1,Tmem100,Wnt4
query_1	TRUE	0.000365944	296	129	17	0.131783	0.0574324	GO:0042060	GO:BP	wound healing	12726	10290	GO:0009611	ISO IEA,IEA,IMP,ISO IEA,ISO IEA,IMP,IMP ISO IEA,IMP ISO IEA,IMP,NAS,NAS,IMP,IEA,IMP,IEA,IMP IBA,IGI	Adra2a,Anxa8,B4galt1,Cav1,Fbln1,Gas6,Hbegf,Lrg1,Nfe2l2,Plat,Plaur,Plek,Serping1,Slc11a1,Tec,Ubash3b,Wnt4
query_1	TRUE	0.000425587	3577	129	67	0.51938	0.0187308	GO:0007275	GO:BP	multicellular organism development	12726	2835	GO:0032501|GO:0048856	IMP IGI,IMP IGI,IMP,IBA,IMP ISO,IMP IBA,IMP IGI ISO,IMP,ISO IEA,ISS ISO IEA,IEA,IDA IMP,IBA,IMP ISO IEA,IMP ISS ISO IBA IEA,IMP IGI ISO IBA IEA,IMP IBA,IEA,IGI,IEA,IMP,ISO IEA,IGI ISS ISO IEA,IMP IEA,TAS NAS,ISO,ISO IEA,IGI,IDA IMP,IDA IBA,IMP,IDA IMP IGI ISO IEA,IDA IMP IGI,IMP,ISS,IEA,IGI ISO IEA,IMP ISO IEA,IDA IMP ISO IEA,IMP,IMP ISO,IEA,IMP ISO IEA,ISO,ISO IEA,IMP IEP IBA,IDA IMP IGI ISO IEA…	Adamts5,Aldh1a3,B4galt1,Bhlhe40,C3ar1,Cables1,Cav1,Cmip,Col4a1,Col4a2,Crispld2,Ctsc,Dusp5,Ece1,Ecm1,Egfr,Errfi1,Eya2,Fancc,Fbln1,Fosl1,Fstl3,Gas6,Gjb5,Hbegf,Il1r1,Il1rn,Il4ra,Junb,Kctd11,Klf10,Lrg1,Matn2,Mgll,Mical2,Mmp19,Nfe2l2,Ngfr,Notum,Nupr1,Pcsk5,Penk,Pla2g3,Plaur,Plce1,Plxna2,Ptch1,Ptch2,Ptgs2,Pthlh,Rbp4,Ripply1,Sema7a,Sfn,Skil,Slc1a1,Srpx2,Stat3,Tgfbi,Thy1,Tjp2,Tmem100,Trib1,Tspo,Ubash3b,W…
query_1	TRUE	0.000518772	134	129	12	0.0930233	0.0895522	GO:0007596	GO:BP	blood coagulation	12726	3089	GO:0007599|GO:0042060|GO:0050817	IEA,IEA,ISO IEA,ISO IEA,IMP,IMP,NAS,NAS,IMP,IEA,IEA,IMP IBA	Adra2a,Anxa8,Cav1,Fbln1,Gas6,Nfe2l2,Plat,Plaur,Plek,Serping1,Tec,Ubash3b
query_1	TRUE	0.000559828	1172	129	34	0.263566	0.0290102	GO:0023057	GO:BP	negative regulation of signaling	12726	6879	GO:0023051|GO:0023052|GO:0048519	IDA IMP ISO IEA,IDA IMP IGI ISO,ISS ISO IEA,IBA,IDA,IDA IMP ISO,IMP ISS ISO IBA,IBA,ISO IEA,IDA ISO IBA IEA,ISS ISO IEA,ISO IBA IEA,IDA,IEA,IMP,ISO IEA,IMP,IDA ISO IBA IEA,ISS ISO IBA IEA,ISO IEA,ISO IEA,IEA,IMP,IDA IMP IGI IBA NAS,IBA,IMP ISO IEA,IEA,IMP ISO IBA,ISO IEA,IDA,ISO IEA,ISO IEA,IMP IBA,IGI	Adra2a,Cav1,Cgnl1,Dusp5,Ecm1,Egfr,Errfi1,Eya2,Fbln1,Fstl3,Gas6,Il1rn,Kctd11,Lgals3,Mgll,Nfe2l2,Ngfr,Notum,Phlda3,Plaur,Plek,Pmepa1,Prnp,Ptch1,Ptch2,Ptgs2,Rgs16,Skil,Slc39a8,Thy1,Trib1,Tspo,Ubash3b,Wnt4
query_1	TRUE	0.000559828	1172	129	34	0.263566	0.0290102	GO:0010648	GO:BP	negative regulation of cell communication	12726	4344	GO:0007154|GO:0010646|GO:0048523	IDA IMP ISO IEA,IDA IMP IGI ISO,ISS ISO IEA,IBA,IDA,IDA IMP ISO,IMP ISS ISO IBA,IBA,ISO IEA,IDA ISO IBA IEA,ISS ISO IEA,ISO IBA IEA,IDA,IEA,IMP,ISO IEA,IMP,IDA ISO IBA IEA,ISS ISO IBA IEA,ISO IEA,ISO IEA,IEA,IMP,IDA IMP IGI IBA NAS,IBA,IMP ISO IEA,IEA,IMP ISO IBA,ISO IEA,IDA,ISO IEA,ISO IEA,IMP IBA,IGI	Adra2a,Cav1,Cgnl1,Dusp5,Ecm1,Egfr,Errfi1,Eya2,Fbln1,Fstl3,Gas6,Il1rn,Kctd11,Lgals3,Mgll,Nfe2l2,Ngfr,Notum,Phlda3,Plaur,Plek,Pmepa1,Prnp,Ptch1,Ptch2,Ptgs2,Rgs16,Skil,Slc39a8,Thy1,Trib1,Tspo,Ubash3b,Wnt4
query_1	TRUE	0.000581128	1360	129	37	0.286822	0.0272059	GO:0048585	GO:BP	negative regulation of response to stimulus	12726	13281	GO:0048519|GO:0048583|GO:0050896	ISO IEA,IDA IMP IGI ISO,ISS ISO IEA,IBA,IDA,IDA IMP ISO,IMP ISS ISO IBA,IBA,ISO IEA,IDA ISO IBA IEA,ISS ISO IEA,ISO IBA IEA,IGI,IDA,IEA,ISO IEA,IMP,IDA ISO IBA IEA,ISS ISO IBA IEA,NAS,ISO NAS IEA,ISO IEA,IEA,IMP,IDA IMP IGI IBA NAS,IBA,IMP,IEA,IBA,ISS ISO IEA,IMP ISO IBA,ISO IEA,IDA ISO IEA,IDA IMP ISO,ISO IEA,IMP IBA,IGI	Adra2a,Cav1,Cgnl1,Dusp5,Ecm1,Egfr,Errfi1,Eya2,Fbln1,Fstl3,Gas6,Il1rn,Il4ra,Kctd11,Lgals3,Nfe2l2,Ngfr,Notum,Phlda3,Plat,Plaur,Plek,Pmepa1,Prnp,Ptch1,Ptch2,Ptgs2,Rgs16,Sema7a,Serping1,Skil,Slc39a8,Stat3,Thy1,Trib1,Ubash3b,Wnt4
query_1	TRUE	0.000613898	136	129	12	0.0930233	0.0882353	GO:0050817	GO:BP	coagulation	12726	13708	GO:0032501	IEA,IEA,ISO IEA,ISO IEA,IMP,IMP,NAS,NAS,IMP,IEA,IEA,IMP IBA	Adra2a,Anxa8,Cav1,Fbln1,Gas6,Nfe2l2,Plat,Plaur,Plek,Serping1,Tec,Ubash3b
query_1	TRUE	0.000614029	4677	129	79	0.612403	0.0168912	GO:0032502	GO:BP	developmental process	12726	7884	GO:0008150	IMP IGI,IMP,IMP IGI,IMP,IMP IEA,IBA,IMP ISO,IMP IBA,IMP IGI ISO IBA,IMP IEA,IEA,IMP,ISO IEA,ISS ISO IEA,ISO IEA,IDA IMP,IBA TAS,IBA,IMP ISO IEA,IMP ISS ISO IBA IEA,IEA,IMP IGI ISO IBA IEA,IMP IBA,IGI IBA IEA,IMP IGI,IEA,IMP,ISO IBA IEA,IGI ISS ISO IEA,IMP IEA,IMP TAS NAS,IDA,ISO,ISO IEA,IMP IGI,IDA IMP,IDA IBA,IDA IMP,IEA,IDA IMP IGI ISO IEA,IDA IMP IGI,IMP,ISS,IEA,IMP IGI ISO IEA,IMP ISO IEA,IDA…	Adamts5,Adamtsl4,Aldh1a3,B4galt1,Batf3,Bhlhe40,C3ar1,Cables1,Cav1,Ciapin1,Clgn,Cmip,Col4a1,Col4a2,Crispld2,Ctsc,Des,Dusp5,Ece1,Ecm1,Eda2r,Egfr,Errfi1,Eya2,Fancc,Fbln1,Fosl1,Fstl3,Gas6,Gjb5,Hbegf,Igfbp7,Il1r1,Il1rn,Il4ra,Junb,Kctd11,Klf10,Lgals3,Lrg1,Matn2,Mgll,Mical2,Mmp19,Nfe2l2,Ngfr,Notum,Nupr1,Pcsk5,Penk,Pla2g3,Plaur,Plce1,Plek,Plxna2,Ptch1,Ptch2,Ptgs2,Pthlh,Rasal2,Rbp4,Ripply1,Sbno2,Sema7a,Sf…
query_1	TRUE	0.000724418	138	129	12	0.0930233	0.0869565	GO:0007599	GO:BP	hemostasis	12726	3092	GO:0050878	IEA,IEA,ISO IEA,ISO IEA,IMP,IMP,NAS,NAS,IMP,IEA,IEA,IMP IBA	Adra2a,Anxa8,Cav1,Fbln1,Gas6,Nfe2l2,Plat,Plaur,Plek,Serping1,Tec,Ubash3b
query_1	TRUE	0.000958339	1322	129	36	0.27907	0.0272315	GO:0051240	GO:BP	positive regulation of multicellular organismal process	12726	14038	GO:0032501|GO:0048518|GO:0051239	ISO IEA,IMP,IMP ISS ISO IEA,IDA,IDA,ISO,ISO,ISS ISO IEA,ISO IEA,ISS ISO IEA,ISS ISO IEA,IMP IGI,IMP,IDA IMP IGI ISO IEA,ISO,IMP ISO IEA,IMP ISO,ISO IEA,IMP ISO IEA,NAS,IMP,IBA,IDA ISO IEA,IDA ISS ISO IBA IEA,ISO IEA,IMP,IMP,IDA IMP,ISS ISO IBA IEA,IDA ISO IEA,ISS ISO IBA,IMP,ISO IEA,IDA ISS ISO IEA,IDA ISO IBA,IMP	Adra2a,C3ar1,Cav1,Cd300lb,Ctsc,Dusp5,Ece1,Ecm1,Egfr,Gas6,Il1r1,Il4ra,Klf10,Lrg1,Mgll,Nfe2l2,Ngfr,Penk,Pla2g3,Plat,Plek,Plxna2,Ptgs2,Sema7a,Skil,Slc11a1,Slc1a1,Spon2,Srpx2,Stat3,Thy1,Trib1,Tspo,Wnt4,Zc3hav1,Zmiz1
query_1	TRUE	0.00165802	983	129	30	0.232558	0.0305188	GO:0072359	GO:BP	circulatory system development	12726	17886	GO:0048731	IMP IGI,IMP,IMP ISO,IMP IGI,ISO IEA,ISS ISO IEA,IMP ISO IEA,ISS ISO IEA,ISO IEA,IMP,IMP,NAS,IMP,IDA IMP IGI ISO IEA,ISS,IEA,ISO IEA,IMP ISO IEA,IMP,IMP,ISO IEA,IMP,IMP,IMP IBA IEA,IDA,IEA,IDA IBA,IMP,ISO IEA,IMP	Adamts5,B4galt1,C3ar1,Cav1,Col4a1,Col4a2,Ece1,Ecm1,Egfr,Errfi1,Fosl1,Hbegf,Junb,Lrg1,Mical2,Mmp19,Nfe2l2,Ngfr,Pcsk5,Ptch1,Ptgs2,Rbp4,Slc1a1,Srpx2,Stat3,Tgfbi,Thy1,Tmem100,Wnt4,Zmiz1
query_1	TRUE	0.0020704	254	129	15	0.116279	0.0590551	GO:0043062	GO:BP	extracellular structure organization	12726	10859	GO:0016043	IMP IBA TAS IEA,IDA IBA,IMP,IMP,ISO IBA IEA,IBA,ISS IBA,IDA,IDA IBA IEA,ISS IEA,NAS,IBA,ISO IEA,IMP ISO IEA,IDA IBA	Adamts5,Adamtsl4,B4galt1,Cav1,Col4a1,Col4a2,Col5a3,Crispld2,Fbln1,Gas6,Matn2,Mmp19,Qsox1,Slc39a8,Tgfbi
query_1	TRUE	0.0020704	254	129	15	0.116279	0.0590551	GO:0045229	GO:BP	external encapsulating structure organization	12726	11733	GO:0016043	IMP IBA TAS IEA,IDA IBA,IMP,IMP,ISO IBA IEA,IBA,ISS IBA,IDA,IDA IBA IEA,ISS IEA,NAS,IBA,ISO IEA,IMP ISO IEA,IDA IBA	Adamts5,Adamtsl4,B4galt1,Cav1,Col4a1,Col4a2,Col5a3,Crispld2,Fbln1,Gas6,Matn2,Mmp19,Qsox1,Slc39a8,Tgfbi
query_1	TRUE	0.0020704	254	129	15	0.116279	0.0590551	GO:0030198	GO:BP	extracellular matrix organization	12726	6944	GO:0043062|GO:0045229	IMP IBA TAS IEA,IDA IBA,IMP,IMP,ISO IBA IEA,IBA,ISS IBA,IDA,IDA IBA IEA,ISS IEA,NAS,IBA,ISO IEA,IMP ISO IEA,IDA IBA	Adamts5,Adamtsl4,B4galt1,Cav1,Col4a1,Col4a2,Col5a3,Crispld2,Fbln1,Gas6,Matn2,Mmp19,Qsox1,Slc39a8,Tgfbi
query_1	TRUE	0.00269404	670	129	24	0.186047	0.0358209	GO:0001944	GO:BP	vasculature development	12726	560	GO:0048731|GO:0072359	IMP,IMP ISO,IMP IGI,ISO IEA,ISS ISO IEA,ISS ISO IEA,IMP,IMP,NAS,IMP,IDA IMP IGI ISO IEA,IEA,ISO IEA,IMP ISO IEA,IMP,ISO IEA,IMP,IMP IBA IEA,IDA,IEA,IDA IBA,IMP,ISO IEA,IMP	B4galt1,C3ar1,Cav1,Col4a1,Col4a2,Ecm1,Errfi1,Fosl1,Hbegf,Junb,Lrg1,Mmp19,Nfe2l2,Ngfr,Pcsk5,Ptgs2,Slc1a1,Srpx2,Stat3,Tgfbi,Thy1,Tmem100,Wnt4,Zmiz1
query_1	TRUE	0.00402861	1083	129	31	0.24031	0.0286242	GO:0009968	GO:BP	negative regulation of signal transduction	12726	3844	GO:0007165|GO:0009966|GO:0010648|GO:0023057|GO:0048585	IDA IMP IGI ISO,ISS ISO IEA,IBA,IDA,IDA IMP ISO,IMP ISS ISO IBA,IBA,ISO IEA,IDA ISO IBA IEA,ISS ISO IEA,ISO IBA IEA,IDA,IEA,ISO IEA,IMP,IDA ISO IBA IEA,ISS ISO IBA IEA,ISO IEA,ISO IEA,IEA,IMP,IDA IMP IGI IBA NAS,IBA,IMP,IEA,IMP ISO IBA,ISO IEA,IDA,ISO IEA,IMP IBA,IGI	Cav1,Cgnl1,Dusp5,Ecm1,Egfr,Errfi1,Eya2,Fbln1,Fstl3,Gas6,Il1rn,Kctd11,Lgals3,Nfe2l2,Ngfr,Notum,Phlda3,Plaur,Plek,Pmepa1,Prnp,Ptch1,Ptch2,Ptgs2,Rgs16,Skil,Slc39a8,Thy1,Trib1,Ubash3b,Wnt4
query_1	TRUE	0.00502876	640	129	23	0.178295	0.0359375	GO:0001568	GO:BP	blood vessel development	12726	358	GO:0001944|GO:0048856	IMP,IMP ISO,IMP IGI,ISO IEA,ISS ISO IEA,ISS ISO IEA,IMP,NAS,IMP,IDA IMP IGI ISO IEA,IEA,ISO IEA,IMP ISO IEA,IMP,ISO IEA,IMP,IMP IBA IEA,IDA,IEA,IDA IBA,IMP,ISO IEA,IMP	B4galt1,C3ar1,Cav1,Col4a1,Col4a2,Ecm1,Fosl1,Hbegf,Junb,Lrg1,Mmp19,Nfe2l2,Ngfr,Pcsk5,Ptgs2,Slc1a1,Srpx2,Stat3,Tgfbi,Thy1,Tmem100,Wnt4,Zmiz1
query_1	TRUE	0.0060024	2885	129	56	0.434109	0.0194107	GO:0006950	GO:BP	response to stress	12726	2613	GO:0050896	IGI,IMP ISO IEA,IEA,IMP,IEA,IBA,IMP ISO IEA,IDA,ISO,IMP,ISO IEA,ISO,IBA IEA,IMP IGI IBA IEA,ISO IEA,IMP IEA,IDA IMP,IMP ISO IEA,IDA IMP ISO IBA IEA,IMP ISO IBA IEA,ISO IBA IEA,IMP IEA,IDA,IMP ISO IEA,ISS ISO IEA,IMP,IMP,IDA IMP ISS ISO IBA IEA,ISO,IMP ISS ISO IEA,IMP ISO IEA,ISS ISO IBA IEA,IMP ISO IEA,IMP NAS,NAS,IMP,IDA,IDA IMP ISO IEA,IMP ISO IBA IEA,IDA IBA IEA,ISS ISO IEA,ISO IEA,IMP,IDA IMP…	Adamts5,Adra2a,Anxa8,B4galt1,Bdkrb1,C3ar1,Cav1,Ctsc,Ece1,Ecm1,Egfr,Errfi1,Eya2,Fancc,Fbln1,Fosl1,Gas6,Hbegf,Ifitm3,Il1r1,Il1rn,Il4ra,Klf10,Lrg1,Lrrc8e,Matn2,Mgll,Nfe2l2,Ngfr,Nupr1,Penk,Phlda3,Pla2g3,Plat,Plaur,Plek,Prnp,Ptgs2,Sbno2,Sema7a,Serping1,Sfn,Skil,Slc11a1,Slc1a1,Slc39a8,Spon2,Srxn1,Stat3,Tec,Thy1,Tspo,Ubash3b,Wnt4,Zc3hav1,Zmiz1
query_1	TRUE	0.00806342	554	129	21	0.162791	0.0379061	GO:0048514	GO:BP	blood vessel morphogenesis	12726	13224	GO:0001568|GO:0035239	IMP,IMP,IMP IGI,ISO IEA,ISS ISO IEA,ISS ISO IEA,NAS,IMP,IDA IMP IGI ISO IEA,IEA,ISO IEA,ISO IEA,ISO IEA,IMP,IMP IBA IEA,IDA,IEA,IDA IBA,IMP,ISO IEA,IMP	B4galt1,C3ar1,Cav1,Col4a1,Col4a2,Ecm1,Hbegf,Junb,Lrg1,Mmp19,Nfe2l2,Ngfr,Ptgs2,Slc1a1,Srpx2,Stat3,Tgfbi,Thy1,Tmem100,Wnt4,Zmiz1
query_1	TRUE	0.0175671	1758	129	40	0.310078	0.0227531	GO:0002376	GO:BP	immune system process	12726	913	GO:0008150	IMP,IMP,ISO IEA,IEA,IMP ISO IBA IEA,ISS ISO IEA,IDA IMP IEA,IDA IGI,IMP,IMP IGI,IMP,ISO IEA,ISS,ISS ISO IEA,IDA IBA IEA,IMP ISS ISO IEA,IBA IEA,IMP IGI IEA,IEA,IMP,IEA,IMP,IDA IMP ISO IEA,IMP,IDA,IMP ISO IBA IEA,IDA IBA,ISS ISO IEA,IMP,IDA IMP,IDA IMP IEA,IMP ISS ISO IEA,IEA,IDA ISS ISO IBA IEA,IMP,IMP,IMP IBA,IDA IMP,ISO TAS IEA,IMP	B4galt1,Batf3,Bdkrb1,C1s1,C3ar1,Cav1,Cd300lb,Ctsc,Ecm1,Fancc,Fosl1,Fstl3,Fth1,Gas6,Ifitm3,Il1r1,Il1rn,Il4ra,Jak3,Klf10,Lgals3,Nfe2l2,Pla2g3,Prnp,Rbp4,Sbno2,Sema7a,Serping1,Skil,Slc11a1,Spon2,Stat3,Tec,Thy1,Tjp2,Trib1,Ubash3b,Wnt4,Zc3hav1,Zmiz1
query_1	TRUE	0.0182402	92	129	9	0.0697674	0.0978261	GO:0061041	GO:BP	regulation of wound healing	12726	15636	GO:0042060|GO:1903034	ISO IEA,ISO IEA,ISO IEA,IMP,NAS,NAS,IEA,IMP,IGI	Adra2a,Cav1,Hbegf,Nfe2l2,Plat,Plaur,Serping1,Ubash3b,Wnt4
query_1	TRUE	0.0223642	2287	129	47	0.364341	0.0205509	GO:0048513	GO:BP	animal organ development	12726	13223	GO:0048856	IMP IGI,IMP IGI,ISO,IMP,ISO IEA,IEA,IBA TAS,IMP ISO IEA,IMP ISS ISO IBA IEA,IMP IGI ISO IEA,IMP IBA,IGI,IMP,ISS ISO IEA,IMP,IDA,IMP,IMP,ISO IEA,ISS,IMP,IDA IMP ISO IEA,IMP,IMP ISO,ISO,ISO IEA,IMP,IMP IGI IEA,IMP,IMP ISO NAS IEA,IEA,IMP,IMP ISO IEA,IMP IGI,IMP,IDA IMP IBA,IMP IGI,IDA ISO,IMP,IMP,IEA,IMP IBA,IMP,IMP,IEA,IDA IMP IGI ISS ISO TAS NAS IEA,IMP ISO IEA	Adamts5,Aldh1a3,C3ar1,Cav1,Col4a1,Crispld2,Des,Ece1,Ecm1,Egfr,Errfi1,Fancc,Fosl1,Gas6,Gjb5,Igfbp7,Junb,Klf10,Lrg1,Mical2,Ngfr,Notum,Nupr1,Pcsk5,Plaur,Plce1,Plxna2,Ptch1,Ptch2,Ptgs2,Pthlh,Rasal2,Rbp4,Ripply1,Sbno2,Sema7a,Sfn,Skil,Slc1a1,Stat3,Tgfbi,Thy1,Tjp2,Tmem100,Tspo,Wnt4,Zmiz1
query_1	TRUE	0.0309372	127	129	10	0.0775194	0.0787402	GO:1903034	GO:BP	regulation of response to wounding	12726	23288	GO:0009611|GO:0080134	ISO IEA,ISO IEA,ISO IEA,IMP,NAS,NAS,IEA,IDA ISO IEA,IMP,IGI	Adra2a,Cav1,Hbegf,Nfe2l2,Plat,Plaur,Serping1,Stat3,Ubash3b,Wnt4
query_1	TRUE	0.0318206	766	129	24	0.186047	0.0313316	GO:0035239	GO:BP	tube morphogenesis	12726	9225	GO:0009653|GO:0035295	IMP,IMP,IMP IGI,ISO IEA,ISS ISO IEA,ISS ISO IEA,IMP,NAS,IMP,IDA IMP IGI ISO IEA,ISS,IEA,ISO IEA,ISO IEA,IDA IMP,ISO IEA,IMP,IMP IBA IEA,IDA,IEA,IDA IBA,IMP,IDA IMP IGI ISO IEA,IMP	B4galt1,C3ar1,Cav1,Col4a1,Col4a2,Ecm1,Egfr,Hbegf,Junb,Lrg1,Mical2,Mmp19,Nfe2l2,Ngfr,Ptch1,Ptgs2,Slc1a1,Srpx2,Stat3,Tgfbi,Thy1,Tmem100,Wnt4,Zmiz1
query_1	TRUE	0.0335956	1128	129	30	0.232558	0.0265957	GO:0002682	GO:BP	regulation of immune system process	12726	1207	GO:0002376|GO:0050789	ISO IEA,IEA,IMP ISO IBA IEA,ISS ISO IEA,IDA,IDA,IMP,IMP,ISO IEA,ISS ISO IEA,IMP ISS ISO IEA,IMP IGI,IMP,IEA,IMP,IMP ISO IEA,IMP,IDA,IDA IBA,ISS ISO IEA,IMP,IDA IMP,ISS ISO IEA,IEA,IDA ISS ISO IBA IEA,IMP,IMP,IMP IBA,ISO TAS,IMP	Bdkrb1,C1s1,C3ar1,Cav1,Cd300lb,Ctsc,Ecm1,Fosl1,Fstl3,Gas6,Il1r1,Il4ra,Klf10,Lgals3,Nfe2l2,Pla2g3,Prnp,Rbp4,Sema7a,Serping1,Slc11a1,Spon2,Stat3,Tec,Thy1,Tjp2,Trib1,Ubash3b,Zc3hav1,Zmiz1
query_1	TRUE	0.0351623	2096	129	44	0.341085	0.0209924	GO:0009653	GO:BP	anatomical structure morphogenesis	12726	3608	GO:0032502|GO:0048856	IMP IGI,IMP IGI,IMP,IMP,IMP IGI,ISO IEA,ISS ISO IEA,ISO IEA,IBA,IMP ISO IEA,ISS ISO IEA,IMP IGI ISO IEA,IMP,IGI,IMP,IMP NAS,ISO IEA,IMP,IDA IMP,IDA IMP IGI ISO IEA,IGI,IMP,ISS,IEA,ISO IEA,IMP ISO IEA,IMP,IMP,IEP IBA,IDA IMP IGI ISO IEA,ISO IEA,IMP,IMP IGI ISS,IMP,IDA IMP IGI ISS ISO IBA IEA,IMP ISO IEA,IMP,IMP IBA IEA,IDA IMP,IEA,IDA IMP ISS ISO IBA,IMP,IDA IMP IGI ISO IEA,IMP	Adamts5,Aldh1a3,B4galt1,C3ar1,Cav1,Col4a1,Col4a2,Crispld2,Dusp5,Ece1,Ecm1,Egfr,Errfi1,Fancc,Gjb5,Hbegf,Il1rn,Il4ra,Junb,Lrg1,Matn2,Mgll,Mical2,Mmp19,Nfe2l2,Ngfr,Pcsk5,Pla2g3,Plxna2,Ptch1,Ptgs2,Rbp4,Ripply1,Sbno2,Sema7a,Skil,Slc1a1,Srpx2,Stat3,Tgfbi,Thy1,Tmem100,Wnt4,Zmiz1
query_1	TRUE	0.0399086	558	129	20	0.155039	0.0358423	GO:0006954	GO:BP	inflammatory response	12726	2616	GO:0006952	IMP,IEA,IBA,IDA,IMP,ISO IEA,IMP,IMP IBA IEA,ISO IBA IEA,IEA,IMP,IMP,IMP,IMP ISO IEA,IDA ISO IEA,IMP ISO IBA IEA,IDA IBA IEA,IMP,ISO IEA,IDA IMP ISO IEA	B4galt1,Bdkrb1,C3ar1,Ctsc,Ecm1,Egfr,Fosl1,Il1r1,Il1rn,Il4ra,Mgll,Nfe2l2,Nupr1,Pla2g3,Ptgs2,Sbno2,Sema7a,Slc11a1,Slc39a8,Stat3
query_1	TRUE	0.0425884	238	129	13	0.100775	0.0546218	GO:0050878	GO:BP	regulation of body fluid levels	12726	13758	GO:0065008	IEA,IEA,IMP ISO IEA,ISO IEA,ISO IEA,IMP ISS ISO IEA,IMP,NAS,NAS,IMP,IEA,IEA,IMP IBA	Adra2a,Anxa8,Cav1,Egfr,Fbln1,Gas6,Nfe2l2,Plat,Plaur,Plek,Serping1,Tec,Ubash3b
query_1	TRUE	0.0482317	784	129	24	0.186047	0.0306122	GO:0002684	GO:BP	positive regulation of immune system process	12726	1209	GO:0002376|GO:0002682|GO:0048518	ISO IEA,IEA,IMP ISO IBA IEA,ISS ISO IEA,IDA,IDA,IMP,ISS ISO IEA,IMP ISS ISO IEA,IMP IGI,IMP,IEA,IMP ISO IEA,IMP,IDA,IDA IBA,ISS ISO IEA,IMP,IDA IMP,IEA,IDA ISS ISO IBA IEA,IMP,ISO TAS,IMP	Bdkrb1,C1s1,C3ar1,Cav1,Cd300lb,Ctsc,Fosl1,Gas6,Il1r1,Il4ra,Klf10,Lgals3,Pla2g3,Prnp,Rbp4,Sema7a,Serping1,Slc11a1,Spon2,Tec,Thy1,Trib1,Zc3hav1,Zmiz1
query_1	TRUE	0.0482792	2738	129	52	0.403101	0.018992	GO:0042221	GO:BP	response to chemical	12726	10394	GO:0050896	ISO IEA,IDA IEA,IMP IEA,IDA IMP IGI ISO IEA,IMP,IDA,ISO IEA,IDA,IEA,IDA ISS ISO IEA,IDA IMP,IGI IBA,IMP IEA,ISS ISO IEA,ISO IEA,IDA IBA,IDA IMP ISO IBA IEA,ISO IBA IEA,ISO IBA IEA,IEA,IDA IEA,IEA,ISS ISO IEA,IBA,IDA IMP ISO IBA IEA,ISO IEA,IMP,IEA,IEA,IDA IGI ISO IEA,IDA IEP ISO IEA,IMP ISO IEA,IMP,IMP ISO IEA,IEA,IDA ISO IBA IEA,IBA,IEA,IDA IMP ISO IBA IEA,IDA IMP ISO IEA,IDA ISS ISO IEA,IDA IMP…	Adra2a,Bdkrb1,C3ar1,Cav1,Cd300lb,Col4a1,Ctsc,Ecm1,Eda2r,Egfr,Errfi1,Fancc,Fosl1,Gas6,Hbegf,Ifitm3,Il1r1,Il1rn,Il4ra,Jak3,Junb,Lgals3,Lrrc8e,Ly6a,Nfe2l2,Ngfr,Nupr1,Osmr,Penk,Prnp,Ptch1,Ptgs2,Rasal2,Rbp4,S100a4,Sbno2,Sema7a,Skil,Slc11a1,Slc1a1,Slc39a8,Spon2,Srxn1,Stat3,Syt13,Tbc1d4,Tjp2,Trib1,Tspo,Vwa2,Zc3hav1,Zmiz1
query_1	TRUE	4.61099e-10	1255	130	45	0.346154	0.0358566	GO:0005576	GO:CC	extracellular region	12817	198	GO:0110165	IDA HDA IEA,IEA,ISO,IEA,IEA,HDA IBA TAS IEA,HDA IBA TAS IEA,IBA,IBA IEA,IBA,IDA HDA IBA IEA,HDA ISO IEA,IDA HDA ISO IBA IEA,TAS,IDA HDA ISO IEA,IEA,IDA ISO IBA TAS IEA,HDA ISO IBA IEA,ISO IEA,IDA ISO IBA IEA,ISO IEA,IDA ISO IEA,HDA IEA,HDA IBA TAS IEA,IEA,IDA HDA IEA,IEA,IEA,IDA ISO IBA IEA,IEA,HDA IEA,TAS,IEA,HDA ISS ISO IBA IEA,IDA ISO IBA IEA,ISO IBA IEA,IBA IEA,IDA HDA ISO IBA IEA,IEA,ISO IEA…	Adamts5,Adamtsl4,Akr1b8,B4galt1,C1s1,Col4a1,Col4a2,Col5a3,Crispld2,Ctsc,Ecm1,Fbln1,Fstl3,Fth1,Gas6,Gfod1,Hbegf,Igfbp7,Il1r1,Il1rn,Il4ra,Lrg1,Matn2,Mmp19,Notum,Pcsk5,Penk,Pla2g3,Plat,Plaur,Prss23,Ptch1,Pthlh,Qsox1,Rbp4,S100a4,Scube1,Serping1,Sfn,Slc1a1,Spon2,Srpx2,Tgfbi,Vwa2,Wnt4
query_1	TRUE	5.65196e-08	3594	130	75	0.576923	0.0208681	GO:0071944	GO:CC	cell periphery	12817	2793	GO:0110165	IBA IEA,IDA,ISO IEA,IEA,ISO IBA,ISO IBA IEA,IDA ISO IEA,IBA IEA,IBA IEA,IDA ISS ISO IBA TAS IEA,IBA IEA,IBA IEA,IDA HDA ISO IBA IEA,IDA HDA IBA IEA,IDA HDA ISO IBA IEA,IDA,HDA,IDA ISO IBA IEA,ISO IBA IEA,HDA ISO IBA IEA,IBA IEA,IDA IGI ISO IBA IEA,IDA IEA,IDA HDA ISO IEA,ISO IEA,IBA IEA,IDA IEA,IDA ISO IBA IEA,HDA IBA,IDA ISO IEA,ISO IBA IEA,IEA,IEA,IBA,ISS ISO IEA,IDA IBA IEA,IDA IPI HDA IBA IEA…	Adamts5,Adamtsl4,Adra2a,Aig1,Anxa8,Atp10a,B4galt1,Bdkrb1,C3ar1,Cav1,Cd300lb,Cldn2,Col4a1,Col4a2,Col5a3,Crispld2,Ctsc,Des,Ece1,Ecm1,Eda2r,Egfr,Errfi1,Fbln1,Fosl1,Gjb5,Hbegf,Ifitm3,Igfbp7,Il1r1,Il4ra,Jak3,Lgals3,Lrg1,Lrrc8e,Ly6a,Matn2,Mmp19,Nfe2l2,Ngfr,Osmr,Penk,Phlda3,Pla2g3,Plaur,Plce1,Plek,Plxna2,Prnp,Ptch1,Ptch2,Ptgs2,Ralgds,Rhbdf2,Rin1,Rnd3,Scube1,Sema7a,Serping1,Slc11a1,Slc1a1,Slc39a8,Spon2,S…
query_1	TRUE	2.82538e-05	877	130	31	0.238462	0.0353478	GO:0005615	GO:CC	extracellular space	12817	232	GO:0005576|GO:0110165	IDA HDA,HDA IBA,HDA IBA,IBA,IBA,IBA,IDA HDA IBA IEA,HDA ISO IEA,IDA HDA ISO IBA IEA,IDA HDA ISO IEA,IDA ISO IBA IEA,HDA ISO IBA,ISO,ISO IBA IEA,ISO,IDA ISO IEA,HDA,HDA IBA,IDA HDA,IDA ISO IBA,HDA,HDA ISS ISO IBA IEA,IDA ISO IBA IEA,ISO IBA IEA,IBA IEA,IDA HDA ISO IBA IEA,IDA HDA,HDA ISS ISO IEA,IDA HDA ISO IBA IEA,IDA ISO IBA IEA,IDA ISS ISO IBA IEA	Adamts5,Col4a1,Col4a2,Col5a3,Crispld2,Ctsc,Ecm1,Fbln1,Fstl3,Gas6,Hbegf,Igfbp7,Il1r1,Il1rn,Il4ra,Lrg1,Matn2,Mmp19,Pcsk5,Plat,Prss23,Qsox1,Rbp4,S100a4,Scube1,Serping1,Spon2,Srpx2,Tgfbi,Vwa2,Wnt4
query_1	TRUE	0.000422176	379	130	19	0.146154	0.0501319	GO:0031012	GO:CC	extracellular matrix	12817	1028	GO:0030312	IBA IEA,IDA,IDA HDA ISO IBA IEA,IDA HDA IBA IEA,IDA HDA ISO IBA IEA,IDA,HDA,HDA ISO IBA IEA,IDA HDA ISO IEA,HDA IBA,IDA IPI HDA IBA IEA,IEA,HDA,HDA,IDA IBA,HDA,IDA HDA ISO IBA IEA,IDA IBA,IDA	Adamts5,Adamtsl4,Col4a1,Col4a2,Col5a3,Crispld2,Ctsc,Ecm1,Fbln1,Igfbp7,Matn2,Mmp19,Plxna2,Serping1,Spon2,Srpx2,Tgfbi,Vwa2,Wnt4
query_1	TRUE	0.000422176	379	130	19	0.146154	0.0501319	GO:0030312	GO:CC	external encapsulating structure	12817	927	GO:0071944|GO:0110165	IBA IEA,IDA,IDA HDA ISO IBA IEA,IDA HDA IBA IEA,IDA HDA ISO IBA IEA,IDA,HDA,HDA ISO IBA IEA,IDA HDA ISO IEA,HDA IBA,IDA IPI HDA IBA IEA,IEA,HDA,HDA,IDA IBA,HDA,IDA HDA ISO IBA IEA,IDA IBA,IDA	Adamts5,Adamtsl4,Col4a1,Col4a2,Col5a3,Crispld2,Ctsc,Ecm1,Fbln1,Igfbp7,Matn2,Mmp19,Plxna2,Serping1,Spon2,Srpx2,Tgfbi,Vwa2,Wnt4
query_1	TRUE	0.0118756	290	130	15	0.115385	0.0517241	GO:0062023	GO:CC	collagen-containing extracellular matrix	12817	2360	GO:0031012	IEA,IDA,IDA HDA ISO IBA IEA,IDA HDA IBA IEA,IDA HDA ISO IBA IEA,HDA,HDA ISO IBA IEA,IDA HDA,HDA IBA,IDA IPI HDA IBA,HDA,HDA,HDA,HDA ISO IEA,IDA IBA	Adamts5,Adamtsl4,Col4a1,Col4a2,Col5a3,Ctsc,Ecm1,Fbln1,Igfbp7,Matn2,Plxna2,Serping1,Srpx2,Tgfbi,Vwa2
query_1	TRUE	0.0193728	3223	130	59	0.453846	0.0183059	GO:0005886	GO:CC	plasma membrane	12817	422	GO:0016020|GO:0071944	ISO IEA,IEA,ISO IBA,ISO IBA IEA,IDA ISO IEA,IBA IEA,IBA IEA,IDA ISS ISO IBA TAS IEA,IBA IEA,IBA IEA,IDA ISO IBA IEA,ISO IBA IEA,IBA IEA,IDA IGI ISO IBA IEA,IDA IEA,ISO IEA,IBA IEA,IDA IEA,IDA ISO IBA IEA,IDA ISO IEA,ISO IBA IEA,IEA,IEA,IBA,ISS ISO IEA,IDA IBA IEA,IEA,ISO IEA,IDA ISS ISO IBA TAS IEA,IEA,IBA,ISS ISO IBA IEA,IEA,IDA ISO IBA NAS IEA,ISS ISO IEA,ISO IBA IEA,IDA TAS IEA,IDA ISO TAS IEA…	Adra2a,Aig1,Anxa8,Atp10a,B4galt1,Bdkrb1,C3ar1,Cav1,Cd300lb,Cldn2,Des,Ece1,Eda2r,Egfr,Errfi1,Fosl1,Gjb5,Hbegf,Ifitm3,Il1r1,Il4ra,Jak3,Lgals3,Lrg1,Lrrc8e,Ly6a,Mmp19,Nfe2l2,Ngfr,Osmr,Penk,Phlda3,Pla2g3,Plaur,Plce1,Plek,Plxna2,Prnp,Ptch1,Ptch2,Ptgs2,Ralgds,Rhbdf2,Rin1,Rnd3,Scube1,Sema7a,Slc11a1,Slc1a1,Slc39a8,Srpx2,Stat3,Synpo,Syt13,Tec,Thy1,Tjp2,Tmem100,Tshz3

## Sheet: 2 cor_dn.lam_dn GO
query	significant	p_value	term_size	query_size	intersection_size	precision	recall	term_id	source	term_name	effective_domain_size	source_order	parents	evidence_codes	intersection
query_1	TRUE	0.0133345	1552	74	26	0.351351	0.0167526	GO:0009888	GO:BP	tissue development	12726	3786	GO:0048856	IMP,IMP,IMP ISO IEA,IGI ISO IEA,IMP IGI IEA,IMP,IMP,IMP,IMP,IMP IGI,IGI ISS ISO IEA,IMP,IDA ISO IEA,IMP ISO IBA IEA,IDA IMP ISO,ISO IEA,IMP ISO IBA IEA,ISS ISO IEA,IMP,IDA IMP,IEA,IBA,IBA,ISS ISO IEA,IDA IMP,IMP ISO IBA IEA	Abi2,Adamts16,Ano6,Bmp5,Col11a1,Cxadr,Cyp26b1,Ferd3l,Fras1,Gas1,Gsc,Hhip,Hpse,Ifitm5,Ihh,Meis1,Myorg,Nell1,Nrp2,Ptn,Robo1,Sema4g,Sema6a,Sgms2,Smpd3,Tmem119
query_1	TRUE	0.0341211	2096	74	30	0.405405	0.014313	GO:0009653	GO:BP	anatomical structure morphogenesis	12726	3608	GO:0032502|GO:0048856	IMP,IMP,IEA,IGI,IDA IBA,IBA,IMP IGI IEA,IMP ISO IEA,IMP,IMP IBA,IMP IGI,IMP IGI ISS ISO IEA,IMP NAS,IDA IBA,IMP ISO IBA IEA,IMP IGI ISO,IMP IBA,IMP IGI IBA IEA,IEA,IMP ISO,IEA,IEA,IEA,IBA IEA,IMP ISO IBA NAS IEA,IMP,IDA ISO,IMP,IGI IBA IEA,IMP	Abi2,Adamts16,Adgrb2,Bmp5,Cdh4,Chodl,Col11a1,Cyp26b1,Fbxw7,Fras1,Gas1,Gsc,Hhip,Hpse,Ifitm5,Ihh,Meis1,Nrp2,Palm3,Ptn,Robo1,Sema3a,Sema3b,Sema4g,Sema6a,Smpd3,Tgfa,Tmem119,Unc5d,Vldlr
query_1	TRUE	0.0372235	1206	74	22	0.297297	0.0182421	GO:2000026	GO:BP	regulation of multicellular organismal development	12726	26054	GO:0007275|GO:0050793|GO:0051239	IDA IEA,IMP ISO IEA,IDA,IBA,IMP,IMP,IMP ISO IEA,IMP,NAS,IDA ISO IEA,IEA,IMP,IDA,ISS ISO IEA,IMP ISS ISO IEA,IEA,IEA,IBA,ISO IBA IEA,ISS ISO IEA,IMP,IMP ISO IBA IEA	Adgrb2,Ano6,Cdh4,Chodl,Cxadr,Cyp26b1,Fbxw7,Ferd3l,Hhip,Hpse,Ifitm5,Ihh,Meis1,Nell1,Ptn,Robo1,Sema3a,Sema4g,Sema6a,Sgms2,Smpd3,Tmem119

## Sheet: 3 cor_up.lam_nc GO
query	significant	p_value	term_size	query_size	intersection_size	precision	recall	term_id	source	term_name	effective_domain_size	source_order	parents	evidence_codes	intersection
query_1	TRUE	2.78845e-14	3226	485	211	0.435052	0.0654061	GO:0030154	GO:BP	cell differentiation	12726	6924	GO:0048869	IEA,IMP IBA,IEA,ISO IBA,IEA,IBA,IDA IMP TAS NAS,ISO,IMP IBA IEA,TAS,IMP IEA,IMP ISO,ISS ISO IEA,IMP,IGI,IMP ISS ISO IBA IEA,IDA IEA,NAS,IDA,ISS,IDA,IMP ISO IEA,IMP ISO IEA,IMP ISO IEA,IMP,IMP,IMP IGI ISO IBA IEA,IMP ISO IEA,IDA IBA,IDA IEA,IEA,IMP ISS ISO IEA,IEA,IMP ISO IEA,ISS ISO IEA,IMP ISS ISO IEA,IMP IEP,ISO IEA,IMP ISO IEA,IMP,NAS,IMP,IDA,IMP ISO IEA,IMP,IEA,IDA,IBA,IBA IEA,IMP IGI,IMP,IEA…	Abl2,Acan,Ackr3,Acsl4,Acta2,Actn4,Adam8,Adamts1,Agfg1,Ahctf1,Aimp2,Akap13,Alpk2,Ank2,Anln,Anxa1,Anxa2,Ap2a2,Apcdd1,Apod,Asap1,Atf4,Atf5,Atp11a,Atp2a2,Atp8b1,Axl,Baiap2,Bhlhe41,Brinp3,C1qtnf3,Camk1d,Camk4,Capn2,Cd34,Cdk6,Cebpg,Cers2,Cfap69,Cfl2,Chd3,Clec4d,Clic1,Clic4,Clock,Col6a1,Crabp2,Csrp1,Csrp2,Cthrc1,Cxcl14,Cxcr4,Diaph1,Dlk1,Duoxa1,Dusp10,Dynlt1b,E2f7,E2f8,Efemp1,Ehd2,Eif4e,Ezr,Fhl1,Flii,Fln…
query_1	TRUE	2.89839e-14	3227	485	211	0.435052	0.0653858	GO:0048869	GO:BP	cellular developmental process	12726	13537	GO:0009987|GO:0032502	IEA,IMP IBA,IEA,ISO IBA,IEA,IBA,IDA IMP TAS NAS,ISO,IMP IBA IEA,TAS,IMP IEA,IMP ISO,ISS ISO IEA,IMP,IGI,IMP ISS ISO IBA IEA,IDA IEA,NAS,IDA,ISS,IDA,IMP ISO IEA,IMP ISO IEA,IMP ISO IEA,IMP,IMP,IMP IGI ISO IBA IEA,IMP ISO IEA,IDA IBA,IDA IEA,IEA,IMP ISS ISO IEA,IEA,IMP ISO IEA,ISS ISO IEA,IMP ISS ISO IEA,IMP IEP,ISO IEA,IMP ISO IEA,IMP,NAS,IMP,IDA,IMP ISO IEA,IMP,IEA,IDA,IBA,IBA IEA,IMP IGI,IMP,IEA…	Abl2,Acan,Ackr3,Acsl4,Acta2,Actn4,Adam8,Adamts1,Agfg1,Ahctf1,Aimp2,Akap13,Alpk2,Ank2,Anln,Anxa1,Anxa2,Ap2a2,Apcdd1,Apod,Asap1,Atf4,Atf5,Atp11a,Atp2a2,Atp8b1,Axl,Baiap2,Bhlhe41,Brinp3,C1qtnf3,Camk1d,Camk4,Capn2,Cd34,Cdk6,Cebpg,Cers2,Cfap69,Cfl2,Chd3,Clec4d,Clic1,Clic4,Clock,Col6a1,Crabp2,Csrp1,Csrp2,Cthrc1,Cxcl14,Cxcr4,Diaph1,Dlk1,Duoxa1,Dusp10,Dynlt1b,E2f7,E2f8,Efemp1,Ehd2,Eif4e,Ezr,Fhl1,Flii,Fln…
query_1	TRUE	2.17956e-10	2225	485	154	0.317526	0.0692135	GO:0048468	GO:BP	cell development	12726	13194	GO:0030154|GO:0048856|GO:0048869	IEA,IMP IBA,ISO,IEA,IBA,IDA TAS NAS,ISO,IMP IBA,TAS,IMP ISO,ISS ISO IEA,IMP,IGI,IMP ISS ISO IBA IEA,IDA IEA,NAS,ISS,IDA,IMP,IMP ISO,IMP,IMP,IGI ISO IBA IEA,IMP ISO IEA,IBA,IMP ISS ISO IEA,IEA,ISO IEA,IMP ISS ISO IEA,IMP IEP,ISO IEA,IMP ISO IEA,IMP,IMP,IMP,IMP,IDA,IBA,IBA,IGI,IEA,IDA IGI,IMP ISO IEA,IMP ISO,ISO,ISO IEA,IBA,IMP IGI ISO NAS IEA,IMP,IDA ISS ISO IEA,IDA IMP,IDA IMP ISS ISO IEA,IBA,ISO…	Abl2,Acan,Acsl4,Acta2,Actn4,Adam8,Adamts1,Agfg1,Ahctf1,Akap13,Alpk2,Ank2,Anln,Anxa1,Anxa2,Ap2a2,Apod,Asap1,Atf4,Atf5,Atp2a2,Atp8b1,Axl,Baiap2,Bhlhe41,Camk1d,Camk4,Cd34,Cdk6,Cebpg,Cers2,Cfap69,Cfl2,Clec4d,Clic4,Clock,Crabp2,Csrp1,Csrp2,Cthrc1,Cxcr4,Diaph1,Dusp10,Dynlt1b,Efemp1,Ezr,Flii,Flna,Flnb,Flnc,Fosl2,Foxp1,Fryl,Fzd1,Gap43,Gas2l1,Gli1,Gpc3,Grb14,Hif1a,Hmga2,Homer1,Hsp90aa1,Hspa1a,Ifrd1,Il1rl2…
query_1	TRUE	2.43367e-10	4677	485	261	0.538144	0.055805	GO:0032502	GO:BP	developmental process	12726	7884	GO:0008150	IEA,IMP IBA,IMP ISS ISO IEA,IMP ISO IBA,ISS IEA,ISS,IDA IBA,IDA IMP TAS NAS,IMP ISO IEA,IMP IBA IEA,TAS,IMP IEA,IMP ISO,ISS ISO IEA,IBA,IMP ISO IEA,IGI,IDA IMP ISS ISO IBA IEA,IDA IMP IEA,NAS,IDA IMP ISO IEA,ISS IEA,IMP IEP ISS ISO IEA,IDA,IDA ISS ISO IEA,IMP ISO IEA,IMP ISO IEA,IMP ISO IEA,IMP,IMP ISO IEA,IMP,IMP IGI ISO IBA IEA,IMP ISO IEA,IDA IBA,IMP,IMP,IDA IBA IEA,IEA,IMP ISS ISO IEA,IEA,IGI…	Abl2,Acan,Ackr3,Acsl4,Acta2,Actg2,Actn4,Adam8,Adamts1,Agfg1,Ahctf1,Aimp2,Akap13,Alpk2,Amotl2,Ank2,Anln,Anxa1,Anxa2,Ap2a2,Apcdd1,Apod,Aqp1,Asap1,Aspn,Atf4,Atf5,Atp11a,Atp2a2,Atp2b4,Atp8b1,Axl,Baiap2,Bhlhe41,Bicc1,Bnc2,Brinp3,C1qtnf3,Camk1d,Camk4,Cap1,Capn2,Ccnyl1,Cd248,Cd34,Cd44,Cd47,Cdh22,Cdk6,Cebpg,Cers2,Cfap69,Cfl2,Chd3,Clec4d,Clic1,Clic4,Clock,Col6a1,Comt,Crabp2,Csrnp1,Csrp1,Csrp2,Cthrc1,Cxcl1…
query_1	TRUE	4.66997e-10	642	485	68	0.140206	0.105919	GO:0030029	GO:BP	actin filament-based process	12726	6890	GO:0009987	ISO IEA,IDA ISO IBA IEA,IMP,IBA,IMP ISO IEA,IBA,ISS ISO IBA IEA,ISS ISO IEA,ISO IBA IEA,ISO,IMP IGI ISS ISO IBA IEA,IMP IBA,IMP,ISO,ISS ISO IBA IEA,IDA IMP IGI ISO IBA IEA,IBA TAS,IBA,IDA IBA IEA,IDA,IDA IMP IGI,IDA IMP IGI ISS ISO IEA,ISS ISO IBA IEA,IBA TAS,IMP IGI ISS ISO IC IEA,IMP IEA,ISS ISO TAS IEA,IBA,ISS ISO IEA,ISO,IBA,ISO IBA IEA,IBA,IBA,IBA IEA,ISO IEA,IGI,ISS ISO IBA IEA,ISO IEA,IDA …	Acta2,Actn4,Akap13,Amotl2,Ank2,Anln,Anxa1,Aqp1,Arhgap17,Atp2a2,Baiap2,Cap1,Cavin3,Cd47,Cdc42bpb,Cfl2,Csrp1,Csrp2,Diaph1,Ehd2,Eps8,Ezr,Fhdc1,Flii,Flna,Flnb,Flnc,Gas2l1,Hck,Ilk,Iqgap1,Iqgap2,Iqgap3,Iqsec1,Kcne4,Kcnj8,Kras,Lima1,Myadm,Myo1c,Myrip,Nckap1,Nedd4l,Pacsin2,Pde4d,Pdlim4,Pdlim7,Pfn2,Plec,Ppfia1,Rhob,Rhoj,Rnh1,Rock2,S100a10,Sipa1l1,Srf,Ssh1,Stard13,Syde1,Tagln2,Tnfaip1,Tpm1,Tpm2,Tpm3,Tpm4,W…
query_1	TRUE	3.38447e-09	4349	485	244	0.503093	0.0561049	GO:0048856	GO:BP	anatomical structure development	12726	13525	GO:0032502	IEA,IMP IBA,IMP ISS ISO IEA,IMP ISO IBA,ISS IEA,ISS,IDA IBA,IDA IMP TAS NAS,IMP ISO IEA,IMP IBA,TAS,IMP,IMP ISO,ISS ISO IEA,IBA,IMP ISO IEA,IGI,IDA IMP ISS ISO IBA IEA,IDA IMP IEA,NAS,IDA IMP ISO IEA,ISS IEA,IMP IEP ISS ISO IEA,IDA,IDA ISS ISO IEA,IMP IEA,IMP ISO,IMP ISO IEA,IMP,IMP ISO IEA,IMP,IMP IGI ISO IBA IEA,IMP ISO IEA,IDA IBA,IMP,IMP,IDA IBA IEA,IMP ISS ISO IEA,IEA,IGI IBA,IMP ISO IEA,IMP…	Abl2,Acan,Ackr3,Acsl4,Acta2,Actg2,Actn4,Adam8,Adamts1,Agfg1,Ahctf1,Aimp2,Akap13,Alpk2,Amotl2,Ank2,Anln,Anxa1,Anxa2,Ap2a2,Apcdd1,Apod,Aqp1,Asap1,Aspn,Atf4,Atf5,Atp11a,Atp2a2,Atp2b4,Atp8b1,Axl,Baiap2,Bhlhe41,Bicc1,Bnc2,Brinp3,Camk1d,Camk4,Cap1,Capn2,Cd248,Cd34,Cd44,Cd47,Cdh22,Cdk6,Cebpg,Cers2,Cfap69,Cfl2,Clec4d,Clic4,Clock,Col6a1,Crabp2,Csrnp1,Csrp1,Csrp2,Cthrc1,Cxcl14,Cxcr4,Diaph1,Duox1,Duoxa1,Dus…
query_1	TRUE	6.32402e-08	2017	485	137	0.282474	0.0679227	GO:0050793	GO:BP	regulation of developmental process	12726	13690	GO:0032502|GO:0050789	IBA,IDA IMP NAS,ISO IEA,ISO IEA,ISS ISO IBA IEA,IDA,NAS,IMP,ISS ISO IEA,IDA,IDA,IMP ISO IEA,ISO,IMP ISO IEA,IMP ISO IEA,ISO IEA,IMP ISO IEA,IDA IBA,IEA,ISS ISO IEA,ISO IEA,ISS ISO IEA,IEA,IMP ISS ISO IEA,ISO IEA,NAS,IDA,IMP,IDA,IMP,IMP,IEA,IGI ISS ISO IEA,IDA IMP,IDA IMP ISO IEA,IMP,ISS ISO IEA,IMP,IMP,IMP,IGI ISO IBA IEA,IMP,IDA IMP,IMP IGI ISS ISO IEA,IGI IEA,ISO,IMP ISO IEA,ISO,ISS ISO IEA,IMP…	Acan,Adam8,Adamts1,Alpk2,Anxa1,Anxa2,Ap2a2,Apcdd1,Aqp1,Asap1,Aspn,Atf4,Atf5,Atp11a,Atp2b4,Axl,Baiap2,Bhlhe41,Brinp3,Camk1d,Capn2,Cd34,Cd44,Cdk6,Cers2,Chd3,Clic1,Clock,Crabp2,Cthrc1,Cxcl14,Cxcr4,Diaph1,Duoxa1,Dusp10,Dynlt1b,Efemp1,Ehd2,Eif4e,Eps8,Ezr,Flna,Fosl2,Foxp1,Fzd1,Gas2l1,Gli1,Grb14,Hck,Hif1a,Hmga2,Hsp90aa1,Hspa1a,Ifrd1,Igfbp5,Il1rl2,Ilk,Iqgap1,Iqgap3,Irgm1,Itga5,Jund,Kras,Ldlrad4,Lmna,Lmx1…
query_1	TRUE	7.29648e-08	583	485	60	0.123711	0.102916	GO:0030036	GO:BP	actin cytoskeleton organization	12726	6897	GO:0007010|GO:0030029	IDA IBA,IMP,IBA,IBA,ISS ISO IBA IEA,ISS ISO IEA,ISO IBA IEA,IMP IGI ISS ISO IBA IEA,IMP IBA,IMP,ISO,ISS ISO IBA IEA,IDA IMP IGI ISO IBA IEA,IBA TAS,IBA,IDA IBA IEA,IDA,IDA IMP IGI,IDA IMP IGI ISS ISO IEA,ISS ISO IBA IEA,IBA TAS,IMP IGI ISS ISO IEA,IMP IEA,ISS ISO IEA,IBA,ISS ISO IEA,ISO,IBA,ISO IBA IEA,IBA,IBA,IGI,ISS ISO IBA IEA,ISO IEA,ISO IBA,IDA IMP ISO IBA IEA,IEA,ISO IBA IEA,IPI IBA,IMP ISO…	Actn4,Akap13,Amotl2,Anln,Anxa1,Aqp1,Arhgap17,Baiap2,Cap1,Cavin3,Cd47,Cdc42bpb,Cfl2,Csrp1,Csrp2,Diaph1,Ehd2,Eps8,Ezr,Fhdc1,Flii,Flna,Flnb,Flnc,Gas2l1,Hck,Ilk,Iqgap1,Iqgap2,Iqgap3,Iqsec1,Kras,Lima1,Myadm,Myo1c,Nckap1,Pacsin2,Pdlim4,Pdlim7,Pfn2,Plec,Ppfia1,Rhob,Rhoj,Rnh1,Rock2,S100a10,Sipa1l1,Srf,Ssh1,Stard13,Syde1,Tagln2,Tnfaip1,Tpm1,Tpm2,Tpm3,Tpm4,Wdr1,Zyx
query_1	TRUE	1.11416e-07	4303	485	237	0.48866	0.0550779	GO:0007154	GO:BP	cell communication	12726	2749	GO:0009987	IEA,IGI ISS ISO IBA IEA,ISS ISO,ISO IEA,ISS ISO IEA,IDA IMP,IBA IEA,IMP ISS ISO IBA IEA,ISO IEA,IBA IEA,IMP ISO IC IEA,IMP ISS ISO IBA IEA,ISS ISO IBA IEA,ISS ISO IEA,IMP ISS ISO IEA,IEA,IBA IEA,IEA,IEA,IDA ISO IEA,IDA IMP ISO IEA,IMP ISO IBA,IMP ISO IEA,IDA IMP IGI ISO IBA IEA,IDA ISO IEA,IDA IMP ISO TAS IEA,IMP IGI IBA IEA,ISO IEA,IDA,IDA ISO IEA,IBA,IDA IMP IGI ISO TAS,IMP,IBA,IMP ISO IBA IEA,…	Abl2,Ackr3,Acsl4,Acta2,Actn4,Adam8,Adgrg2,Akap13,Alpk2,Amotl2,Ank2,Anxa1,Apcdd1,Apod,Aqp1,Arhgap10,Arhgap17,Arhgap21,Arhgap29,Aspn,Atf4,Atp2a2,Atp2b4,Axl,Bag3,Baiap2,Bdkrb2,Bicc1,C1qtnf2,C1qtnf3,Cap1,Casp12,Cavin3,Ccnyl1,Cd14,Cd34,Cd44,Cd47,Cdk6,Chfr,Clec4d,Clock,Comt,Crip1,Csrnp1,Cthrc1,Cxcl14,Cxcr4,Dennd4a,Diaph1,Dlk1,Dnaja1,Dot1l,Duox1,Dusp10,Dynlt1b,E2f7,Efemp1,Eif4e,Eps8,Ezr,F2r,Fjx1,Flna,Fo…
query_1	TRUE	1.16249e-07	2096	485	140	0.28866	0.0667939	GO:0009653	GO:BP	anatomical structure morphogenesis	12726	3608	GO:0032502|GO:0048856	IMP,IEA,ISS,ISS,IDA IMP TAS,IMP ISO IEA,IMP IBA,IMP,ISS ISO IEA,IBA,IEA,ISS ISO IBA IEA,IMP IEA,IMP,IMP ISS ISO IEA,IDA,IMP,IMP ISO IEA,IMP,IMP ISO IEA,IGI IBA,IMP ISO IEA,IMP,ISS ISO IEA,IEA,IEA,IBA,IMP,IMP,IEA,IDA IMP,IMP,IBA,IBA,IGI,IEA,IGI ISS ISO IEA,ISO,IMP ISO IEA,IMP ISO IEA,IEA,IMP,IMP,IMP,ISO IBA IEA,IGI,IBA,IMP ISS ISO IEA,IMP,ISS ISO IEA,IMP,IBA,IMP IGI IBA,IMP ISO IEA,IBA IEA,IGI,IMP…	Acan,Ackr3,Acta2,Actg2,Adam8,Adamts1,Agfg1,Akap13,Alpk2,Amotl2,Ank2,Anxa1,Anxa2,Apcdd1,Aqp1,Aspn,Atf4,Atp2b4,Atp8b1,Baiap2,Cap1,Capn2,Cd248,Cd34,Cd44,Cd47,Cdh22,Cfl2,Clic4,Col6a1,Crabp2,Csrnp1,Csrp1,Csrp2,Cthrc1,Cxcr4,Diaph1,Dynlt1b,E2f7,E2f8,Efemp1,Ehd2,Eps8,Exoc5,Ezr,Fjx1,Flii,Flna,Flnb,Flnc,Fosl2,Foxd2,Foxf2,Foxp1,Fryl,Fzd1,Fzd6,Gap43,Gli1,Gpc3,Hck,Hif1a,Hmga2,Ifrd1,Igfbp5,Ilk,Iqgap1,Irgm1,Itg…
query_1	TRUE	1.24328e-07	4234	485	234	0.482474	0.0552669	GO:0023052	GO:BP	signaling	12726	6877	GO:0050789	IEA,IGI ISS ISO IBA IEA,ISS ISO,ISO IEA,ISS ISO IEA,IDA IMP,IBA IEA,IMP ISS ISO IBA IEA,ISO IEA,IBA IEA,IMP ISO IC IEA,IMP ISS ISO IBA IEA,IMP IEA,ISS ISO IBA IEA,ISS ISO IEA,IMP ISS ISO IEA,IEA,IBA IEA,IEA,IEA,IDA ISO IEA,IDA IMP ISO IEA,IMP ISO IBA,IMP ISO IEA,IMP IGI ISO IBA IEA,IDA ISO IEA,IDA IMP ISO TAS IEA,IMP IGI IBA IEA,ISO IEA,IDA,IDA ISO IEA,IBA,IDA IMP IGI ISO TAS,IMP,IBA,IMP ISO IBA …	Abl2,Ackr3,Acsl4,Acta2,Actn4,Adam8,Adgrg2,Akap13,Alpk2,Amotl2,Ank2,Anxa1,Anxa2,Apcdd1,Apod,Aqp1,Arhgap10,Arhgap17,Arhgap21,Arhgap29,Aspn,Atf4,Atp2a2,Atp2b4,Axl,Bag3,Baiap2,Bdkrb2,Bicc1,C1qtnf2,C1qtnf3,Cap1,Casp12,Cavin3,Ccnyl1,Cd14,Cd34,Cd44,Cd47,Cdk6,Chfr,Clec4d,Clock,Comt,Crip1,Csrnp1,Cthrc1,Cxcl14,Cxcr4,Dennd4a,Diaph1,Dlk1,Dnaja1,Dot1l,Duox1,Dusp10,Dynlt1b,E2f7,Efemp1,Eif4e,Eps8,Ezr,F2r,Fjx1,F…
query_1	TRUE	5.86609e-07	1291	485	98	0.202062	0.0759101	GO:0045595	GO:BP	regulation of cell differentiation	12726	11842	GO:0030154|GO:0050793|GO:0050794	IBA,IDA IMP NAS,ISS ISO IBA IEA,IDA,NAS,IMP ISO IEA,ISO,IMP ISO IEA,ISO IEA,ISO IEA,IDA IBA,IEA,ISS ISO IEA,IMP ISS ISO IEA,ISO IEA,NAS,IDA,IMP,IDA,IMP,IMP,IEA,IDA IMP,IDA IMP ISO IEA,IMP,ISS ISO IEA,IMP,IDA IMP,IGI ISS ISO IEA,IEA,ISO,IMP,ISO,IMP IGI,IDA,TAS,ISO,IGI,IGI,IMP,IMP ISO,IMP,IGI,IDA IGI,ISS ISO IEA,ISO,IMP,IMP ISO IEA,IGI IBA,ISO IBA,IMP,IMP IGI,IDA,ISO,ISO IEA,IDA IMP IGI ISO IBA,IDA…	Acan,Adam8,Anxa1,Anxa2,Ap2a2,Atf4,Atf5,Atp11a,Axl,Baiap2,Bhlhe41,Brinp3,Cd34,Cdk6,Cers2,Chd3,Clic1,Clock,Crabp2,Cthrc1,Cxcl14,Cxcr4,Duoxa1,Dusp10,Dynlt1b,Efemp1,Eif4e,Fosl2,Foxp1,Fzd1,Gas2l1,Gli1,Grb14,Hif1a,Hmga2,Hsp90aa1,Hspa1a,Ifrd1,Igfbp5,Il1rl2,Ilk,Irgm1,Jund,Kras,Ldlrad4,Lmna,Lmx1a,Ltbp3,Mafg,Map6,Medag,Mex3c,Nbl1,Ndel1,Nfatc2,Ngf,Nkx6-1,Noct,Nr1d1,Nr1d2,Ntf3,Ntn1,Ntrk2,Numbl,Pde5a,Pdlim7,P…
query_1	TRUE	1.43088e-06	4847	485	255	0.525773	0.0526099	GO:0048518	GO:BP	positive regulation of biological process	12726	13226	GO:0008150|GO:0050789	IEA,IMP,IBA,IGI ISS ISO IEA,ISS ISO,ISS ISO IEA,ISS,IMP ISO IEA,IDA IMP ISO IBA IEA,ISO IEA,NAS,IDA ISO,ISS ISO IBA IEA,IMP ISO IEA,ISS ISO IEA,IMP ISS ISO IBA IEA,IDA IMP ISO NAS IEA,IMP ISS ISO IEA,IDA IBA,ISO IBA,IDA IMP IGI ISS ISO IEA,ISS ISO IEA,IMP ISO IEA,IDA,ISO IEA,IMP ISO IBA IEA,IDA ISO IBA IEA,ISS ISO IEA,ISO IBA IEA,IEA,IDA,IDA ISO IEA,IDA IMP ISS ISO IEA,IEA,ISO IEA,ISO,IMP,IMP,IMP…	Abl2,Ablim3,Acan,Ackr3,Acsl4,Acta2,Actg2,Actn4,Adam8,Adamts1,Ahnak,Aimp2,Akap13,Ank2,Anln,Anxa1,Anxa2,Aqp1,Asap1,Atad2,Atf4,Atf5,Atp11a,Atp2a2,Atp2b4,Axl,Azin1,Bag3,Baiap2,Brinp3,C1qtnf2,C1qtnf3,Camk1d,Camk4,Capn2,Casp12,Cavin1,Cavin3,Cd14,Cd248,Cd34,Cd44,Cd47,Cdk6,Cebpg,Cfap69,Cfl2,Chd3,Chfr,Clec4d,Clic1,Clock,Comt,Crabp2,Creb5,Csrnp1,Cthrc1,Cxcl14,Cxcr4,Dennd5b,Diaph1,Dnaja1,Dot1l,Duox1,Duoxa1,…
query_1	TRUE	1.67016e-06	7699	485	361	0.74433	0.0468892	GO:0050794	GO:BP	regulation of cellular process	12726	13691	GO:0009987|GO:0050789	IEA,IMP,ISO IBA,IGI ISS ISO IBA IEA,ISS ISO TAS,ISS ISO IEA,ISS,IMP ISS ISO IEA,IDA IMP ISS ISO IBA NAS IEA,ISO IEA,IBA IEA,IEA,ISS ISO IEA,IDA IBA NAS,IBA,IDA ISO,IMP ISS ISO IBA IEA,ISS ISO IEA,IBA IEA,IMP ISO RCA IC IEA,ISS ISO IEA,IMP ISS ISO IBA IEA,IDA IMP ISO NAS IEA,NAS,ISS ISO IBA IEA,IMP ISS ISO IEA,IMP ISS ISO IEA,IMP IBA IEA,IBA IEA,IEA,IEA,IDA IMP IBA,IDA ISO IEA,ISO IBA,IDA IMP IGI …	Abl2,Ablim3,Acan,Ackr3,Acsl4,Acta2,Actg2,Actn4,Adam8,Adamts1,Adgrg2,Aff1,Ahctf1,Ahnak,Ahnak2,Aimp2,Akap13,Alpk2,Amotl2,Ank2,Anln,Anxa1,Anxa2,Ap2a2,Apcdd1,Apod,Aqp1,Arhgap10,Arhgap17,Arhgap21,Arhgap29,Asap1,Aspn,Atad2,Atf4,Atf5,Atp11a,Atp2a2,Atp2b4,Atp8b1,Axl,Azin1,Bach2,Bag3,Baiap2,Bdkrb2,Bhlhe41,Bicc1,Bnc2,Brinp3,C1qtnf2,C1qtnf3,Cables2,Camk1d,Camk4,Cap1,Capn2,Card19,Casp12,Cast,Cavin1,Cavin3,Cb…
query_1	TRUE	2.6738e-06	1229	485	93	0.191753	0.0756713	GO:0016477	GO:BP	cell migration	12726	5292	GO:0048870	ISO,ISO IBA IEA,ISO IEA,IMP ISO IEA,IDA IMP ISO IBA NAS IEA,ISO IEA,IBA,ISS ISO IEA,IDA IMP ISS ISO IBA IEA,IDA,ISS ISO IEA,IMP ISO IEA,IMP ISO IEA,IMP IGI IBA,IMP ISS ISO IEA,IMP,IMP IBA,IMP,IEA,ISO,ISO IEA,ISO IEA,ISS ISO IEA,ISO,IMP IEA,IEA,ISO,IMP,ISO,IMP,IDA ISO IEA,ISS ISO IEA,ISS ISO IEA,IDA IMP,ISO,ISS IBA,IMP ISO IEA,ISO IEA,ISO IEA,ISS ISO IEA,IDA IBA,IMP ISO,IGI ISO IBA IEA,IMP,ISO IEA…	Acan,Ackr3,Acta2,Actn4,Adam8,Adamts1,Amotl2,Anln,Anxa1,Apcdd1,Apod,Aqp1,Atp2b4,Axl,Camk1d,Cap1,Cd248,Cd34,Cd44,Cd47,Cdc42bpb,Cers2,Clic4,Cthrc1,Cxcl14,Cxcr4,Diaph1,Dusp10,Efemp1,Eps8,F2r,Flna,Foxp1,Fstl1,Gli1,Gpc3,Hif1a,Hsp90aa1,Igfbp5,Igfbp6,Il16,Ilk,Iqgap1,Iqsec1,Itga5,Ldlrad4,Lima1,Lmna,Lrrc15,Mmp2,Msn,Myadm,Myo1c,Nanos1,Nbl1,Nckap1,Ndel1,Nfatc2,Nkx6-1,Ntf3,Ntn1,Ntrk2,Pde4d,Pfn2,Plec,Ptpn11,Pv…
query_1	TRUE	2.85681e-06	1327	485	98	0.202062	0.0738508	GO:0048870	GO:BP	cell motility	12726	13538	GO:0009987	ISO,ISO IBA IEA,ISO IEA,IMP ISO IEA,IDA IMP ISO IBA NAS IEA,ISO IEA,IBA,ISS ISO IEA,IDA IMP ISS ISO IBA IEA,IDA,ISS ISO IEA,IMP ISO IEA,IMP ISO IEA,IMP IGI IBA,IMP ISS ISO IEA,IMP,IMP,IMP,IMP IBA,IMP IEA,IEA,ISO,ISO IEA,ISO IEA,IDA IMP ISO IBA IEA,ISS ISO IEA,ISO,IMP IEA,IEA,ISO,IMP,ISO IEA,IMP,ISO,IDA IMP,IDA ISO IEA,ISS ISO IEA,ISS ISO IEA,IDA IMP,ISO,ISS IBA,IMP ISO IEA,ISO IEA,ISO IEA,ISS ISO…	Acan,Ackr3,Acta2,Actn4,Adam8,Adamts1,Amotl2,Anln,Anxa1,Apcdd1,Apod,Aqp1,Atp2b4,Axl,Camk1d,Cap1,Cavin1,Ccnyl1,Cd248,Cd34,Cd44,Cd47,Cdc42bpb,Cers2,Cfap69,Clic4,Cthrc1,Cxcl14,Cxcr4,Diaph1,Dnaja1,Duox1,Dusp10,Efemp1,Eps8,F2r,Flna,Foxp1,Fstl1,Gli1,Gpc3,Hif1a,Hsp90aa1,Igfbp5,Igfbp6,Il16,Ilk,Iqgap1,Iqsec1,Itga5,Ldlrad4,Lima1,Lmna,Lrrc15,Mmp2,Msn,Myadm,Myo1c,Nanos1,Nbl1,Nckap1,Ndel1,Nfatc2,Nkx6-1,Ntf3,Nt…
query_1	TRUE	6.71088e-06	3902	485	214	0.441237	0.0548437	GO:0007165	GO:BP	signal transduction	12726	2760	GO:0007154|GO:0009987|GO:0023052|GO:0050794|GO:0051716	IGI ISS ISO IBA IEA,ISO IEA,ISS ISO IEA,IDA,IBA IEA,IMP ISS ISO IBA IEA,ISO IEA,IBA IEA,IMP ISO IC IEA,IMP ISS ISO IBA IEA,ISS ISO IBA IEA,ISS ISO IEA,ISS ISO IEA,IEA,IBA IEA,IEA,IEA,IDA ISO IEA,IDA IMP ISO IEA,IMP ISO IBA,IMP ISO IEA,IMP IGI ISO IBA IEA,IDA ISO IEA,ISO TAS IEA,IMP IGI IBA IEA,ISO IEA,IDA,IDA ISO IEA,IBA,IDA IMP IGI ISO TAS,IMP,IBA,IMP ISO IBA IEA,IEA,IEA,ISO,IDA IGI IBA,ISS ISO …	Ackr3,Acta2,Actn4,Adam8,Adgrg2,Akap13,Alpk2,Amotl2,Ank2,Anxa1,Apcdd1,Apod,Aqp1,Arhgap10,Arhgap17,Arhgap21,Arhgap29,Aspn,Atf4,Atp2a2,Atp2b4,Axl,Bag3,Baiap2,Bdkrb2,Bicc1,C1qtnf2,C1qtnf3,Cap1,Casp12,Cavin3,Ccnyl1,Cd14,Cd34,Cd44,Cd47,Cdk6,Chfr,Clec4d,Clock,Crip1,Csrnp1,Cthrc1,Cxcl14,Cxcr4,Dennd4a,Diaph1,Dlk1,Dnaja1,Dot1l,Duox1,Dusp10,Dynlt1b,E2f7,Efemp1,Eps8,Ezr,F2r,Flna,Fosl2,Foxp1,Fstl1,Fzd1,Fzd6,G…
query_1	TRUE	1.54275e-05	4496	485	237	0.48866	0.0527135	GO:0048522	GO:BP	positive regulation of cellular process	12726	13230	GO:0009987|GO:0048518|GO:0050794	IEA,IMP,IBA,IGI ISS ISO IEA,ISS ISO,ISS ISO IEA,ISS,IMP ISO IEA,IDA IMP ISO IBA IEA,ISO IEA,NAS,ISO,ISS ISO IBA IEA,IMP ISO IEA,ISS ISO IEA,IMP ISS ISO IBA IEA,IDA IMP ISO NAS IEA,IMP ISS ISO IEA,IDA IBA,ISO IBA,IDA IMP IGI ISS ISO IEA,ISS ISO IEA,IMP ISO IEA,IDA,ISO IEA,IMP ISO IBA IEA,IDA ISO IBA IEA,ISS ISO IEA,ISO IBA IEA,IEA,IDA,IDA ISO IEA,IDA IMP ISS ISO IEA,IEA,ISO IEA,ISO,IMP,IMP,IMP ISO…	Abl2,Ablim3,Acan,Ackr3,Acsl4,Acta2,Actg2,Actn4,Adam8,Adamts1,Ahnak,Aimp2,Akap13,Ank2,Anln,Anxa1,Anxa2,Aqp1,Asap1,Atad2,Atf4,Atf5,Atp11a,Atp2a2,Atp2b4,Axl,Azin1,Bag3,Baiap2,Brinp3,C1qtnf2,C1qtnf3,Camk1d,Camk4,Capn2,Casp12,Cavin1,Cavin3,Cd14,Cd248,Cd34,Cd44,Cd47,Cdk6,Cebpg,Cfap69,Cfl2,Chd3,Clec4d,Clic1,Clock,Comt,Crabp2,Creb5,Csrnp1,Cthrc1,Cxcl14,Cxcr4,Diaph1,Dnaja1,Dot1l,Duox1,Duoxa1,Dusp10,Dynap,…
query_1	TRUE	1.78344e-05	1157	485	87	0.179381	0.0751945	GO:0007010	GO:BP	cytoskeleton organization	12726	2653	GO:0006996	IEA,IDA IBA,IMP IBA,IMP,IBA,IEA,IBA,ISS ISO IBA IEA,ISS ISO IEA,IMP IBA,ISO IBA IEA,ISS ISO IEA,ISO,IMP IGI ISS ISO IBA IEA,IMP IBA IEA,IMP,ISO,ISS ISO IBA IEA,IMP ISO IEA,ISS,IDA IMP IGI ISO IBA IEA,ISO IEA,IBA,IBA TAS,IBA,IDA ISS ISO IBA IEA,IMP ISO,IDA,IDA IMP IGI,IDA IMP IGI ISS ISO IEA,ISS ISO IBA IEA,IBA TAS,IMP IGI ISS ISO IEA,IMP IEA,ISS ISO IEA,ISS ISO IBA,ISS ISO IEA,ISS ISO IBA,ISO,IBA…	Ablim3,Actn4,Agfg1,Akap13,Amotl2,Ank2,Anln,Anxa1,Aqp1,Arhgap10,Arhgap17,Atf5,Azin1,Baiap2,Cap1,Cavin3,Cd47,Cdc42bpb,Cfap69,Cfap74,Cfl2,Chd3,Clip4,Csrp1,Csrp2,Diaph1,Dynlt1b,Ehd2,Eps8,Ezr,Fhdc1,Flii,Flna,Flnb,Flnc,Gas2l1,Hck,Hspa1a,Ilk,Iqgap1,Iqgap2,Iqgap3,Iqsec1,Kras,Lima1,Lmna,Map4,Map6,Myadm,Myo1c,Nckap1,Ndel1,Pacsin2,Parp3,Pdlim4,Pdlim7,Pfn2,Plec,Plk3,Ppfia1,Rhob,Rhoj,Rnh1,Rock2,S100a10,Sipa1l…
query_1	TRUE	1.88667e-05	8066	485	370	0.762887	0.0458716	GO:0050789	GO:BP	regulation of biological process	12726	13687	GO:0008150|GO:0065007	IEA,IMP,ISO IBA,IGI ISS ISO IBA IEA,ISS ISO TAS,ISS ISO IEA,ISS,IMP ISS ISO IEA,IDA IMP ISS ISO IBA NAS IEA,ISO IEA,IBA IEA,IEA,ISS ISO IEA,IDA IBA NAS,IBA,IDA ISO,IMP ISS ISO IBA IEA,ISS ISO IEA,IBA IEA,IMP ISO IBA RCA IC IEA,ISS ISO IEA,IMP ISS ISO IBA IEA,IDA IMP ISO NAS IEA,NAS,IMP ISS ISO IBA IEA,IMP ISS ISO IEA,IMP ISS ISO IEA,IMP IBA IEA,IBA IEA,IEA,IEA,IDA IMP IBA,IDA ISO IEA,ISO IBA,IDA …	Abl2,Ablim3,Acan,Ackr3,Acsl4,Acta2,Actg2,Actn4,Adam8,Adamts1,Adgrg2,Aff1,Ahctf1,Ahnak,Ahnak2,Aimp2,Akap13,Alpk2,Amotl2,Ank2,Anln,Anxa1,Anxa2,Ap2a2,Apcdd1,Apod,Aqp1,Arhgap10,Arhgap17,Arhgap21,Arhgap29,Asap1,Aspn,Atad2,Atf4,Atf5,Atp11a,Atp2a2,Atp2b4,Atp8b1,Axl,Azin1,Bach2,Bag3,Baiap2,Bdkrb2,Bhlhe41,Bicc1,Bnc2,Brinp3,C1qtnf2,C1qtnf3,Cables2,Camk1d,Camk4,Cap1,Capn2,Card19,Casp12,Cast,Cavin1,Cavin3,Cb…
query_1	TRUE	2.43149e-05	5016	485	257	0.529897	0.051236	GO:0032501	GO:BP	multicellular organismal process	12726	7883	GO:0008150	IEA,IMP IBA,IMP ISS ISO IEA,IMP ISO IBA,IMP ISS ISO IEA,ISS,IDA IMP,IDA IMP NAS,IMP ISO IEA,IMP IBA IEA,IMP,IMP ISO,ISS ISO IEA,IBA,IMP ISO IBA IC IEA,ISS ISO IEA,IMP ISS ISO IBA IEA,IDA IMP IEA,IDA ISO IEA,ISS ISO IEA,IMP IGI IEP ISS ISO IBA IEA,IDA,IDA ISS ISO IEA,IMP ISO IEA,IMP ISO,IMP,IDA IGI ISO IBA TAS,IMP ISO IEA,IMP IEA,IMP IGI ISO IBA IEA,IMP ISO IEA,IMP ISO IEA,IBA,IMP,IMP,IDA IBA IEA,…	Abl2,Acan,Ackr3,Acsl4,Acta2,Actg2,Actn4,Adam8,Adamts1,Agfg1,Aimp2,Akap13,Alpk2,Amotl2,Ank2,Anln,Anxa1,Anxa2,Apcdd1,Apod,Aqp1,Asap1,Aspn,Atf4,Atf5,Atp11a,Atp2a2,Atp2b4,Atp8b1,Axl,Baiap2,Bdkrb2,Bhlhe41,Bicc1,Bnc2,Brinp3,C1qtnf3,Camk1d,Camk4,Capn2,Cast,Ccnyl1,Cd14,Cd248,Cd34,Cd44,Cd47,Cdk6,Cebpg,Cers2,Cfap69,Clec4d,Clic1,Clic4,Clock,Col6a1,Comt,Crabp2,Csrnp1,Cthrc1,Ctps,Cxcr4,Diaph1,Dnaja1,Duox1,Duo…
query_1	TRUE	8.20775e-05	1552	485	105	0.216495	0.0676546	GO:0009888	GO:BP	tissue development	12726	3786	GO:0048856	IMP,ISS IEA,ISS,IMP TAS,IMP,IMP ISO,ISS ISO IEA,ISO IBA IEA,ISO IEA,IEP IEA,IDA ISS ISO IEA,IMP,IMP,IEA,IEA,ISO IEA,IMP,IMP ISO IEA,IMP,IEA,IBA,IBA,IGI,IEA,IDA,IMP,IMP,ISS ISO IEA,IMP,ISO IEA,IGI ISS ISO IEA,IDA IMP,IDA IMP,IMP IGI,IMP IGI ISO IEA,IMP,IDA IGI,IMP IGI,ISO IEA,IMP IGI,IMP,IMP IGI ISS ISO IEA,IMP,IMP,IMP,IDA,ISS,IMP,ISO IEA,IMP IGI,IDA IGI,ISS ISO IEA,IMP ISO,IMP,IGI IBA,IMP,ISO IEA…	Acan,Acta2,Actg2,Adam8,Aimp2,Akap13,Alpk2,Anxa1,Apcdd1,Aqp1,Aspn,Atf4,Bnc2,Cd34,Cd44,Cdk6,Cfl2,Clic4,Clock,Col6a1,Csrp1,Csrp2,Cthrc1,Cxcr4,Dusp10,E2f7,E2f8,Efemp1,Exoc5,Ezr,Flna,Flnb,Fosl2,Foxf2,Foxp1,Fstl1,Fzd1,Fzd6,Gli1,Gpc3,Hif1a,Hmga2,Homer1,Ifrd1,Igfbp5,Ilk,Iqgap1,Iqgap3,Itga5,Kcnj8,Kras,Ldlrad4,Lmna,Ltbp3,Mafg,Mex3c,Mmp2,Msn,Myadm,Nckap1,Nfatc2,Nkx6-1,Nr1d2,Ntf3,Ntn1,Pde4d,Pim1,Plagl1,Plec,…
query_1	TRUE	9.7025e-05	1455	485	100	0.206186	0.0687285	GO:0022008	GO:BP	neurogenesis	12726	6799	GO:0007399|GO:0030154	IEA,IBA,ISO IBA,ISO,IBA,IDA,IDA,ISS,IDA,IEA,IMP ISO,IMP,IMP IGI,IMP ISO IEA,IBA,IDA IEA,IMP ISS ISO IEA,ISO IEA,ISO IEA,IDA,IGI,IEA,IDA IGI,IDA IMP,IMP ISO IEA,IMP ISO,ISO,IMP,IMP IGI ISO IEA,IMP,IBA,ISO,IMP IBA,IMP IGI,IDA,ISO IEA,IGI,IMP ISO,ISO IEA,IMP,IBA,IMP IGI,IGI,ISO,IDA IMP IBA,IBA,ISS ISO IBA IEA,IMP ISO,ISO IEA,IDA IBA,IMP,IDA,IBA,ISS ISO,IMP IGI ISO IBA,ISO IBA IEA,IDA IMP IBA,IDA,IDA…	Abl2,Acan,Acsl4,Adamts1,Anxa1,Anxa2,Apcdd1,Apod,Asap1,Atf4,Atf5,Atp8b1,Axl,Baiap2,Bhlhe41,Brinp3,Camk1d,Cdk6,Cers2,Crabp2,Cthrc1,Cxcr4,Diaph1,Duoxa1,Dusp10,Dynlt1b,Efemp1,Eif4e,Flna,Foxp1,Fryl,Fzd1,Gap43,Hif1a,Hmga2,Hsp90aa1,Ifrd1,Ilk,Iqgap1,Iqsec1,Kif5b,Kras,Lepr,Lgals1,Lmx1a,Map4,Map6,Micall1,Mmp2,Myo16,Nanos1,Nbl1,Nckap1,Ncs1,Ndel1,Nedd4l,Nfasc,Ngef,Ngf,Nkx6-1,Nlgn2,Nr1d1,Ntf3,Ntn1,Ntrk2,Numbl…
query_1	TRUE	0.000106328	8291	485	375	0.773196	0.0452298	GO:0065007	GO:BP	biological regulation	12726	16384	GO:0008150	IEA,IMP,ISO IBA,IGI ISS ISO IBA IEA,ISS ISO TAS,IMP ISS ISO IEA,ISS,IMP ISS ISO IEA,IDA IMP ISS ISO IBA NAS IEA,ISO IEA,IBA IEA,IEA,ISS ISO IEA,IDA IBA NAS,IBA,IDA ISO,IMP ISS ISO IBA IEA,ISS ISO IEA,IBA IEA,IMP IGI ISO IBA RCA IC IEA,ISS ISO IEA,IMP ISS ISO IBA IEA,IDA IMP ISO NAS IEA,NAS,IMP ISS ISO IBA IEA,IMP ISS ISO IEA,IMP IGI ISS ISO IBA IEA,IMP IBA IEA,IBA IEA,IEA,IEA,IDA IMP IBA IEA,IDA …	Abl2,Ablim3,Acan,Ackr3,Acsl4,Acta2,Actg2,Actn4,Adam8,Adamts1,Adgrg2,Aff1,Ahctf1,Ahnak,Ahnak2,Aimp2,Akap13,Alpk2,Amotl2,Ank2,Anln,Anxa1,Anxa2,Ap2a2,Apcdd1,Apod,Aqp1,Arhgap10,Arhgap17,Arhgap21,Arhgap29,Asap1,Aspn,Atad2,Atf4,Atf5,Atp11a,Atp2a2,Atp2b4,Atp8b1,Axl,Azin1,Bach2,Bag3,Baiap2,Bdkrb2,Bhlhe41,Bicc1,Bnc2,Brinp3,C1qtnf2,C1qtnf3,Cables2,Camk1d,Camk4,Cap1,Capn2,Card19,Casp12,Cast,Cavin1,Cavin3,Cb…
query_1	TRUE	0.000129164	2287	485	139	0.286598	0.0607783	GO:0048513	GO:BP	animal organ development	12726	13223	GO:0048856	IMP,ISS IEA,ISS,IDA,IMP,IMP,IMP,IMP ISO,ISS ISO IEA,ISO IEA,ISO IBA IEA,IEA,IMP ISO IEA,ISS IEA,IMP IEP IEA,IDA ISS ISO IEA,IMP,IMP,IEA,IMP,IGI IEA,IMP,IMP,IMP,ISS ISO IEA,IEA,ISO IEA,ISS,IMP,IMP ISO IEA,IMP,IMP,IGI,IDA,IEA,IMP,IMP,IMP,ISS ISO IEA,IEA,IGI,IMP IGI ISO IEA,IDA IMP,IDA IMP,IMP IGI ISO IBA IEA,IMP IGI ISS ISO IEA,IGI,IMP IGI,IMP IGI ISO IEA,IEA,IMP IGI,IMP IGI,IMP IGI ISS ISO IEA,IMP…	Acan,Acta2,Actg2,Actn4,Adam8,Adamts1,Aimp2,Akap13,Alpk2,Ank2,Anxa1,Anxa2,Apcdd1,Apod,Aqp1,Aspn,Atf4,Atf5,Atp2b4,Atp8b1,Axl,Bicc1,Bnc2,Cd248,Cd34,Cd44,Cdk6,Cebpg,Cfl2,Clic4,Clock,Csrnp1,Cthrc1,Cxcl14,Cxcr4,Diaph1,E2f7,E2f8,Efemp1,Fhl1,Fjx1,Flna,Flnb,Fosl2,Foxf2,Foxp1,Fzd1,Fzd6,Gli1,Glud1,Gpc3,Hif1a,Hmga2,Homer1,Igfbp5,Ildr2,Ilk,Iqgap1,Iqgap3,Kcnj8,Kras,Ldlrad4,Lepr,Lmna,Lmx1a,Lrig1,Lrig3,Ltbp3,Mex…
query_1	TRUE	0.00025182	643	485	56	0.115464	0.0870918	GO:0032989	GO:BP	cellular anatomical entity morphogenesis	12726	8249	GO:0009653	IMP IBA,IMP,IEA,ISO IEA,IEA,IMP,IDA,IBA,IBA,IEA,IGI,ISO,IBA,ISS ISO IEA,IMP,IMP IBA,IGI,ISO,ISO IEA,IBA,IMP,ISS ISO IBA IEA,IDA IBA,IDA,IBA,IMP IGI ISO,ISO IBA IEA,IDA IMP IBA,IDA,IDA IMP ISO IBA IEA,IMP,IDA IMP IBA,IDA IMP ISO IBA,ISS ISO,IMP ISO,IMP,IMP,IMP,IMP,IMP,IMP ISS ISO IEA,ISO IBA IEA,IDA ISS ISO,IDA ISO IBA IEA,IMP IGI,IEA,IEA,IBA,IDA,ISO IEA,IMP,IMP,ISS ISO IEA,IMP IBA,IMP IGI,IDA	Agfg1,Akap13,Ank2,Baiap2,Cd44,Cfl2,Crabp2,Csrp1,Csrp2,Cxcr4,Diaph1,Dynlt1b,Flii,Flnc,Foxp1,Gap43,Ifrd1,Ilk,Iqgap1,Kif5b,Lmx1a,Map6,Myo16,Nbl1,Nckap1,Ndel1,Nedd4l,Nfasc,Ngef,Ngf,Nkx6-1,Ntf3,Ntn1,Ntrk2,Numbl,Pacsin2,Plec,Prx,Ptpn11,Rfx2,Rtn4,Sema4f,Sipa1l1,Slit3,Srf,Syne1,Tiam1,Tiam2,Tnfrsf12a,Tpm1,Trpv2,Tuba1a,Tubb2b,Wdr1,Wee1,Ywhah
query_1	TRUE	0.00027325	1282	485	90	0.185567	0.0702028	GO:0120036	GO:BP	plasma membrane bounded cell projection organization	12726	20035	GO:0030030	IEA,ISO IBA IEA,ISO,ISO,ISS ISO IEA,ISS,ISO IEA,IDA ISS ISO IBA IEA,ISO IEA,IMP ISO IEA,IMP ISS ISO IEA,IEA,IMP ISS ISO IBA IEA,ISO IEA,IMP ISO IEA,ISS,IDA,IGI,IEA,IDA IGI,IMP ISO,ISO,IBA,ISO IEA,ISO IEA,IBA,IMP,IGI ISO IEA,IMP ISO IEA,IMP IGI ISO IEA,IMP,IBA,ISO,IMP ISO IBA IEA,ISS ISO,ISO IEA,IGI,ISO,ISO IEA,IMP,ISO IBA IEA,IBA,ISO,IMP ISS ISO IEA,IMP,ISO IBA,ISS ISO IBA IEA,IMP ISO,ISO IEA,IDA…	Abl2,Ablim3,Acsl4,Adamts1,Anln,Apod,Aqp1,Asap1,Atp8b1,Baiap2,Camk1d,Cd44,Cep83,Cers2,Cfap69,Cfap74,Crabp2,Cthrc1,Cxcr4,Diaph1,Dynlt1b,Efemp1,Ehd2,Emp1,Emp3,Eps8,Exoc5,Ezr,Fhdc1,Flna,Foxp1,Fryl,Fzd1,Gap43,Homer1,Hsp90aa1,Ifrd1,Ilk,Iqgap1,Iqsec1,Kctd17,Kif5b,Lgals1,Lima1,Lmx1a,Map4,Map6,Micall1,Mmp2,Myo16,Nbl1,Nckap1,Ncs1,Ndel1,Nedd4l,Nek1,Nfasc,Ngef,Ngf,Nkx6-1,Nlgn2,Ntf3,Ntn1,Ntrk2,Numbl,Ocrl,Pfn2…
query_1	TRUE	0.000281014	5955	485	289	0.595876	0.0485306	GO:0050896	GO:BP	response to stimulus	12726	13774	GO:0008150	IEA,IMP,IGI ISS ISO IBA IEA,ISO IEA,ISS ISO IEA,IDA IMP ISS ISO IBA IEA,IBA IEA,NAS,IMP ISS ISO IBA IEA,ISO IEA,IBA IEA,IMP ISO IC IEA,IMP ISS ISO IBA IEA,ISO IEA,IMP NAS,ISS ISO IBA IEA,IMP ISS ISO IBA IEA,IMP ISS ISO IBA IEA,IEA,IBA IEA,IEA,IEA,IDA ISO IEA,IDA IMP ISS ISO IEA,IDA IMP IGI ISO IBA,IMP ISO IEA,IDA IMP IGI ISO IBA IEA,ISO IEA,IDA IMP ISS ISO IEA,ISO TAS IEA,IMP IGI ISO IBA IEA,ISO …	Abl2,Abtb2,Ackr3,Acta2,Actn4,Adam8,Adgrg2,Ahnak,Akap13,Alpk2,Amotl2,Ank2,Anxa1,Anxa11,Anxa2,Apcdd1,Apod,Aqp1,Arhgap10,Arhgap17,Arhgap21,Arhgap29,Aspn,Atf4,Atp2a2,Atp2b4,Axl,Bach2,Bag3,Baiap2,Bdkrb2,Bicc1,Brinp3,C1qtnf2,C1qtnf3,Camk1d,Cap1,Capn2,Casp12,Cavin3,Cbx5,Ccnyl1,Cd14,Cd34,Cd44,Cd47,Cdk6,Cebpg,Cers2,Cfap69,Chfr,Chst1,Clec4d,Clic4,Clock,Col6a1,Col6a2,Col6a3,Comt,Crip1,Csrnp1,Cthrc1,Cxcl14,C…
query_1	TRUE	0.000359359	513	485	48	0.0989691	0.0935673	GO:0040017	GO:BP	positive regulation of locomotion	12726	10246	GO:0040011|GO:0040012|GO:0048518	ISO IEA,ISO IEA,ISO IEA,IMP ISO IBA IEA,ISO IEA,ISO IBA IEA,IMP ISO IEA,IMP,IMP,ISO,IDA IBA,IMP,IEA,ISO,ISO IEA,IDA ISO IEA,ISO IEA,ISS ISO IEA,ISO,IMP ISO IEA,ISO IEA,IDA IBA,ISO,ISO IEA,IMP,ISO IEA,ISO IEA,ISO IEA,ISO IEA,ISO IEA,ISO IEA,ISS ISO,ISO,ISO,ISO IEA,ISO IEA,IEA,IMP ISO IEA,ISO IEA,IBA,ISO IEA,ISO,IEA,IMP,IEA,ISO IEA,IEA,IDA	Ackr3,Acta2,Actn4,Adam8,Adamts1,Anxa1,Aqp1,Camk1d,Cavin1,Cd47,Cfap69,Cxcl14,Cxcr4,Diaph1,Duox1,F2r,Flna,Foxp1,Gli1,Hif1a,Igfbp5,Il16,Ilk,Iqgap1,Iqsec1,Itga5,Lrrc15,Mmp2,Myadm,Myo1c,Ntf3,Ntn1,Pde4d,Rapgef4,Rhob,Rhoj,Rock2,Rtn4,S100a11,Sema4f,Ssh1,Stat5b,Syde1,Tgfbr2,Tiam1,Tnfaip6,Twist2,Zfp703
query_1	TRUE	0.00038552	1311	485	91	0.187629	0.0694127	GO:0030030	GO:BP	cell projection organization	12726	6891	GO:0016043	IEA,ISO IBA IEA,ISO,ISO,ISS ISO IEA,ISS,ISO IEA,IDA ISS ISO IBA IEA,ISO IEA,IMP ISO IEA,IMP ISS ISO IEA,IEA,IMP ISS ISO IBA IEA,ISO IEA,IMP ISO IEA,ISS,IDA,IGI,IEA,IDA IGI,IMP ISO,ISO,IBA,ISO IEA,ISO IEA,IBA,IMP,IGI ISO IEA,IMP ISO IEA,IMP IGI ISO IEA,IMP,IBA,ISO,IMP ISO IBA IEA,ISS ISO,ISO IEA,IGI,IMP ISO,ISO IEA,IMP,ISO IBA IEA,IBA,ISO,IMP ISS ISO IEA,IMP,ISO IBA,ISS ISO IBA IEA,IMP ISO,ISO IEA…	Abl2,Ablim3,Acsl4,Adamts1,Anln,Apod,Aqp1,Asap1,Atp8b1,Baiap2,Camk1d,Cd44,Cep83,Cers2,Cfap69,Cfap74,Crabp2,Cthrc1,Cxcr4,Diaph1,Dynlt1b,Efemp1,Ehd2,Emp1,Emp3,Eps8,Exoc5,Ezr,Fhdc1,Flna,Foxp1,Fryl,Fzd1,Gap43,Homer1,Hsp90aa1,Ifrd1,Ilk,Iqgap1,Iqsec1,Kctd17,Kif5b,Lgals1,Lima1,Lmx1a,Map4,Map6,Micall1,Mmp2,Myo16,Nbl1,Nckap1,Ncs1,Ndel1,Nedd4l,Nek1,Nfasc,Ngef,Ngf,Nkx6-1,Nlgn2,Ntf3,Ntn1,Ntrk2,Numbl,Ocrl,Pacs…
query_1	TRUE	0.000479889	501	485	47	0.0969072	0.0938124	GO:2000147	GO:BP	positive regulation of cell motility	12726	26168	GO:0040017|GO:0048522|GO:0048870|GO:2000145	ISO IEA,ISO IEA,ISO IEA,IMP ISO IBA IEA,ISO IEA,ISO IBA IEA,IMP ISO IEA,IMP,IMP,ISO,IDA IBA,IMP,IEA,ISO,ISO IEA,IDA ISO IEA,ISO IEA,ISS ISO IEA,ISO,IMP ISO IEA,ISO IEA,ISO,ISO IEA,IMP,ISO IEA,ISO IEA,ISO IEA,ISO IEA,ISO IEA,ISO IEA,ISS ISO,ISO,ISO,ISO IEA,ISO IEA,IEA,IMP ISO IEA,ISO IEA,IBA,ISO IEA,ISO,IEA,IMP,IEA,ISO IEA,IEA,IDA	Ackr3,Acta2,Actn4,Adam8,Adamts1,Anxa1,Aqp1,Camk1d,Cavin1,Cd47,Cfap69,Cxcl14,Cxcr4,Diaph1,Duox1,F2r,Flna,Foxp1,Gli1,Hif1a,Igfbp5,Ilk,Iqgap1,Iqsec1,Itga5,Lrrc15,Mmp2,Myadm,Myo1c,Ntf3,Ntn1,Pde4d,Rapgef4,Rhob,Rhoj,Rock2,Rtn4,S100a11,Sema4f,Ssh1,Stat5b,Syde1,Tgfbr2,Tiam1,Tnfaip6,Twist2,Zfp703
query_1	TRUE	0.000514197	3060	485	171	0.352577	0.0558824	GO:0048731	GO:BP	system development	12726	13413	GO:0007275|GO:0048856	IEA,IMP IBA,IMP ISS ISO IEA,ISO IBA,IEA,IDA,IDA,IMP ISO IEA,IMP,IMP ISO,ISS ISO IEA,IBA,ISO IEA,ISO IBA IEA,IDA IMP IEA,IDA,ISS IEA,IMP IEP ISS ISO IEA,IDA,IMP IEA,IMP ISO,IMP ISO IEA,IMP,IMP IGI IBA,IMP ISO IEA,IBA,IMP,IMP,IDA IBA IEA,IMP ISS ISO IEA,IMP,ISS ISO IEA,IEA,IEA,ISO IEA,ISS,ISO IEA,IMP,IMP,IDA,IMP,IGI,IEA,IDA IMP IGI,IDA IMP,IMP ISO IEA,IMP ISO IEA,IMP ISO IEA,IMP ISO IEA,ISS ISO IEA…	Abl2,Acan,Ackr3,Acsl4,Acta2,Actn4,Adam8,Adamts1,Aimp2,Akap13,Alpk2,Amotl2,Ank2,Anxa1,Anxa2,Apcdd1,Apod,Aqp1,Asap1,Atf4,Atf5,Atp2b4,Atp8b1,Axl,Baiap2,Bhlhe41,Bicc1,Bnc2,Brinp3,Camk1d,Cd248,Cd34,Cd44,Cd47,Cdk6,Cebpg,Cers2,Clic4,Clock,Crabp2,Csrnp1,Cthrc1,Cxcr4,Diaph1,Duoxa1,Dusp10,Dynlt1b,E2f7,E2f8,Efemp1,Eif4e,Fjx1,Flna,Fosl2,Foxf2,Foxp1,Fryl,Fzd1,Fzd6,Gap43,Gli1,Glud1,Gpc3,Hif1a,Hmga2,Hsp90aa1,If…
query_1	TRUE	0.000543225	657	485	56	0.115464	0.0852359	GO:0097435	GO:BP	supramolecular fiber organization	12726	19199	GO:0016043	IMP,IDA,IMP IBA,IMP,IMP,ISO IEA,IMP IGI IBA,IBA,ISO,IDA IMP IGI ISO IBA IEA,IBA,IBA,IBA,IDA IBA,IDA IMP IGI,ISS ISO IEA,ISS ISO IBA IEA,IBA,IMP ISS ISO IEA,ISS ISO IEA,ISS ISO IBA,ISS ISO,ISO,IBA,ISO IBA IEA,IBA,ISS ISO IBA IEA,ISO,IDA,ISO IEA,ISO IBA,IDA ISO IEA,IBA,ISO,IMP ISO IBA IEA,IMP,IEA,IMP,IDA ISO IEA,IBA,IBA,IBA,IEA,ISO IEA,IMP,IBA IEA,IBA,ISS ISO IEA,ISS ISO IEA,ISO IBA IEA,IBA,IBA,IBA…	Acan,Actn4,Agfg1,Akap13,Anxa2,Arhgap17,Baiap2,Cap1,Cd47,Cfl2,Clip4,Csrp1,Csrp2,Diaph1,Eps8,Ezr,Fhdc1,Flii,Flna,Flnc,Gas2l1,Hspa1a,Ilk,Iqgap1,Iqgap2,Iqgap3,Lima1,Map4,Mfap5,Myadm,Myo1c,Nckap1,Ndel1,Pdlim4,Pfn2,Plec,Plk3,Plod3,Ppfia1,Rhob,Rhoj,Rnh1,Rock2,S100a10,Srf,Ssh1,Tagln2,Tnfaip1,Tnfaip6,Tpm1,Tpm2,Tpm3,Tpm4,Tuba1a,Wdr1,Zyx
query_1	TRUE	0.00090426	3577	485	192	0.395876	0.0536763	GO:0007275	GO:BP	multicellular organism development	12726	2835	GO:0032501|GO:0048856	IEA,IMP IBA,IMP ISS ISO IEA,IMP ISO IBA,IEA,IDA,IDA NAS,IMP ISO IEA,IMP,IMP ISO,ISS ISO IEA,IBA,ISO IEA,ISS ISO IBA IEA,IDA IMP IEA,IDA,ISS IEA,IMP IEP ISS ISO IEA,IDA,IDA,IMP IEA,IMP ISO,IMP,IMP ISO IEA,IMP,IMP IGI ISO IBA IEA,IMP ISO IEA,IBA,IMP,IMP,IDA IBA IEA,IMP ISS ISO IEA,IMP,IMP,ISS ISO IEA,IEA,IEA,ISS ISO IEA,ISS,ISO IEA,IMP,IMP,IEA,IDA IMP,IMP,IGI,IEA,IDA IMP IGI,ISO IEA,IDA IMP,IMP ISO…	Abl2,Acan,Ackr3,Acsl4,Acta2,Actn4,Adam8,Adamts1,Aimp2,Akap13,Alpk2,Amotl2,Ank2,Anxa1,Anxa2,Apcdd1,Apod,Aqp1,Asap1,Aspn,Atf4,Atf5,Atp11a,Atp2b4,Atp8b1,Axl,Baiap2,Bhlhe41,Bicc1,Bnc2,Brinp3,Camk1d,Capn2,Cd248,Cd34,Cd44,Cd47,Cdk6,Cebpg,Cers2,Clic4,Clock,Col6a1,Crabp2,Csrnp1,Cthrc1,Cxcr4,Diaph1,Duox1,Duoxa1,Dusp10,Dynlt1b,E2f7,E2f8,Efemp1,Eif4e,Fjx1,Flna,Fosl2,Foxf2,Foxp1,Fryl,Fzd1,Fzd6,Gap43,Gas2l1,G…
query_1	TRUE	0.000911654	2738	485	156	0.321649	0.0569759	GO:0042221	GO:BP	response to chemical	12726	10394	GO:0050896	IEA,IMP,ISO IBA IEA,ISO IEA,IDA ISS ISO IEA,IMP,IEA,IMP ISS ISO IBA IEA,ISO IEA,IMP ISO IBA IEA,ISS ISO IEA,IEA,IDA IMP IEA,IGI ISO,IMP ISO IEA,ISO IEA,ISO IEA,IEA,IMP IGI,IDA IBA,IMP ISS ISO IEA,IDA ISO IEA,IDA,IDA IMP ISS ISO IBA IEA,IEA,ISO IEA,IBA,IMP IBA,ISO IEA,IDA,IDA,IEA,IEA,IMP,ISS ISO,IMP IEA,IEA,ISO IEA,IMP ISO IEA,IEA,ISO IEA,IMP IEA,ISS,ISO,IDA,IMP IEP,ISO IEA,IMP,ISS ISO IEA,IDA,ISO…	Abl2,Abtb2,Ackr3,Actn4,Adam8,Akap13,Ank2,Anxa1,Anxa11,Apod,Aqp1,Aspn,Atf4,Atp2a2,Atp2b4,Axl,Bag3,Baiap2,Bdkrb2,Brinp3,Camk1d,Capn2,Casp12,Cd14,Cd44,Cd47,Cdk6,Cfap69,Clic4,Clock,Col6a1,Col6a2,Col6a3,Comt,Crip1,Cxcl14,Cxcr4,Diaph1,Dnaja1,Dnajb5,Duox1,Dusp10,Dusp18,Dynap,Eif4e,Eps8,Ezr,F2r,Flna,Flnb,Fndc1,Fosl2,Foxp1,Fzd1,Gas2l1,Glud1,Gnao1,Grb14,Hif1a,Hmga2,Homer1,Hsp90aa1,Hspa1a,Hspb8,Igfbp4,Igfbp…
query_1	TRUE	0.00112171	1180	485	83	0.171134	0.070339	GO:0007267	GO:BP	cell-cell signaling	12726	2828	GO:0007154|GO:0023052	ISS ISO,IMP,ISO IEA,IEA,IMP ISO IEA,ISS ISO IBA IEA,ISS ISO IBA IEA,IMP,IMP ISO IEA,IMP,IDA IMP ISO IEA,ISO IEA,IDA ISO IEA,IBA,ISO IEA,IMP,IMP,IDA IMP,IDA IMP IEP,IDA IMP,IBA,IC,IDA IMP IGI ISO IBA IEA,IDA ISO IBA IEA,ISO IEA,IMP,IGI,IMP,IMP ISS ISO IBA IEA,ISO IBA,IEA,ISS ISO IEA,IMP,IMP ISS ISO IEA,ISS ISO,IMP,ISO IEA,IDA IMP IEP,IGI,IDA ISO,IDA IMP ISO IBA,IGI,ISO,IC,IGI,ISO IEA,ISO IEA,ISS I…	Acsl4,Adam8,Alpk2,Amotl2,Ank2,Anxa1,Apcdd1,Aqp1,Atf4,Atp2a2,Baiap2,Bicc1,C1qtnf3,Ccnyl1,Cd34,Clock,Comt,Cthrc1,Eif4e,F2r,Fjx1,Flna,Fzd1,Fzd6,Gli1,Gls,Glud1,Gnao1,Gpc3,Gria4,Grk5,Hic1,Hif1a,Hmga2,Homer1,Ildr2,Ilk,Iqsec1,Kcnj8,Kif5b,Kpna1,Kras,Lepr,Lmx1a,Lrrtm1,Ltbp3,Midn,Myrip,Ncs1,Neto1,Ngf,Nkx6-1,Nlgn2,Npas4,Nr1d1,Ntf3,Ntrk2,Pacsin2,Panx1,Pdlim4,Pfn2,Prr7,Ptpn11,Rapgef4,Rela,Rtn4,Siah2,Sipa1l1,S…
query_1	TRUE	0.00147192	388	485	39	0.0804124	0.100515	GO:0007015	GO:BP	actin filament organization	12726	2655	GO:0030036|GO:0097435	IDA,ISO IEA,IMP IGI IBA,IBA,ISO,IDA IMP IGI ISO IBA IEA,IDA IBA,IDA IMP IGI,ISS ISO IEA,ISS ISO IBA IEA,IBA,IMP ISS ISO IEA,IBA,IBA,ISO IBA IEA,IBA,ISS ISO IBA IEA,ISO IEA,ISO IBA,IDA ISO IEA,ISO,IMP ISO IBA IEA,IMP,IDA ISO IEA,IBA,IBA,IBA,IEA,ISO IEA,IMP,IBA IEA,IBA,ISS ISO IEA,ISO IBA,IBA,IBA,IBA,IMP IGI ISO IBA IEA,ISO IEA	Actn4,Arhgap17,Baiap2,Cap1,Cd47,Cfl2,Diaph1,Eps8,Ezr,Fhdc1,Flii,Flna,Gas2l1,Iqgap1,Iqgap2,Iqgap3,Lima1,Myadm,Myo1c,Nckap1,Pdlim4,Pfn2,Plec,Ppfia1,Rhob,Rhoj,Rnh1,Rock2,S100a10,Srf,Ssh1,Tagln2,Tnfaip1,Tpm1,Tpm2,Tpm3,Tpm4,Wdr1,Zyx
query_1	TRUE	0.00149031	878	485	67	0.138144	0.0763098	GO:0040012	GO:BP	regulation of locomotion	12726	10241	GO:0040011|GO:0050789	ISO,ISO IEA,ISO IEA,ISO IEA,IMP ISO IBA IEA,ISO IEA,IBA,IMP ISO IBA IEA,ISS ISO IEA,IMP ISO IEA,IMP ISO IEA,IMP ISS ISO IEA,IMP,ISO,ISO IEA,IDA IBA,ISS ISO IEA,IMP,IEA,ISO,ISO IEA,IMP,ISO,IDA ISO IEA,ISS ISO IEA,ISS ISO IEA,ISO,IMP ISO IEA,ISO IEA,IDA IBA,ISO,ISO IEA,IMP,ISO IEA,ISS ISO IEA,IMP,ISO IEA,ISO IEA,ISO IEA,ISO IEA,ISO IEA,IDA,IMP,ISO IEA,IDA IMP ISS ISO,ISO,IMP ISO IEA,IMP,ISO,ISO IEA…	Acan,Ackr3,Acta2,Actn4,Adam8,Adamts1,Amotl2,Anxa1,Apod,Aqp1,Atp2b4,Camk1d,Cavin1,Cd47,Cers2,Cfap69,Clic4,Cxcl14,Cxcr4,Diaph1,Duox1,Dusp10,Efemp1,F2r,Flna,Foxp1,Gli1,Hif1a,Igfbp5,Il16,Ilk,Iqgap1,Iqsec1,Itga5,Ldlrad4,Lmna,Lrrc15,Mmp2,Msn,Myadm,Myo1c,Nbl1,Nkx6-1,Ntf3,Ntn1,Pde4d,Pfn2,Rabgef1,Rapgef4,Rhob,Rhoj,Rock2,Rtn4,S100a11,Sema4f,Srf,Ssh1,Stard13,Stat5b,Syde1,Tgfbr2,Tiam1,Tnfaip6,Tpm1,Tubb2b,Twi…
query_1	TRUE	0.00171197	825	485	64	0.131959	0.0775758	GO:0000902	GO:BP	cell morphogenesis	12726	242	GO:0009653	IMP,ISS ISO IBA IEA,IMP,IMP ISO IEA,IGI IBA,IEA,IBA,IMP,IDA,IEA,IGI ISS ISO IEA,ISO,IMP,ISO IBA IEA,ISO IEA,IMP,IMP,IMP,IBA IEA,IMP IBA,ISS ISO IEA,IGI,ISO IEA,ISO IEA,IBA,IMP,ISS ISO IBA IEA,ISO IBA IEA,IDA IBA,IDA,IBA,IMP IGI ISO,ISO IBA IEA,IDA IBA,IDA,IDA IMP ISO IBA IEA,IMP,IDA IMP IBA,IDA IMP ISO IBA,ISS ISO,IMP ISO,IMP,IMP,IMP,IMP IGI,IDA,IMP ISS ISO IEA,ISO IBA IEA,IDA ISS ISO,IDA ISO IBA…	Adam8,Anxa1,Atf4,Baiap2,Cap1,Cd44,Cdh22,Clic4,Crabp2,Cxcr4,Diaph1,Dynlt1b,Eps8,Ezr,Flna,Flnb,Fosl2,Foxp1,Fryl,Gap43,Hck,Ifrd1,Ilk,Iqgap1,Kif5b,Lmx1a,Map6,Msn,Myo16,Nbl1,Nckap1,Ndel1,Nedd4l,Nfasc,Ngef,Ngf,Nkx6-1,Ntf3,Ntn1,Ntrk2,Numbl,Pacsin2,Plec,Plod3,Ptpn11,Rhoj,Rtn4,Sema4f,Sipa1l1,Slit3,Srf,Ssh1,Syne1,Tiam1,Tiam2,Tnfrsf12a,Tnmd,Tpm1,Trpv2,Tuba1a,Tubb2b,Wdr1,Wee1,Ywhah
query_1	TRUE	0.0018394	808	485	63	0.129897	0.0779703	GO:0040007	GO:BP	growth	12726	10236	GO:0008150	ISO,ISO,IDA IBA,ISS IEA,IMP,IMP,IMP,IDA,IEA,IDA,IGI,ISO,IDA IMP,IMP IGI ISO IEA,IBA IEA,ISO,ISO IEA,IMP IGI,IMP,IMP,ISS ISO,IMP IGI,IGI,IMP IGI,ISO,ISO IEA,IMP,IMP,IMP,IMP,IMP,IGI,IMP IGI ISO,ISO IEA,IMP,IDA IMP ISO IBA,IMP,IDA ISO,IMP,ISO IEA,IMP,IMP,ISO,IMP,IMP,IGI,IMP ISS ISO IEA,ISO IBA IEA,ISS ISO IEA,IEA,IGI,ISO IEA,IMP IGI,IMP IGI,IMP,IMP IGI ISO,IMP IGI,IEA,IMP,IDA,IMP,IMP,IMP	Acsl4,Akap13,Anxa1,Apod,Atf5,Bnc2,Clic4,Crabp2,Cxcr4,Dusp10,Ezr,Fhl1,Fosl2,Foxp1,Gap43,Gas2l1,Gli1,Gpc3,Hif1a,Hmga2,Hspa1a,Ifrd1,Igfbp4,Igfbp5,Ilk,Iqgap1,Kcnj8,Kpna1,Lepr,Lmx1a,Mex3c,Nanos1,Ndel1,Nedd4l,Nek1,Ngf,Nkx6-1,Ntn1,Pde4d,Pim1,Plec,Plekha1,Prdm4,Ptgfrn,Ptpn11,Rarb,Rtn4,Sema4f,Sh3bp4,Ski,Slc25a25,Slit3,Srf,Stat5b,Stk40,Tgfbr2,Thbs3,Tiam1,Tnfaip6,Tnfrsf12a,Trpv2,Wnt2,Ybx3
query_1	TRUE	0.00185111	2337	485	137	0.282474	0.0586222	GO:0051239	GO:BP	regulation of multicellular organismal process	12726	14037	GO:0032501|GO:0050789	IBA,ISO IEA,IDA IMP NAS,ISO IEA,ISO IEA,IMP ISO IBA IC IEA,IMP ISS ISO IBA IEA,IDA IMP IEA,ISS ISO IEA,ISS ISO IEA,IDA,IMP ISO IEA,ISO,IDA IGI ISO IBA TAS,IMP ISO IEA,IGI ISO IEA,ISO IEA,IBA,IDA ISO IEA,ISO IEA,IMP ISO IBA IEA,ISS ISO IEA,ISO IEA,ISS ISO IEA,IMP,ISO IEA,IMP,ISS ISO IEA,IDA,IEA,IMP ISO IEA,IMP,ISS ISO IEA,IGI ISO IEA,IDA IMP ISS ISO IBA IEA,NAS IC,IDA IMP,IDA IMP IGI ISS ISO IEA,I…	Acan,Acta2,Adam8,Adamts1,Alpk2,Ank2,Anxa1,Anxa2,Apod,Aqp1,Aspn,Atf4,Atf5,Atp2a2,Atp2b4,Axl,Baiap2,Bhlhe41,C1qtnf3,Capn2,Cd14,Cd34,Cd47,Cdk6,Cebpg,Cers2,Clec4d,Clock,Crabp2,Cxcr4,Dusp10,Dynlt1b,Efemp1,Ezr,F2r,Flna,Fosl2,Foxp1,Gas2l1,Gli1,Gls,Gnao1,Hif1a,Hmga2,Hsp90aa1,Hspa1a,Ifrd1,Igfbp5,Il16,Il1rl2,Ildr2,Ilk,Iqgap1,Iqgap3,Iqsec1,Irgm1,Itga5,Jund,Kcne4,Kcnj8,Kcnn4,Kras,Ldlrad4,Lepr,Lgals1,Lmna,Lrr…
query_1	TRUE	0.00199491	173	485	24	0.0494845	0.138728	GO:0031032	GO:BP	actomyosin structure organization	12726	7245	GO:0030036	IMP,IBA,ISO,ISO IBA IEA,IMP,IBA,IBA,ISS ISO IEA,IBA,ISS ISO IEA,IBA,IBA,IBA,ISO,IMP ISO IEA,IMP,IDA ISO IEA,IEA,ISO IEA,IMP,ISS ISO IEA,ISO IEA,IMP IBA,ISO IEA	Akap13,Anln,Cd47,Cdc42bpb,Cfl2,Csrp1,Csrp2,Fhdc1,Flii,Flnc,Iqgap1,Iqgap2,Iqgap3,Pdlim4,Pfn2,Plec,Ppfia1,Rock2,S100a10,Srf,Tnfaip1,Tpm1,Wdr1,Zyx
query_1	TRUE	0.0024888	852	485	65	0.134021	0.0762911	GO:2000145	GO:BP	regulation of cell motility	12726	26166	GO:0040012|GO:0048870|GO:0050794	ISO,ISO IEA,ISO IEA,ISO IEA,IMP ISO IBA IEA,ISO IEA,IBA,IMP ISO IBA IEA,ISS ISO IEA,IMP ISO IEA,IMP ISO IEA,IMP ISS ISO IEA,IMP,ISO,ISO IEA,IDA IBA,ISS ISO IEA,IMP,IEA,ISO,ISO IEA,IMP,ISO,IDA ISO IEA,ISS ISO IEA,ISS ISO IEA,ISO,IMP ISO IEA,ISO IEA,ISO,ISO IEA,IMP,ISO IEA,ISS ISO IEA,IMP,ISO IEA,ISO IEA,ISO IEA,ISO IEA,ISO IEA,IDA,IMP,ISO IEA,IDA IMP ISS ISO,ISO,IMP ISO IEA,IMP,ISO,ISO IEA,ISS ISO…	Acan,Ackr3,Acta2,Actn4,Adam8,Adamts1,Amotl2,Anxa1,Apod,Aqp1,Atp2b4,Camk1d,Cavin1,Cd47,Cers2,Cfap69,Clic4,Cxcl14,Cxcr4,Diaph1,Duox1,Dusp10,Efemp1,F2r,Flna,Foxp1,Gli1,Hif1a,Igfbp5,Ilk,Iqgap1,Iqsec1,Itga5,Ldlrad4,Lmna,Lrrc15,Mmp2,Msn,Myadm,Myo1c,Nbl1,Nkx6-1,Ntf3,Ntn1,Pde4d,Pfn2,Rabgef1,Rapgef4,Rhob,Rhoj,Rock2,Rtn4,S100a11,Sema4f,Srf,Ssh1,Stard13,Stat5b,Syde1,Tgfbr2,Tiam1,Tnfaip6,Tpm1,Twist2,Zfp703
query_1	TRUE	0.00309494	5064	485	250	0.515464	0.0493681	GO:0051716	GO:BP	cellular response to stimulus	12726	14364	GO:0009987|GO:0050896	IEA,IMP,IGI ISS ISO IBA IEA,ISO IEA,ISS ISO IEA,IDA ISS ISO IEA,IBA IEA,IMP ISS ISO IBA IEA,ISO IEA,IBA IEA,IMP ISO IC IEA,IMP ISS ISO IBA IEA,ISS ISO IBA IEA,ISS ISO IEA,ISS ISO IEA,IEA,IBA IEA,IEA,IEA,IDA ISO IEA,IDA IMP ISS ISO IEA,IMP IGI ISO IBA,IMP ISO IEA,IDA IMP IGI ISO IBA IEA,IDA IMP ISS ISO IEA,ISO TAS IEA,IMP IGI IBA IEA,ISO IEA,IDA IBA,IDA,IDA ISO IEA,IMP ISS ISO IEA,IBA,IDA ISO IEA,…	Abl2,Abtb2,Ackr3,Acta2,Actn4,Adam8,Adgrg2,Akap13,Alpk2,Amotl2,Ank2,Anxa1,Apcdd1,Apod,Aqp1,Arhgap10,Arhgap17,Arhgap21,Arhgap29,Aspn,Atf4,Atp2a2,Atp2b4,Axl,Bag3,Baiap2,Bdkrb2,Bicc1,Brinp3,C1qtnf2,C1qtnf3,Camk1d,Cap1,Capn2,Casp12,Cavin3,Cbx5,Ccnyl1,Cd14,Cd34,Cd44,Cd47,Cdk6,Cebpg,Cers2,Chfr,Clec4d,Clic4,Clock,Col6a1,Comt,Crip1,Csrnp1,Cthrc1,Cxcl14,Cxcr4,Dennd4a,Diaph1,Dlk1,Dnaja1,Dot1l,Duox1,Dusp10,D…
query_1	TRUE	0.00316892	602	485	51	0.105155	0.0847176	GO:0048589	GO:BP	developmental growth	12726	13285	GO:0032502|GO:0040007	ISO,IDA IBA,ISS IEA,IMP,IMP,IMP,IDA,IEA,IDA,IGI,IDA IMP,IMP IGI ISO IEA,IBA IEA,ISO IEA,IMP,IMP IGI,ISO,ISO IEA,IMP,IMP,IMP,IMP,IMP IGI ISO,ISO IEA,IMP,IDA IMP IBA,IMP,IDA ISO,IMP,ISO IEA,IMP,IMP,IMP,IMP,IGI,IMP ISS ISO IEA,ISO IBA IEA,IEA,IGI,ISO IEA,IMP IGI,IMP IGI,IMP,IMP IGI ISO,IMP IGI,IEA,IMP,IDA,IMP,IMP,IMP	Akap13,Anxa1,Apod,Atf5,Bnc2,Clic4,Crabp2,Cxcr4,Dusp10,Ezr,Fosl2,Foxp1,Gap43,Gli1,Hmga2,Ifrd1,Ilk,Iqgap1,Kcnj8,Kpna1,Lepr,Mex3c,Ndel1,Nedd4l,Nek1,Ngf,Nkx6-1,Ntn1,Pde4d,Pim1,Plec,Plekha1,Ptgfrn,Ptpn11,Rarb,Rtn4,Sema4f,Ski,Slc25a25,Slit3,Srf,Stat5b,Stk40,Tgfbr2,Thbs3,Tiam1,Tnfaip6,Tnfrsf12a,Trpv2,Wnt2,Ybx3
query_1	TRUE	0.00340069	621	485	52	0.107216	0.0837359	GO:0120035	GO:BP	regulation of plasma membrane bounded cell projection organization	12726	20034	GO:0031344|GO:0120036	IEA,ISO,ISS ISO IEA,ISO IEA,ISO IEA,ISO IEA,IMP ISS ISO IEA,IEA,ISO IEA,IDA,IGI,IMP ISO,ISO,IBA,IGI,IMP IGI,ISO,ISO IEA,ISS ISO,ISO IEA,IGI,ISO,ISO IEA,ISO IBA IEA,ISO,ISO,ISO IBA,IDA ISO IEA,ISS ISO,IMP ISO IBA,IBA,IDA,IDA IMP IGI IBA,IDA ISO,IDA ISS ISO IBA,ISO,IMP ISO IEA,IEA,ISO IEA,ISO,IMP ISS ISO IEA,IMP ISS ISO,ISO IBA IEA,IDA ISS ISO,IMP IGI,IMP IEA,IEA,IBA,IDA,IMP,ISS ISO IEA,IDA	Abl2,Adamts1,Anln,Aqp1,Atp8b1,Baiap2,Camk1d,Cd44,Cers2,Crabp2,Diaph1,Dynlt1b,Efemp1,Eps8,Ezr,Flna,Fzd1,Gap43,Homer1,Hsp90aa1,Ifrd1,Ilk,Iqgap1,Kctd17,Lgals1,Map4,Map6,Nckap1,Ncs1,Ndel1,Nedd4l,Ngef,Ngf,Ntn1,Ntrk2,Numbl,Pfn2,Pmp22,Ppp2r5b,Rapgef4,Rtn4,Rtn4rl2,Sema4f,Sipa1l1,Srf,Syne1,Tiam1,Tiam2,Tnfrsf12a,Trpv2,Tubb2b,Ywhah
query_1	TRUE	0.00359843	369	485	37	0.0762887	0.100271	GO:0050767	GO:BP	regulation of neurogenesis	12726	13670	GO:0022008|GO:0051960|GO:0060284	IBA,IDA,ISO,ISO IEA,IBA,ISO IEA,IDA,IEA,ISO IEA,IMP,IGI,IDA,IGI,ISO,IGI,ISO IBA,ISO,IDA IMP IBA,IGI,IMP,ISO,IDA IMP ISO,ISS ISO,IMP ISO IBA,ISO IEA,IMP ISS ISO IEA,IDA,ISO IBA IEA,IEA,ISO IEA,IMP IGI,IEA,IBA,IDA,IMP,IDA,IDA	Acan,Anxa2,Atf5,Baiap2,Bhlhe41,Cers2,Crabp2,Cxcr4,Dusp10,Dynlt1b,Hif1a,Hmga2,Ifrd1,Ilk,Kras,Map6,Ndel1,Ngf,Nkx6-1,Nr1d1,Ntf3,Ntn1,Ntrk2,Numbl,Rela,Rtn4,S100a10,Sema4f,Ski,Slc7a5,Srf,Tiam1,Tiam2,Tnfrsf12a,Trpv2,Wnt2,Ywhah
query_1	TRUE	0.00568499	631	485	52	0.107216	0.0824089	GO:0031344	GO:BP	regulation of cell projection organization	12726	7392	GO:0030030|GO:0051128	IEA,ISO,ISS ISO IEA,ISO IEA,ISO IEA,ISO IEA,IMP ISS ISO IEA,IEA,ISO IEA,IDA,IGI,IMP ISO,ISO,IBA,IGI,IMP IGI,ISO,ISO IEA,ISS ISO,ISO IEA,IGI,ISO,ISO IEA,ISO IBA IEA,ISO,ISO,ISO IBA,IDA ISO IEA,ISS ISO,IMP ISO IBA,IBA,IDA,IDA IMP IGI IBA,IDA ISO,IDA ISS ISO IBA,ISO,IMP ISO IEA,IEA,ISO IEA,ISO,IMP ISS ISO IEA,IMP ISS ISO,ISO IBA IEA,IDA ISS ISO,IMP IGI,IMP IEA,IEA,IBA,IDA,IMP,ISS ISO IEA,IDA	Abl2,Adamts1,Anln,Aqp1,Atp8b1,Baiap2,Camk1d,Cd44,Cers2,Crabp2,Diaph1,Dynlt1b,Efemp1,Eps8,Ezr,Flna,Fzd1,Gap43,Homer1,Hsp90aa1,Ifrd1,Ilk,Iqgap1,Kctd17,Lgals1,Map4,Map6,Nckap1,Ncs1,Ndel1,Nedd4l,Ngef,Ngf,Ntn1,Ntrk2,Numbl,Pfn2,Pmp22,Ppp2r5b,Rapgef4,Rtn4,Rtn4rl2,Sema4f,Sipa1l1,Srf,Syne1,Tiam1,Tiam2,Tnfrsf12a,Trpv2,Tubb2b,Ywhah
query_1	TRUE	0.00726608	820	485	62	0.127835	0.0756098	GO:0030334	GO:BP	regulation of cell migration	12726	7017	GO:0016477|GO:2000145	ISO,ISO IEA,ISO IEA,ISO IEA,IMP ISO IBA IEA,ISO IEA,IBA,IMP ISO IBA IEA,ISS ISO IEA,IMP ISO IEA,IMP ISO IEA,IMP ISS ISO IEA,ISO,ISO IEA,ISS ISO IEA,IMP,IEA,ISO,IMP,ISO,IDA ISO IEA,ISS ISO IEA,ISS ISO IEA,ISO,IMP ISO IEA,ISO IEA,ISO,ISO IEA,IMP,ISO IEA,ISS ISO IEA,IMP,ISO IEA,ISO IEA,ISO IEA,ISO IEA,ISO IEA,IDA,IMP,ISO IEA,IDA IMP,ISO,IMP ISO IEA,IMP,ISO,ISO IEA,ISS ISO IEA,IEA,IMP ISS ISO IEA,ISO…	Acan,Ackr3,Acta2,Actn4,Adam8,Adamts1,Amotl2,Anxa1,Apod,Aqp1,Atp2b4,Camk1d,Cd47,Cers2,Clic4,Cxcl14,Cxcr4,Diaph1,Dusp10,Efemp1,F2r,Flna,Foxp1,Gli1,Hif1a,Igfbp5,Ilk,Iqgap1,Iqsec1,Itga5,Ldlrad4,Lmna,Lrrc15,Mmp2,Msn,Myadm,Myo1c,Nbl1,Nkx6-1,Ntf3,Ntn1,Pde4d,Pfn2,Rabgef1,Rapgef4,Rhob,Rhoj,Rock2,Rtn4,S100a11,Sema4f,Srf,Ssh1,Stard13,Stat5b,Syde1,Tgfbr2,Tiam1,Tnfaip6,Tpm1,Twist2,Zfp703
query_1	TRUE	0.007396	993	485	71	0.146392	0.0715005	GO:0040011	GO:BP	locomotion	12726	10240	GO:0008150	ISO,ISO IBA IEA,ISO IEA,ISO IEA,IDA IMP ISO IBA IEA,ISO IEA,IBA,IMP ISS ISO IBA IEA,ISS ISO IEA,IMP ISO IEA,IMP ISO IEA,IMP ISS ISO IEA,IMP,ISO,ISO IEA,IDA IBA,ISS ISO IEA,IMP IEA,IEA,IGI ISO,ISO IEA,IMP,ISO,IDA ISO IEA,ISS ISO IEA,ISS ISO IEA,ISO,IMP ISO IEA,ISO IEA,IDA IBA IEA,ISO,ISO IEA,IMP,ISO IEA,ISS ISO IEA,IMP,ISO IEA,ISO IEA,ISO IEA,ISO IEA,ISO IEA,IDA,IMP,ISO IEA,IDA IMP ISS ISO,IMP ISO…	Acan,Ackr3,Acta2,Actn4,Adam8,Adamts1,Amotl2,Anxa1,Apod,Aqp1,Atp2b4,Camk1d,Cavin1,Cd47,Cers2,Cfap69,Clic4,Cxcl14,Cxcr4,Diaph1,Duox1,Dusp10,Efemp1,F2r,Flna,Foxp1,Gli1,Hif1a,Igfbp5,Il16,Ilk,Iqgap1,Iqsec1,Itga5,Ldlrad4,Lmna,Lrrc15,Mmp2,Msn,Myadm,Myo1c,Nbl1,Nkx6-1,Ntf3,Ntn1,Pde4d,Pfn2,Plec,Rabgef1,Rapgef4,Rcan1,Rhob,Rhoj,Rock2,Rtn4,S100a11,Sema4f,Slit3,Srf,Ssh1,Stard13,Stat5b,Syde1,Tgfbr2,Tiam1,Tnfaip…
query_1	TRUE	0.00846902	2194	485	128	0.263918	0.0583409	GO:0065008	GO:BP	regulation of biological quality	12726	16385	GO:0065007	IEA,IBA,ISS ISO,IMP,IMP IGI ISO IC IEA,ISS ISO IBA IEA,IMP ISO,NAS,IMP IGI ISS ISO IBA IEA,IDA IMP,IMP,ISO IBA IEA,IGI ISO IEA,ISO IEA,ISO IBA IEA,IMP IBA,IMP ISO IBA IEA,IMP ISO IBA IEA,IMP ISO IEA,IDA ISO IEA,ISO IEA,IDA,IDA IMP,IMP,IMP,ISO,IDA,ISS ISO IEA,IEA,IGI,ISO,EXP IDA IMP IEP,IGI ISO IBA IEA,IDA IMP ISS ISO IBA IEA,ISO,IBA,IMP ISS ISO NAS IC IEA,IDA,IMP,IDA IMP,IMP,IGI,IMP,IEA,ISS ISO I…	Abl2,Ackr3,Acsl4,Acta2,Ank2,Anxa1,Anxa2,Ap2a2,Aqp1,Asap1,Atf4,Atp11a,Atp2a2,Atp2b4,Atp8b1,Axl,Bag3,Baiap2,Bdkrb2,C1qtnf3,Cfl2,Chfr,Clic1,Clic4,Clock,Comt,Crabp2,Diaph1,Duox1,Duoxa1,Dynlt1b,Eps8,Ezr,F2r,Fhl1,Flii,Flna,Fosl2,Foxp1,Fzd1,Fzd6,Glud1,Gnao1,Gria4,Hck,Hif1a,Hmga2,Homer1,Hsp90aa1,Hspa1a,Ifrd1,Ildr2,Ilk,Iqgap3,Iqsec1,Irgm1,Kcne4,Kcnj8,Kcnn4,Kif5b,Kras,Lepr,Lima1,Lmna,Lrrtm1,Midn,Mmp2,Msn,M…
query_1	TRUE	0.00962478	1913	485	115	0.237113	0.060115	GO:0007399	GO:BP	nervous system development	12726	2932	GO:0048731	IEA,IBA,IMP ISS ISO IEA,ISO IBA,ISO,IEA,IBA,IDA,IDA,ISS IEA,IEP IEA,IDA,IEA,IMP ISO,IEA,IMP,IMP IGI IBA,IMP ISO IEA,IBA,IDA IBA IEA,IMP ISS ISO IEA,ISO IEA,ISO IEA,IDA,IGI,IEA,IDA IMP IGI,IDA IMP,IMP ISO IEA,IMP ISO IEA,ISO,IMP,IMP IGI ISO IEA,IMP IEP IEA,IBA,IDA IMP IGI ISO,IGI IEA,IMP ISO IBA IEA,IGI,IEA,IMP IGI,IDA IMP,ISO IEA,IGI,IMP ISO,ISO IEA,IMP,IMP,IBA,IMP IGI,IGI,ISO,IDA IMP IBA,IGI,IDA…	Abl2,Acan,Ackr3,Acsl4,Adamts1,Ank2,Anxa1,Anxa2,Apcdd1,Apod,Aqp1,Asap1,Atf4,Atf5,Atp2b4,Atp8b1,Axl,Baiap2,Bhlhe41,Brinp3,Camk1d,Cdk6,Cers2,Crabp2,Cthrc1,Cxcr4,Diaph1,Duoxa1,Dusp10,Dynlt1b,Efemp1,Eif4e,Flna,Foxp1,Fryl,Fzd1,Fzd6,Gap43,Gli1,Glud1,Hif1a,Hmga2,Hsp90aa1,Ifrd1,Ilk,Iqgap1,Iqsec1,Kcnj8,Kif5b,Kras,Lepr,Lgals1,Lmx1a,Lrig1,Lrrtm1,Map4,Map6,Micall1,Mmp2,Myo16,Nanos1,Nbl1,Nckap1,Ncs1,Ndel1,Nedd…
query_1	TRUE	0.0122949	90	485	16	0.0329897	0.177778	GO:0010927	GO:BP	cellular component assembly involved in morphogenesis	12726	4569	GO:0022607|GO:0032989|GO:0048646	IMP IBA,IMP,IEA,IMP,IBA,IBA,IBA,ISS ISO IEA,ISO,IMP,IMP,IMP,IMP,IMP,ISO IEA,IMP IBA	Agfg1,Akap13,Ank2,Cfl2,Csrp1,Csrp2,Flii,Flnc,Ilk,Nfasc,Plec,Prx,Rfx2,Srf,Tpm1,Wdr1
query_1	TRUE	0.0132308	489	485	43	0.0886598	0.0879346	GO:0030335	GO:BP	positive regulation of cell migration	12726	7018	GO:0016477|GO:0030334|GO:2000147	ISO IEA,ISO IEA,ISO IEA,IMP ISO IBA IEA,ISO IEA,ISO IBA IEA,IMP ISO IEA,IMP,ISO,IMP,IEA,ISO,IDA ISO IEA,ISO IEA,ISS ISO IEA,ISO,IMP ISO IEA,ISO IEA,ISO,ISO IEA,IMP,ISO IEA,ISO IEA,ISO IEA,ISO IEA,ISO IEA,ISO IEA,ISO,ISO,ISO IEA,ISO IEA,IEA,IMP ISO IEA,ISO IEA,IBA,ISO IEA,ISO,IEA,IMP,IEA,ISO IEA,IEA,IDA	Ackr3,Acta2,Actn4,Adam8,Adamts1,Anxa1,Aqp1,Camk1d,Cd47,Cxcl14,Cxcr4,Diaph1,F2r,Flna,Foxp1,Gli1,Hif1a,Igfbp5,Ilk,Iqgap1,Iqsec1,Itga5,Lrrc15,Mmp2,Myadm,Myo1c,Ntf3,Pde4d,Rapgef4,Rhob,Rhoj,Rock2,Rtn4,S100a11,Sema4f,Ssh1,Stat5b,Syde1,Tgfbr2,Tiam1,Tnfaip6,Twist2,Zfp703
query_1	TRUE	0.0145319	913	485	66	0.136082	0.0722892	GO:0060429	GO:BP	epithelium development	12726	15095	GO:0009888	IEA,IMP,ISO IBA IEA,ISO IEA,IEP IEA,IMP,IEA,IEA,ISO IEA,IMP ISO IEA,IMP,IGI,IEA,IDA,IMP,IMP,IMP,ISO IEA,ISS ISO IEA,IMP,IMP,IMP IGI,IGI ISO IEA,IMP,IDA IGI,IMP IGI,ISO IEA,IMP IGI,IMP,IMP,IMP,IDA,ISS,IMP,IEA,IDA IGI,IGI IBA,ISO IEA,ISO IEA,ISO IEA,IMP,IMP IGI IEA,IGI,ISS ISO,IMP,IMP,IMP IGI,IMP,ISO IEA,IEA,ISO IEA,IMP,ISO IEA,IMP,ISO IEA,IMP IGI,IMP,IEA,IDA,IEA,IMP,IMP,IMP IGI IEA,IDA IGI,IMP,IDA…	Acta2,Aimp2,Anxa1,Apcdd1,Aqp1,Atf4,Cd34,Cd44,Cdk6,Clic4,Clock,Cthrc1,Cxcr4,Dusp10,E2f7,E2f8,Exoc5,Ezr,Flna,Flnb,Fosl2,Foxf2,Foxp1,Fstl1,Fzd1,Fzd6,Gli1,Gpc3,Hif1a,Hmga2,Igfbp5,Ilk,Iqgap1,Iqgap3,Itga5,Kras,Mafg,Mmp2,Msn,Myadm,Nckap1,Nkx6-1,Ntn1,Pde4d,Plec,Plod3,Rarb,Rela,Rhob,Rock2,Rtn4,Srf,Stard13,Stat5b,Tagln2,Tgfb1i1,Tgfbr2,Tgm1,Tnmd,Trim16,Tulp3,Wdr1,Wnt2,Wnt2b,Wnt9a,Zfp703
query_1	TRUE	0.0147076	894	485	65	0.134021	0.0727069	GO:0031175	GO:BP	neuron projection development	12726	7333	GO:0048666|GO:0120036	IEA,ISO,ISO,ISS,IDA,IMP ISO IEA,IMP ISS ISO IEA,ISO IEA,IDA,IGI,IEA,IDA IGI,IMP ISO,ISO,IMP IGI,IMP,IBA,ISO,IMP IBA,IGI,ISO,ISO IEA,IMP,IBA,ISO,IMP,IBA,ISS ISO IBA IEA,IMP ISO,ISO IEA,IDA IBA,IDA,IBA,ISS ISO,IMP IGI ISO IBA,ISO IBA IEA,IDA IBA,IDA,IDA IMP IGI ISO IBA IEA,IMP,ISO IEA,IDA IMP IBA,IDA IMP ISO IBA,IDA ISS ISO IBA,IMP ISO,IEA,ISO IEA,IMP,ISO,IMP ISS ISO IEA,IMP ISS ISO TAS,ISO IBA IEA…	Abl2,Acsl4,Adamts1,Apod,Asap1,Baiap2,Camk1d,Cers2,Crabp2,Cthrc1,Cxcr4,Diaph1,Dynlt1b,Efemp1,Flna,Foxp1,Fryl,Fzd1,Gap43,Ifrd1,Ilk,Iqgap1,Iqsec1,Kif5b,Lgals1,Lmx1a,Map4,Map6,Micall1,Mmp2,Myo16,Nbl1,Nckap1,Ncs1,Ndel1,Nedd4l,Nfasc,Ngef,Ngf,Nkx6-1,Nlgn2,Ntf3,Ntn1,Ntrk2,Numbl,Pmp22,Ppp2r5b,Ptpn11,Rapgef4,Rtn4,Rtn4rl2,Sema4f,Sipa1l1,Slit3,Srf,Syne1,Tiam1,Tiam2,Tnfrsf12a,Trpv2,Tuba1a,Tubb2b,Uhmk1,Wee1,Yw…
query_1	TRUE	0.0169534	251	485	28	0.057732	0.111554	GO:0051146	GO:BP	striated muscle cell differentiation	12726	13970	GO:0042692	IMP ISO,ISS ISO IEA,IMP ISO IEA,IDA,IMP ISO IEA,IMP,IBA,IBA,IMP,IBA,ISS ISO IEA,IMP ISO IEA,IMP,IMP IGI,IMP,IGI,IMP,IMP,IMP,IMP,IMP,IDA,IDA IMP,IEA,IMP,IEA,ISO IEA,IMP IBA	Akap13,Alpk2,Atp11a,Bhlhe41,Capn2,Cfl2,Csrp1,Csrp2,Ehd2,Flii,Flnc,Foxp1,Homer1,Igfbp5,Kcnj8,Kras,Lmna,Nfatc2,Plec,Ptgfrn,Rarb,Rcan1,Sik1,Ski,Srf,Syne1,Tpm1,Wdr1
query_1	TRUE	0.0177454	443	485	40	0.0824742	0.0902935	GO:0051960	GO:BP	regulation of nervous system development	12726	14484	GO:0007399|GO:2000026	IBA,IDA,ISO,ISO IEA,IBA,ISO IEA,IDA,IEA,ISO IEA,IMP,IGI,IDA,IGI,ISO,IGI,IDA,ISO IBA,ISO,IDA IMP IBA,IGI,ISS ISO IEA,IMP,ISO,IDA IMP ISO,IDA ISS ISO,IMP ISO IBA,ISO IEA,ISO IEA,IMP ISS ISO IEA,IDA,ISO IBA IEA,IEA,ISO IEA,IMP IGI,IEA,IBA,IDA,IMP,IDA,IDA	Acan,Anxa2,Atf5,Baiap2,Bhlhe41,Cers2,Crabp2,Cxcr4,Dusp10,Dynlt1b,Hif1a,Hmga2,Ifrd1,Ilk,Kras,Lrrtm1,Map6,Ndel1,Ngf,Nkx6-1,Nlgn2,Nr1d1,Ntf3,Ntn1,Ntrk2,Numbl,Rarb,Rela,Rtn4,S100a10,Sema4f,Ski,Slc7a5,Srf,Tiam1,Tiam2,Tnfrsf12a,Trpv2,Wnt2,Ywhah
query_1	TRUE	0.0199937	27	485	9	0.0185567	0.333333	GO:0045214	GO:BP	sarcomere organization	12726	11719	GO:0030239|GO:0031032	IMP,IMP,IBA,IBA,ISS ISO IEA,IMP,IMP,ISO IEA,IMP IBA	Akap13,Cfl2,Csrp1,Csrp2,Flnc,Plec,Srf,Tpm1,Wdr1
query_1	TRUE	0.0227768	1244	485	82	0.169072	0.0659164	GO:0048699	GO:BP	generation of neurons	12726	13381	GO:0022008	IEA,IBA,ISO IBA,ISO,ISS,IDA,IEA,IMP,IMP,IMP IGI,IMP ISO IEA,IDA IEA,IMP ISS ISO IEA,ISO IEA,IDA,IGI,IEA,IDA IGI,IDA IMP,IMP ISO,ISO,IMP,IMP IGI ISO IEA,IMP,IBA,ISO,IMP IBA,IMP IGI,ISO IEA,IGI,ISO,ISO IEA,IMP,IBA,ISO,IDA IMP IBA,IBA,ISS ISO IBA IEA,IMP ISO,ISO IEA,IDA IBA,IMP,IDA,IBA,ISS ISO,IMP IGI ISO IBA,ISO IBA IEA,IDA IMP IBA,IDA,IDA IMP IGI ISO IBA IEA,IDA IMP,ISO IEA,IDA IMP IGI IBA,IDA IMP…	Abl2,Acan,Acsl4,Adamts1,Apod,Asap1,Atf4,Atf5,Atp8b1,Axl,Baiap2,Brinp3,Camk1d,Cers2,Crabp2,Cthrc1,Cxcr4,Diaph1,Duoxa1,Dynlt1b,Efemp1,Eif4e,Flna,Foxp1,Fryl,Fzd1,Gap43,Hif1a,Hsp90aa1,Ifrd1,Ilk,Iqgap1,Iqsec1,Kif5b,Lgals1,Lmx1a,Map4,Map6,Micall1,Mmp2,Myo16,Nanos1,Nbl1,Nckap1,Ncs1,Ndel1,Nedd4l,Nfasc,Ngef,Ngf,Nkx6-1,Nlgn2,Ntf3,Ntn1,Ntrk2,Numbl,Pmp22,Ppp2r5b,Ptpn11,Rapgef4,Rtn4,Rtn4rl2,Sema4f,Sipa1l1,Sli…
query_1	TRUE	0.0254076	986	485	69	0.142268	0.0699797	GO:0048666	GO:BP	neuron development	12726	13349	GO:0030182|GO:0048468	IEA,ISO,ISO,ISS,IDA,IMP,IMP,IMP ISO IEA,IMP ISS ISO IEA,ISO IEA,IDA,IGI,IEA,IDA IGI,IMP ISO,ISO,IMP IGI,IMP,IBA,ISO,IMP IBA,IGI,ISO,ISO IEA,IMP,IBA,ISO,IMP,IBA,ISS ISO IBA IEA,IMP ISO,ISO IEA,IDA IBA,IMP,IDA,IBA,ISS ISO,IMP IGI ISO IBA,ISO IBA IEA,IDA IMP IBA,IDA,IDA IMP IGI ISO IBA IEA,IMP,ISO IEA,IDA IMP IBA,IDA IMP ISO IBA,IDA IMP ISS ISO IBA,IMP ISO,IEA,ISO IEA,IMP,ISO,IMP ISS ISO IEA,IMP ISS…	Abl2,Acsl4,Adamts1,Apod,Asap1,Atf5,Atp8b1,Baiap2,Camk1d,Cers2,Crabp2,Cthrc1,Cxcr4,Diaph1,Dynlt1b,Efemp1,Flna,Foxp1,Fryl,Fzd1,Gap43,Ifrd1,Ilk,Iqgap1,Iqsec1,Kif5b,Lgals1,Lmx1a,Map4,Map6,Micall1,Mmp2,Myo16,Nanos1,Nbl1,Nckap1,Ncs1,Ndel1,Nedd4l,Nfasc,Ngef,Ngf,Nkx6-1,Nlgn2,Ntf3,Ntn1,Ntrk2,Numbl,Pmp22,Ppp2r5b,Ptpn11,Rapgef4,Rtn4,Rtn4rl2,Sema4f,Sipa1l1,Slit3,Srf,Syne1,Tiam1,Tiam2,Tnfrsf12a,Trpv2,Tuba1a,T…
query_1	TRUE	0.0353685	2116	485	122	0.251546	0.057656	GO:0051128	GO:BP	regulation of cellular component organization	12726	13953	GO:0016043|GO:0050794	IEA,ISO,IMP,ISO,NAS,IMP,ISS ISO IEA,ISO IBA IEA,IMP ISO NAS IEA,ISS ISO IEA,ISO IEA,IBA,IDA IMP IBA,ISS ISO IEA,IMP ISO IEA,ISO IEA,ISO,ISS ISO IBA IEA,IMP ISS ISO IEA,ISO IEA,IMP,IEA,IDA ISO IBA IEA,ISO IEA,ISO IEA,ISO IEA,IDA,IEA,IGI ISO IEA,IMP ISO,ISO,IMP,IDA IMP IBA,IGI ISO IBA IEA,ISO,IBA,IMP IGI ISO IEA,ISO IEA,IDA IMP ISO,ISO IEA,ISS ISO IBA,IDA,ISS ISO IEA,IMP,ISS ISO,ISO IEA,ISS ISO IBA…	Abl2,Acsl4,Actn4,Adamts1,Ahnak,Akap13,Anln,Anxa1,Anxa2,Apod,Aqp1,Arhgap17,Asap1,Atf5,Atp8b1,Axl,Azin1,Baiap2,Camk1d,Capn2,Cd14,Cd44,Cd47,Cers2,Cfl2,Chfr,Crabp2,Cxcr4,Diaph1,Dynlt1b,Efemp1,Ehd2,Eps8,Ezr,Fhl1,Flii,Flna,Foxp1,Fzd1,Gap43,Gas2l1,Gpc3,Hck,Hif1a,Homer1,Hsp90aa1,Hspa1a,Ifrd1,Igfbp4,Igfbp5,Ilk,Iqgap1,Iqgap2,Iqsec1,Irgm1,Kctd17,Kif5b,Lgals1,Lima1,Lmna,Lmx1a,Lrrtm1,Map4,Map6,Morc2a,Msn,Myad…
query_1	TRUE	0.0355728	725	485	55	0.113402	0.0758621	GO:0060284	GO:BP	regulation of cell development	12726	14966	GO:0045595|GO:0048468	IBA,IDA NAS,ISS ISO IBA IEA,IDA,ISO,ISO IEA,ISO IEA,IBA,ISS ISO IEA,ISO IEA,IMP,IDA,IEA,IMP ISO IEA,IMP,ISS ISO IEA,ISO,ISO,IMP IGI,IDA,TAS,ISO,IGI,IMP,ISO,IMP,IGI,ISO IBA,ISO,IDA IMP IGI IBA,IGI,IMP,ISO,IDA IMP ISO,ISS ISO,IMP ISO IBA,IMP IGI,ISS ISO IEA,ISO IEA,IEA,IMP ISS ISO IEA,IDA,ISO IBA IEA,IEA,ISO IEA,IMP IGI,IMP IGI ISS ISO IEA,IMP,IEA,IBA,ISS ISO IEA,IDA,IMP,IDA,IDA	Acan,Adam8,Anxa1,Anxa2,Atf5,Axl,Baiap2,Bhlhe41,Cdk6,Cers2,Clock,Crabp2,Cxcr4,Dusp10,Dynlt1b,Foxp1,Gas2l1,Grb14,Hif1a,Hmga2,Hsp90aa1,Hspa1a,Ifrd1,Il1rl2,Ilk,Irgm1,Kras,Map6,Ndel1,Ngf,Nkx6-1,Nr1d1,Ntf3,Ntn1,Ntrk2,Numbl,Pde5a,Rab7b,Rela,Rock2,Rtn4,S100a10,Sema4f,Ski,Slc7a5,Srf,Stat5b,Tgfbr2,Tiam1,Tiam2,Tnfaip6,Tnfrsf12a,Trpv2,Wnt2,Ywhah
query_1	TRUE	0.0362773	355	485	34	0.0701031	0.0957746	GO:0042692	GO:BP	muscle cell differentiation	12726	10651	GO:0030154|GO:0061061	IBA,IMP ISO,ISS ISO IEA,IMP,IMP ISO IEA,IMP,IDA,IMP ISO IEA,IMP,IBA,IBA,IMP,IBA,IDA ISS ISO IEA,IMP ISO IEA,IMP,IMP,IMP IGI,IMP,IGI,IMP,IGI IBA,IMP ISO IEA,IMP,IMP,IMP,IMP,IDA ISO,IDA IMP,IEA,IMP,ISO IEA,ISO IEA,IMP IBA	Actn4,Akap13,Alpk2,Ank2,Atp11a,Atp2a2,Bhlhe41,Capn2,Cfl2,Csrp1,Csrp2,Ehd2,Flii,Flnc,Foxp1,Homer1,Ifrd1,Igfbp5,Kcnj8,Kras,Lmna,Myof,Nfatc2,Ntf3,Plec,Ptgfrn,Rarb,Rcan1,Sik1,Ski,Srf,Syne1,Tpm1,Wdr1
query_1	TRUE	0.0371383	1177	485	78	0.160825	0.0662702	GO:0030182	GO:BP	neuron differentiation	12726	6936	GO:0030154|GO:0048699	IEA,ISO IBA,ISO,ISS,IDA,IEA,IMP,IMP,IMP ISO IEA,IDA IEA,IMP ISS ISO IEA,ISO IEA,IDA,IGI,IEA,IDA IGI,IDA IMP,IMP ISO,ISO,IMP,IMP IGI,IMP,IBA,ISO,IMP IBA,IMP IGI,IGI,ISO,ISO IEA,IMP,IBA,ISO,IDA IMP IBA,IBA,ISS ISO IBA IEA,IMP ISO,ISO IEA,IDA IBA,IMP,IDA,IBA,ISS ISO,IMP IGI ISO IBA,ISO IBA IEA,IDA IMP IBA,IDA,IDA IMP IGI ISO IBA IEA,IDA IMP,ISO IEA,IDA IMP IGI IBA,IDA IMP ISO IBA,IDA IMP ISS ISO IBA…	Abl2,Acsl4,Adamts1,Apod,Asap1,Atf4,Atf5,Atp8b1,Baiap2,Brinp3,Camk1d,Cers2,Crabp2,Cthrc1,Cxcr4,Diaph1,Duoxa1,Dynlt1b,Efemp1,Eif4e,Flna,Foxp1,Fryl,Fzd1,Gap43,Hif1a,Ifrd1,Ilk,Iqgap1,Iqsec1,Kif5b,Lgals1,Lmx1a,Map4,Map6,Micall1,Mmp2,Myo16,Nanos1,Nbl1,Nckap1,Ncs1,Ndel1,Nedd4l,Nfasc,Ngef,Ngf,Nkx6-1,Nlgn2,Ntf3,Ntn1,Ntrk2,Numbl,Pmp22,Ppp2r5b,Ptpn11,Rapgef4,Rtn4,Rtn4rl2,Sema4f,Sipa1l1,Slit3,Srf,Syne1,Tiam1…
query_1	TRUE	1.03534e-11	3594	488	220	0.45082	0.0612131	GO:0071944	GO:CC	cell periphery	12817	2793	GO:0110165	IDA ISO IBA IEA,ISS ISO IBA IEA,ISO IBA IEA,ISO IEA,IDA,IDA IBA,IDA ISS ISO IEA,IDA ISO IBA IEA,ISS ISO IEA,EXP ISS ISO IEA,ISO,ISS ISO IEA,ISS ISO IEA,IDA IBA,IBA,IDA IMP ISO IBA NAS IEA,ISS ISO IBA IEA,IDA IMP HDA ISO IBA IEA,HDA,EXP IDA IPI HDA ISO IBA IEA,IDA ISO IBA NAS IEA,ISS ISO IBA IEA,IDA ISS ISO TAS IEA,IEA,IDA ISO IEA,IEA,ISO IEA,ISS ISO IEA,IDA IBA,IDA HDA ISS ISO IEA,ISO IEA,ISO IBA…	Acan,Ackr3,Acsl4,Acta2,Actg2,Actn4,Adam8,Adamts1,Adgrg2,Ahnak,Ahnak2,Akap13,Alpk2,Amotl2,Angptl2,Ank2,Anln,Anxa1,Anxa11,Anxa2,Ap2a2,Apcdd1,Aqp1,Arhgap10,Arhgap17,Arhgap21,Arhgef40,Arl4c,Arvcf,Aspn,Atf4,Atp11a,Atp2a2,Atp2b4,Atp8b1,Axl,Baiap2,Bdkrb2,Cap1,Capn2,Capns1,Cavin1,Cavin3,Cc2d1a,Ccnyl1,Cd14,Cd248,Cd34,Cd44,Cd47,Cdc42bpb,Cdh22,Clec4d,Clic1,Clic4,Clip4,Cltb,Col20a1,Col6a1,Col6a2,Col6a3,Comt,…
query_1	TRUE	3.14179e-08	407	488	49	0.10041	0.120393	GO:0015629	GO:CC	actin cytoskeleton	12817	707	GO:0005856	ISO IBA IEA,IDA ISO IEA,IDA ISO IBA IEA,ISS ISO TAS IEA,ISS ISO IEA,IDA ISS ISO IBA IEA,ISO IBA IEA,ISO IEA,IEA,IDA IBA,ISO IEA,IEA,ISS ISO IEA,IDA,ISO IBA IEA,IBA IEA,TAS,IBA,ISS ISO IEA,IBA,IBA,IDA ISO IEA,IDA IEA,TAS,ISO IBA IEA,ISS ISO IEA,ISO IBA,IPI ISS ISO IEA,IDA ISS ISO IBA IEA,ISO IBA IEA,ISO IEA,ISO IBA IEA,ISO IBA IEA,IDA IBA,IDA,ISO IEA,ISO IEA,ISO IBA IEA,IDA ISO IBA IEA,ISO IEA,IDA…	Ablim3,Acta2,Actn4,Adam8,Ahnak,Akap13,Anln,Anxa1,Arhgap21,Asap1,Axl,Bag3,Baiap2,Cap1,Cdc42bpb,Cfl2,Csrp1,Diaph1,Ezr,Fhdc1,Flii,Flna,Flnb,Flnc,Gas2l1,Hck,Ilk,Iqgap1,Lima1,Mprip,Myadm,Myo16,Myo1c,Myrip,Nckap1,Neurl1b,Ntn1,Pdlim4,Pdlim7,Sipa1l1,Stk38l,Tagln2,Topbp1,Tpm1,Tpm2,Tpm3,Tpm4,Wdr1,Zyx
query_1	TRUE	1.36744e-07	3223	488	191	0.391393	0.0592616	GO:0005886	GO:CC	plasma membrane	12817	422	GO:0016020|GO:0071944	ISS ISO IBA IEA,ISO IBA IEA,IBA,IDA ISS ISO IEA,ISS ISO IEA,EXP ISS ISO IEA,ISO,ISS ISO IEA,IDA IBA,IDA IMP ISO IBA NAS IEA,IDA IMP ISO IBA IEA,EXP IDA IPI ISO IBA IEA,IDA ISO IBA NAS IEA,ISS ISO IBA IEA,IDA ISS ISO TAS IEA,IEA,IDA ISO IEA,IEA,ISO IEA,ISS ISO IEA,IDA IBA,ISO IEA,ISO IBA IEA,ISO,IDA ISO TAS IEA,IDA ISO IBA IEA,ISO IEA,ISO IEA,ISO IBA IEA,IEA,ISS ISO TAS IEA,TAS IEA,IDA ISS ISO IBA…	Ackr3,Acsl4,Actn4,Adam8,Adgrg2,Ahnak,Ahnak2,Alpk2,Amotl2,Ank2,Anxa1,Anxa2,Ap2a2,Apcdd1,Aqp1,Arhgap10,Arhgap17,Arhgap21,Arhgef40,Arl4c,Arvcf,Atf4,Atp11a,Atp2a2,Atp2b4,Atp8b1,Axl,Baiap2,Bdkrb2,Cap1,Capn2,Capns1,Cavin1,Cavin3,Cc2d1a,Ccnyl1,Cd14,Cd248,Cd34,Cd44,Cd47,Cdc42bpb,Cdh22,Clec4d,Clic1,Clic4,Cltb,Col6a1,Col6a2,Col6a3,Comt,Cxcr4,Diaph1,Duox1,Duoxa1,Dynap,Ehd2,Emp1,Emp3,Eps8,Ezr,F2r,Fhl1,Flna,F…
query_1	TRUE	5.86862e-05	722	488	62	0.127049	0.0858726	GO:0099512	GO:CC	supramolecular fiber	12817	3365	GO:0099081	IDA,ISS,IDA IBA,IDA IBA,IDA IBA,IDA,IDA IMP IEA,ISO IEA,ISO IEA,IDA,ISO IEA,ISO IEA,IBA,IBA,IBA,ISO IBA IEA,IBA,ISO IEA,ISS ISO IEA,IDA ISO IBA IEA,IDA ISO IEA,IEA,IEA,ISO IBA,ISS ISO IEA,IDA,ISO IEA,ISO IEA,ISO,IDA,IBA IEA,IEA,IDA IEA,ISO IEA,ISO IBA IEA,ISS IBA TAS IEA,IDA,ISO IEA,IDA,IEA,ISO,ISO IBA IEA,IBA,IDA IBA,ISO IBA IEA,IEA,IEA,IBA IEA,IEA,IDA,ISO IEA,ISS ISO IBA IEA,IEA,IDA IBA TAS,IBA…	Acta2,Actg2,Actn4,Ahnak,Ahnak2,Akap13,Ank2,Anxa1,Atp2b4,Bag3,Baiap2,Cfl2,Clip4,Csrp1,Csrp2,Ctps,Diaph1,Dynlt1b,Ezr,Fhdc1,Flna,Flnb,Flnc,Gas2l1,Hck,Homer1,Ilk,Iqgap1,Iqgap2,Kcnj8,Kif5b,Klc2,Lmna,Map4,Map6,Mfap5,Mmp2,Myo1c,Nckap1,Ndel1,Pde4d,Pdlim4,Pdlim7,Plec,Radil,Rassf1,Rassf5,Reep3,Rusc1,Slc1a4,Syne1,Synm,Tiam1,Tpm1,Tpm2,Tpm3,Tpm4,Tuba1a,Tubb2a,Tubb2b,Tubb4b,Tubb6
query_1	TRUE	7.29987e-05	726	488	62	0.127049	0.0853994	GO:0099081	GO:CC	supramolecular polymer	12817	3342	GO:0099080	IDA,ISS,IDA IBA,IDA IBA,IDA IBA,IDA,IDA IMP IEA,ISO IEA,ISO IEA,IDA,ISO IEA,ISO IEA,IBA,IBA,IBA,ISO IBA IEA,IBA,ISO IEA,ISS ISO IEA,IDA ISO IBA IEA,IDA ISO IEA,IEA,IEA,ISO IBA,ISS ISO IEA,IDA,ISO IEA,ISO IEA,ISO,IDA,IBA IEA,IEA,IDA IEA,ISO IEA,ISO IBA IEA,ISS IBA TAS IEA,IDA,ISO IEA,IDA,IEA,ISO,ISO IBA IEA,IBA,IDA IBA,ISO IBA IEA,IEA,IEA,IBA IEA,IEA,IDA,ISO IEA,ISS ISO IBA IEA,IEA,IDA IBA TAS,IBA…	Acta2,Actg2,Actn4,Ahnak,Ahnak2,Akap13,Ank2,Anxa1,Atp2b4,Bag3,Baiap2,Cfl2,Clip4,Csrp1,Csrp2,Ctps,Diaph1,Dynlt1b,Ezr,Fhdc1,Flna,Flnb,Flnc,Gas2l1,Hck,Homer1,Ilk,Iqgap1,Iqgap2,Kcnj8,Kif5b,Klc2,Lmna,Map4,Map6,Mfap5,Mmp2,Myo1c,Nckap1,Ndel1,Pde4d,Pdlim4,Pdlim7,Plec,Radil,Rassf1,Rassf5,Reep3,Rusc1,Slc1a4,Syne1,Synm,Tiam1,Tpm1,Tpm2,Tpm3,Tpm4,Tuba1a,Tubb2a,Tubb2b,Tubb4b,Tubb6
query_1	TRUE	0.000169518	390	488	41	0.0840164	0.105128	GO:0031252	GO:CC	cell leading edge	12817	1074	GO:0110165	ISO IEA,ISS,ISS,ISO,ISO IEA,ISO IEA,IEA,ISS IEA,ISO IEA,IEA,IDA IEA,ISO IEA,ISO,ISO,IDA IBA IEA,ISO IEA,IDA IEA,IDA IGI ISO IEA,ISO IEA,ISO IEA,IDA IEA,ISO IEA,ISO IEA,IDA IEA,IDA,IEA,ISO IEA,IDA,ISO IEA,IBA,ISO IEA,ISO IEA,ISS ISO IEA,ISO IEA,IEA,IEA,IEA,IDA,ISO IEA,ISO,ISO	Ablim3,Acta2,Actg2,Anxa2,Atf4,Baiap2,Cd44,Cdc42bpb,Cdk6,Cxcr4,Diaph1,Duox1,Duoxa1,Dynlt1b,Eps8,Ezr,Ilk,Iqgap1,Iqgap2,Itga5,Lima1,Myadm,Myo1c,Nckap1,Ndel1,Pacsin2,Pdlim4,Pdlim7,Plekha1,Rnh1,S100a11,S100a6,Slc39a6,Ssh1,Tiam1,Tiam2,Tln2,Tnfrsf12a,Tpm1,Trpv2,Ywhaz
query_1	TRUE	0.000196974	1828	488	117	0.239754	0.0640044	GO:0042995	GO:CC	cell projection	12817	1845	GO:0110165	ISO IEA,IDA ISS,ISS,IDA ISO IBA,IDA,ISS ISO IEA,IDA IEA,ISO,ISS ISO,IDA ISS ISO IEA,IEA,IDA,ISO IEA,ISO IEA,ISO,IDA ISO IEA,IDA ISO IEA,IDA ISO IEA,ISO IBA IEA,ISO IEA,IEA,ISS IEA,ISO IEA,IBA IEA,ISO IBA IEA,IMP ISS ISO IBA IEA,ISS ISO IEA,ISO IEA,IDA,ISO IBA,IDA IEA,IDA ISO,IDA IBA IEA,IDA ISO IBA IEA,ISS ISO IEA,IDA ISO IEA,IDA ISO IEA,IDA,IDA,ISO IBA IEA,IEA,IDA IEA,IDA IMP ISS ISO IBA IEA,IDA…	Ablim3,Acta2,Actg2,Actn4,Agfg1,Anln,Anxa1,Anxa2,Apod,Aqp1,Arl4c,Asap1,Aspn,Atf4,Atp2a2,Atp2b4,Atp8b1,Baiap2,Brinp3,Capn2,Cd44,Cdc42bpb,Cdk6,Cep104,Cep83,Cfap69,Cfap74,Clic4,Cltb,Comt,Diaph1,Dynlt1b,Eps8,Ezr,Fhdc1,Flna,Gap43,Gli1,Gnao1,Gria4,Hck,Hif1a,Homer1,Hsp90aa1,Ilk,Iqgap1,Iqgap2,Iqgap3,Irgm1,Itga5,Kcnn4,Kif5b,Kpna1,Lima1,Lrrtm1,Map4,Map6,Msn,Myadm,Myo1c,Myrip,Nckap1,Ncs1,Ndel1,Neto1,Nfasc,Ng…
query_1	TRUE	0.00028478	1734	488	112	0.229508	0.0645905	GO:0030054	GO:CC	cell junction	12817	868	GO:0110165	IDA,IDA IBA,IDA IBA IEA,ISS ISO IEA,IDA IBA,IDA IEA,ISO,ISO IEA,ISO IEA,IEA,IEA,ISS ISO IBA IEA,IDA IMP,IDA ISO,ISO IEA,IDA IMP ISO IEA,ISO IEA,IDA ISO,ISO,ISS IEA,IBA,ISO IEA,ISO IBA IEA,ISO,IDA IEP,IEA,IEA,IDA IMP IEP ISO,EXP IDA IEP ISO IEA,ISO IBA IEA,ISS ISO,IEA,ISS ISO IEA,IDA,ISO,IDA ISO IBA IEA,IEA,IDA IMP ISO IBA IEA,ISO IEA,IDA IMP ISO IBA IEA,ISO IEA,IDA IEA,IDA ISO IBA IEA,IDA ISS ISO…	Ablim3,Acan,Actn4,Ahnak,Amotl2,Ank2,Anxa1,Ap2a2,Aqp1,Arhgap17,Arhgap21,Arvcf,Asap1,Atp2a2,Atp2b4,Baiap2,Capn2,Capn5,Cast,Cdc42bpb,Cdh22,Clic4,Cltb,Comt,Cpsf2,Cxcr4,Diaph1,Eif4e,Eps8,Ezr,F2r,Flii,Flna,Flnb,Fndc1,Gap43,Gls,Gria4,Hck,Homer1,Il16,Ildr2,Ilk,Iqgap1,Iqgap3,Iqsec1,Itga5,Kcnj8,Kpna1,Lima1,Lims1,Lrrtm1,Magi3,Map4,Msn,Myadm,Myrip,Nckap1,Ncs1,Ndel1,Neto1,Nfasc,Ngef,Ngf,Nhs,Nlgn2,Npas4,Nr1d1,…
query_1	TRUE	0.000303443	1778	488	114	0.233607	0.064117	GO:0005856	GO:CC	cytoskeleton	12817	399	GO:0043232	ISO IBA IEA,IDA ISO IEA,IEA,IDA ISO IBA IEA,ISO IEA,ISS ISO TAS IEA,ISS ISO IEA,IDA ISS ISO IBA IEA,IEA,ISO IBA IEA,ISO IEA,ISS ISO IEA,IEA,IDA IBA,ISO IEA,ISS ISO IEA,ISO IEA,ISO,IEA,ISS ISO IEA,IDA,IEA,ISO IBA IEA,ISS ISO IEA,ISS ISO IEA,IDA ISS ISO IBA IEA,ISO,ISS IEA,IBA IEA,ISO IEA,ISO IEA,IBA,TAS,ISO IBA IEA,ISO IEA,ISS ISO IBA IEA,ISO IEA,IDA ISS ISO IEA,IDA ISO IBA IEA,ISO IBA IEA,IDA ISO…	Ablim3,Acta2,Actg2,Actn4,Actr1b,Adam8,Ahnak,Akap13,Ank2,Anln,Anxa1,Anxa11,Arhgap21,Asap1,Atf4,Atf5,Axl,Azin1,Bag3,Baiap2,Cap1,Cc2d1a,Cdc42bpb,Cdk6,Cep104,Cep83,Cfap69,Cfap74,Cfl2,Chd3,Clic4,Clip4,Csrp1,Diaph1,Dnaja1,Dynlt1b,Ehd2,Ezr,Fhdc1,Flii,Flna,Flnb,Flnc,Gas2l1,Gem,Gli1,Hck,Hspa1a,Ilk,Iqgap1,Iqgap2,Kif13a,Kif5b,Klc2,Lima1,Lmna,Map4,Map6,Mprip,Msn,Myadm,Myo16,Myo1c,Myof,Myrip,Nckap1,Ndel1,Nek1…
query_1	TRUE	0.00048973	569	488	51	0.104508	0.0896309	GO:0070161	GO:CC	anchoring junction	12817	2440	GO:0030054	IDA IEA,ISS ISO IEA,IDA IBA,IDA,IEA,ISS ISO IBA IEA,ISO,ISO IEA,ISS IEA,IBA,ISO IEA,IEA,ISO IBA IEA,IEA,ISS ISO IEA,IDA,ISO,ISO IEA,ISO IEA,IDA IEA,IDA ISO IBA IEA,IDA ISS ISO IEA,IDA,ISS ISO IEA,ISS ISO IEA,IEA,IDA IBA IEA,ISO IBA IEA,ISO IBA IEA,IDA,IDA,IEA,IBA,ISO IBA IEA,IDA ISS ISO IBA IEA,IEA,ISO IEA,IEA,IBA,ISO IEA,IEA,IEA,IEA,IEA,IDA ISO IEA,IEA,IEA,ISO IEA,ISO,IC,IDA ISO IBA IEA	Actn4,Ahnak,Amotl2,Ank2,Arhgap17,Arvcf,Atp2a2,Capn2,Cdc42bpb,Cdh22,Clic4,Cxcr4,Ezr,Flii,Flna,Flnb,Fndc1,Hck,Il16,Ildr2,Ilk,Iqgap1,Iqgap3,Itga5,Lima1,Lims1,Magi3,Msn,Myadm,Nfasc,Pacsin2,Panx1,Pdlim4,Pdlim7,Plec,Pmp22,Ppfia1,Prx,Pvr,Rexo2,Rtn4,Slc3a2,Synm,Tes,Tgfb1i1,Tiam1,Tln2,Wdr1,Ybx3,Ywhah,Zyx
query_1	TRUE	0.000528342	1753	488	112	0.229508	0.0638905	GO:0120025	GO:CC	plasma membrane bounded cell projection	12817	3443	GO:0042995	ISO IEA,IDA ISS,ISS,IDA ISO,ISS ISO IEA,IDA IEA,ISO,ISS ISO,IDA ISS ISO IEA,IEA,IDA,ISO IEA,ISO,IDA ISO IEA,IDA ISO IEA,IDA ISO IEA,ISO IBA IEA,ISO IEA,IEA,ISS IEA,ISO IEA,IBA IEA,ISO IBA IEA,IMP ISS ISO IBA IEA,ISS ISO IEA,ISO IEA,IDA,ISO IBA,IDA IEA,IDA ISO,IDA IBA IEA,IDA ISO IBA IEA,ISS ISO IEA,IDA ISO IEA,IDA ISO IEA,IDA,IDA,ISO IBA IEA,IDA IEA,IDA IMP ISS ISO IBA IEA,IDA ISO IEA,IDA ISO IEA…	Ablim3,Acta2,Actg2,Actn4,Anln,Anxa1,Anxa2,Apod,Aqp1,Arl4c,Asap1,Atf4,Atp2a2,Atp2b4,Atp8b1,Baiap2,Brinp3,Capn2,Cd44,Cdc42bpb,Cdk6,Cep104,Cep83,Cfap69,Cfap74,Clic4,Cltb,Comt,Diaph1,Dynlt1b,Eps8,Ezr,Fhdc1,Flna,Gap43,Gli1,Gnao1,Gria4,Hif1a,Homer1,Hsp90aa1,Ilk,Iqgap1,Iqgap2,Iqgap3,Itga5,Kcnn4,Kif5b,Kpna1,Lima1,Lrrtm1,Map4,Map6,Msn,Myadm,Myo1c,Myrip,Nckap1,Ncs1,Ndel1,Neto1,Nfasc,Ngef,Ngf,Nlgn2,Nr1d1,Nt…
query_1	TRUE	0.00059149	952	488	72	0.147541	0.0756303	GO:0098590	GO:CC	plasma membrane region	12817	3217	GO:0005886|GO:0016020	ISS ISO IEA,ISS ISO IEA,IDA,ISO IEA,IDA ISO IEA,IDA,IDA ISS ISO IEA,ISO IEA,ISO IEA,ISO IEA,ISO IEA,IDA ISS ISO IBA IEA,IDA ISO IBA IEA,ISS ISO IEA,IEA,IDA ISO IEA,ISO,IDA IEA,IEA,IDA ISO IEA,IDA IBA IEA,IDA ISS ISO IEA,ISS ISO IEA,IDA IEA,ISO IEA,ISO IBA IEA,ISO IEA,ISO IEA,ISO,IDA ISO IEA,ISO IEA,ISO IEA,ISO IEA,ISO,IEA,IDA ISS ISO IEA,ISO IEA,ISO IEA,IDA ISO IEA,ISO IEA,IDA,ISO,IEA,EXP IDA IMP…	Adgrg2,Alpk2,Amotl2,Ank2,Anxa1,Anxa2,Aqp1,Atf4,Atp2b4,Atp8b1,Baiap2,Cavin1,Cavin3,Cd34,Cd44,Cltb,Comt,Diaph1,Duox1,Ehd2,Eps8,Ezr,F2r,Fzd6,Gap43,Gria4,Hck,Hsp90aa1,Hspa1a,Iqgap1,Itga5,Kcne4,Kcnj8,Kcnn4,Lepr,Lima1,Lrrc15,Lrrtm1,Msn,Myo1c,Myof,Myrip,Nckap1,Neto1,Nlgn2,Ntrk2,Pacsin2,Pde4d,Pdlim4,Plec,Plekha1,Prkar2a,Prr7,Ptpn11,Rab27b,Rapgef4,Rhob,Rtn4,Sema4f,Slc16a6,Slc24a4,Slc39a6,Slc3a2,Slc4a7,Slc…
query_1	TRUE	0.00216138	187	488	25	0.0512295	0.13369	GO:0043292	GO:CC	contractile fiber	12817	1900	GO:0005737|GO:0043232|GO:0099512	IDA,IDA IBA,IDA IBA,IDA IBA,IDA IMP IEA,ISO IEA,IDA,ISO IEA,IBA,IBA,IDA,IEA,IEA,IDA,ISO IEA,IDA,IDA,ISO,IBA,IBA,IDA,ISO IEA,ISS ISO IBA IEA,IDA TAS,TAS	Acta2,Actn4,Ahnak,Ahnak2,Ank2,Atp2b4,Bag3,Cfl2,Csrp1,Csrp2,Flna,Flnb,Flnc,Homer1,Ilk,Kcnj8,Mmp2,Pde4d,Pdlim4,Pdlim7,Plec,Syne1,Synm,Tpm1,Tpm2
query_1	TRUE	0.00381552	179	488	24	0.0491803	0.134078	GO:0030016	GO:CC	myofibril	12817	864	GO:0043292	IDA IBA,IDA IBA,IDA IBA,IDA IMP IEA,ISO IEA,IDA,ISO IEA,IBA,IBA,IDA,IEA,IEA,IDA,ISO IEA,IDA,IDA,ISO,IBA,IBA,IDA,ISO IEA,ISS ISO IBA IEA,IDA TAS,TAS	Actn4,Ahnak,Ahnak2,Ank2,Atp2b4,Bag3,Cfl2,Csrp1,Csrp2,Flna,Flnb,Flnc,Homer1,Ilk,Kcnj8,Mmp2,Pde4d,Pdlim4,Pdlim7,Plec,Syne1,Synm,Tpm1,Tpm2
query_1	TRUE	0.0101912	290	488	31	0.0635246	0.106897	GO:0062023	GO:CC	collagen-containing extracellular matrix	12817	2360	GO:0031012	IDA ISO IBA,ISO IEA,IDA ISO,IBA,HDA,HDA,HDA IBA IEA,HDA,IBA,HDA IBA,HDA IBA,HDA IBA,HDA ISO,IEA,ISO IEA,HDA,HDA,HDA,IEA,ISO IEA,ISO IEA,HDA,IDA HDA IBA,IDA HDA,HDA,HDA,HDA,IBA,IDA,HDA,ISO IEA	Acan,Acta2,Adamts1,Angptl2,Anxa1,Anxa11,Anxa2,Aspn,Col20a1,Col6a1,Col6a2,Col6a3,Efemp1,Gpc3,Hsp90aa1,Igfbp6,Il16,Lgals1,Loxl1,Lrrc15,Ltbp3,Mfap5,Ntn1,Plod3,S100a10,S100a11,S100a6,Thbs3,Timp3,Vwa5a,Wnt2
query_1	TRUE	0.0104732	1042	488	73	0.14959	0.0700576	GO:0099080	GO:CC	supramolecular complex	12817	3341	GO:0110165	IDA,ISS,IDA IBA,ISS ISO IEA,IDA IBA,IDA IBA,IDA,IDA IMP IEA,ISO IEA,ISO IEA,IDA,ISO IEA,IDA,ISO IEA,IBA,IDA,IBA,IBA,ISO IBA IEA,IBA,ISO IEA,IDA ISS ISO IEA,ISS ISO IEA,IDA ISO IBA IEA,IDA ISO IEA,IEA,IEA,ISO IBA,ISS ISO IEA,IBA,IDA,ISO IEA,ISO IEA,ISO,IDA,IBA IEA,IEA,IDA IEA,ISO IEA,ISO IBA IEA,ISS IBA TAS IEA,IDA,ISO IEA,IDA,ISO IBA IEA,IDA,IEA,ISO,ISO IBA IEA,IBA,IDA IBA,ISO IBA IEA,IEA,IEA,ISS…	Acta2,Actg2,Actn4,Ahctf1,Ahnak,Ahnak2,Akap13,Ank2,Anxa1,Atp2b4,Bag3,Baiap2,Cbx5,Cfl2,Clip4,Clock,Csrp1,Csrp2,Ctps,Diaph1,Dynlt1b,Eif4e,Ezr,Fhdc1,Flna,Flnb,Flnc,Gas2l1,Hck,Helz2,Homer1,Ilk,Iqgap1,Iqgap2,Kcnj8,Kif5b,Klc2,Lmna,Map4,Map6,Mfap5,Mmp2,Myo1c,Nckap1,Ndel1,Noct,Nup98,Pde4d,Pdlim4,Pdlim7,Plec,Radil,Rassf1,Rassf5,Rbpms,Reep3,Rock2,Rusc1,Slc1a4,Syne1,Synm,Tiam1,Tpm1,Tpm2,Tpm3,Tpm4,Trim12a,Tub…
query_1	TRUE	0.0121506	90	488	16	0.0327869	0.177778	GO:0042641	GO:CC	actomyosin	12817	1815	GO:0015629|GO:0110165	ISO IBA IEA,ISO IEA,IDA ISO IEA,IEA,ISO IBA IEA,IDA IEA,ISO IBA IEA,ISO IBA,ISS ISO IEA,ISO,ISO IBA IEA,IDA IBA,ISO IEA,ISO,ISO IEA,ISO IBA IEA	Ablim3,Acta2,Actn4,Bag3,Cdc42bpb,Flnb,Gas2l1,Ilk,Lima1,Mprip,Pdlim4,Pdlim7,Tpm1,Tpm3,Tpm4,Zyx
query_1	TRUE	0.0121506	90	488	16	0.0327869	0.177778	GO:0032432	GO:CC	actin filament bundle	12817	1299	GO:0015629|GO:0110165	ISO IBA IEA,ISO IEA,IDA ISO IEA,IEA,IDA,IDA IEA,ISO IBA IEA,ISO IBA,ISS ISO IEA,ISO,ISO IBA IEA,IDA IBA,ISO IEA,ISO,ISO IEA,ISO IBA IEA	Ablim3,Acta2,Actn4,Bag3,Flna,Flnb,Gas2l1,Ilk,Lima1,Mprip,Pdlim4,Pdlim7,Tpm1,Tpm3,Tpm4,Zyx
query_1	TRUE	0.0166238	81	488	15	0.0307377	0.185185	GO:0001725	GO:CC	stress fiber	12817	154	GO:0042641|GO:0097517	ISO IBA IEA,ISO IEA,IDA ISO IEA,IEA,IDA IEA,ISO IBA IEA,ISO IBA,ISS ISO IEA,ISO,ISO IBA IEA,IDA IBA,ISO IEA,ISO,ISO IEA,ISO IBA IEA	Ablim3,Acta2,Actn4,Bag3,Flnb,Gas2l1,Ilk,Lima1,Mprip,Pdlim4,Pdlim7,Tpm1,Tpm3,Tpm4,Zyx
query_1	TRUE	0.0166238	81	488	15	0.0307377	0.185185	GO:0097517	GO:CC	contractile actin filament bundle	12817	3038	GO:0032432	ISO IBA IEA,ISO IEA,IDA ISO IEA,IEA,IDA IEA,ISO IBA IEA,ISO IBA,ISS ISO IEA,ISO,ISO IBA IEA,IDA IBA,ISO IEA,ISO,ISO IEA,ISO IBA IEA	Ablim3,Acta2,Actn4,Bag3,Flnb,Gas2l1,Ilk,Lima1,Mprip,Pdlim4,Pdlim7,Tpm1,Tpm3,Tpm4,Zyx
query_1	TRUE	0.0203469	379	488	36	0.0737705	0.0949868	GO:0031012	GO:CC	extracellular matrix	12817	1028	GO:0030312	IDA ISO IBA IEA,ISO IEA,IDA ISO IBA IEA,IBA,HDA,HDA,HDA IBA IEA,IDA HDA ISS ISO IEA,IBA,IDA HDA IBA,IDA HDA IBA,IDA HDA ISO IBA IEA,ISO,HDA ISO,IEA,ISO IEA,HDA,HDA,HDA,IEA,IBA,ISO IBA IEA,IBA,ISO ISA IEA,IDA HDA ISS IBA TAS IEA,IEA,IDA HDA IBA,IDA HDA,IBA,HDA,HDA,HDA,IBA,IDA IBA,HDA,ISO IEA	Acan,Acta2,Adamts1,Angptl2,Anxa1,Anxa11,Anxa2,Aspn,Col20a1,Col6a1,Col6a2,Col6a3,Cthrc1,Efemp1,Gpc3,Hsp90aa1,Igfbp6,Il16,Lgals1,Loxl1,Lrig1,Lrrc15,Lrrtm1,Ltbp3,Mfap5,Mmp2,Ntn1,Plod3,Rtn4rl2,S100a10,S100a11,S100a6,Thbs3,Timp3,Vwa5a,Wnt2
query_1	TRUE	0.0203469	379	488	36	0.0737705	0.0949868	GO:0030312	GO:CC	external encapsulating structure	12817	927	GO:0071944|GO:0110165	IDA ISO IBA IEA,ISO IEA,IDA ISO IBA IEA,IBA,HDA,HDA,HDA IBA IEA,IDA HDA ISS ISO IEA,IBA,IDA HDA IBA,IDA HDA IBA,IDA HDA ISO IBA IEA,ISO,HDA ISO,IEA,ISO IEA,HDA,HDA,HDA,IEA,IBA,ISO IBA IEA,IBA,ISO ISA IEA,IDA HDA ISS IBA TAS IEA,IEA,IDA HDA IBA,IDA HDA,IBA,HDA,HDA,HDA,IBA,IDA IBA,HDA,ISO IEA	Acan,Acta2,Adamts1,Angptl2,Anxa1,Anxa11,Anxa2,Aspn,Col20a1,Col6a1,Col6a2,Col6a3,Cthrc1,Efemp1,Gpc3,Hsp90aa1,Igfbp6,Il16,Lgals1,Loxl1,Lrig1,Lrrc15,Lrrtm1,Ltbp3,Mfap5,Mmp2,Ntn1,Plod3,Rtn4rl2,S100a10,S100a11,S100a6,Thbs3,Timp3,Vwa5a,Wnt2
query_1	TRUE	8.18377e-07	356	487	43	0.0882957	0.120787	GO:0003779	GO:MF	actin binding	12780	361	GO:0008092	IBA IEA,IDA ISO IBA IEA,ISO IEA,IBA IEA,IDA IBA IEA,IEA,IDA IEA,IDA IBA IEA,ISS ISO IBA IEA,IDA IEA,ISO IBA IEA,ISS ISO TAS IEA,IEA,TAS IEA,IBA,IBA,ISO IBA IEA,IBA,IMP ISS ISO IBA IEA,IBA IEA,ISO IBA IEA,ISS ISO IBA IEA,ISO IBA NAS IEA,IDA IBA IEA,IDA IPI,IBA,IBA,ISO IBA IEA,IDA IEA,IEA,IDA,ISO,ISO IBA IEA,IEA,IMP ISO IEA,IBA,IEA,IDA ISS ISO IBA IEA,ISS ISO IBA IEA,IDA IBA IEA,IDA ISS ISO IBA IEA…	Ablim3,Actn4,Anln,Cap1,Cfl2,Cxcr4,Diaph1,Eps8,Ezr,Fhdc1,Flii,Flna,Flnb,Flnc,Gas2l1,Iqgap1,Iqgap2,Iqgap3,Lima1,Mprip,Msn,Myo16,Myo1c,Myrip,Panx1,Pdlim4,Pdlim7,Pfn2,Plec,Ppp1r18,Rusc1,Sipa1l1,Ssh1,Stk38l,Syne1,Tagln2,Tln2,Tpm1,Tpm2,Tpm3,Tpm4,Wdr1,Ywhah
query_1	TRUE	1.93326e-06	7699	487	361	0.741273	0.0468892	GO:0005515	GO:MF	protein binding	12780	1492	GO:0005488	IEA,IBA IEA,IEA,IPI,ISS ISO IBA IEA,IPI,IDA IPI ISO IBA IEA,IPI ISO IBA TAS IEA,IPI,IPI ISO IEA,IEA,IPI,ISO IEA,IDA IPI,IBA,IPI ISO IEA,IEA,IPI ISO IEA,IPI ISO IEA,ISS ISO IEA,IPI ISO IBA IEA,IPI ISO,ISS ISO IBA IEA,IPI ISO IEA,IPI IEA,IEA,IEA,IPI ISO IEA,ISS ISO IEA,IPI ISS ISO IBA IEA,IPI IEA,IPI IEA,IPI IBA IEA,IDA IPI ISO IEA,IPI ISO IEA,IPI ISO IEA,IPI ISO IBA IEA,IPI ISO IEA,IPI IEA,IPI ISO…	Abl2,Ablim3,Abtb2,Acan,Ackr3,Acta2,Actn4,Adam8,Adamts1,Ahnak,Ahnak2,Aimp2,Akap13,Amotl2,Angptl2,Ank2,Ankrd52,Anln,Anxa1,Anxa11,Anxa2,Ap2a2,Apcdd1,Aqp1,Arhgap10,Arhgap17,Arhgap21,Arhgap29,Arl4c,Arvcf,Asap1,Aspn,Atad2,Atf4,Atf5,Atp2a2,Atp2b4,Axl,Bach2,Bag3,Baiap2,Bdkrb2,Bhlhe41,Bicc1,C1qtnf2,C1qtnf3,Cables2,Camk1d,Cap1,Capn2,Capns1,Cars,Casp12,Cast,Cavin1,Cavin3,Cbx5,Ccnyl1,Cd14,Cd248,Cd34,Cd47,Cdc…
query_1	TRUE	9.87912e-06	168	487	27	0.0554415	0.160714	GO:0051015	GO:MF	actin filament binding	12780	7930	GO:0003779|GO:0044877	IBA,IDA ISO IBA IEA,IDA IBA,ISS ISO IEA,IBA IEA,ISS ISO IEA,IEA,IEA,IBA,IBA,ISO IBA IEA,IBA,IMP ISS ISO IBA IEA,IBA,ISS ISO IBA,ISO IBA,IDA,IDA,ISO,IMP,IBA,IEA,IDA ISS ISO IBA,ISS ISO IBA,IDA IBA,IDA ISS ISO IBA IEA,ISS ISO IBA IEA	Ablim3,Actn4,Cfl2,Ezr,Flii,Flna,Flnb,Flnc,Gas2l1,Iqgap1,Iqgap2,Iqgap3,Lima1,Mprip,Myo16,Myo1c,Panx1,Plec,Sipa1l1,Syne1,Tagln2,Tln2,Tpm1,Tpm2,Tpm3,Tpm4,Wdr1
query_1	TRUE	7.45525e-05	815	487	67	0.137577	0.0822086	GO:0008092	GO:MF	cytoskeletal protein binding	12780	1544	GO:0005515	IBA IEA,IDA ISO IBA IEA,ISO IEA,ISO IEA,IEA,ISS ISO IEA,ISO IEA,ISO IEA,IBA IEA,ISO IEA,IDA IBA IEA,IBA,IBA,IBA,IEA,IDA IEA,IDA IBA IEA,ISS ISO IBA IEA,IDA IEA,ISO IBA IEA,ISS ISO TAS IEA,IEA,ISO TAS IEA,ISS ISO IBA IEA,IDA,ISO IEA,IBA,ISO IBA IEA,ISO IBA IEA,IEA,ISS ISO IBA IEA,IMP ISS ISO IBA IEA,IDA IBA IEA,IDA ISO IBA IEA,IBA IEA,ISO IBA IEA,ISS ISO IBA IEA,ISO IBA NAS IEA,IDA ISO IBA IEA,IDA…	Ablim3,Actn4,Ank2,Anln,Anxa2,Arl4c,Atf5,Axl,Cap1,Capn2,Cfl2,Clip4,Csrp1,Csrp2,Cxcr4,Diaph1,Eps8,Ezr,Fhdc1,Flii,Flna,Flnb,Flnc,Gas2l1,Gli1,Hsp90aa1,Iqgap1,Iqgap2,Iqgap3,Kif13a,Kif5b,Lima1,Map4,Map6,Mprip,Msn,Myo16,Myo1c,Myrip,Ndel1,Pacsin2,Panx1,Pdlim4,Pdlim7,Pfn2,Plec,Ppp1r18,Ppp2ca,Rab27b,Reep3,Rela,Rusc1,S100a6,Sipa1l1,Ssh1,Stk38l,Syne1,Synm,Tagln2,Tiam1,Tln2,Tpm1,Tpm2,Tpm3,Tpm4,Wdr1,Ywhah
query_1	TRUE	0.000228463	13	487	8	0.0164271	0.615385	GO:0044548	GO:MF	S100 protein binding	12780	6002	GO:0005515	ISO IEA,ISS ISO IEA,ISO IEA,ISO IEA,ISO IEA,ISO IEA,ISO IBA IEA,ISO IBA IEA	Ahnak,Anxa11,Anxa2,Atp2a2,Ezr,Iqgap1,S100a11,S100a6
query_1	TRUE	0.00641825	56	487	13	0.026694	0.232143	GO:0005200	GO:MF	structural constituent of cytoskeleton	12780	1349	GO:0005198	IMP,ISO IEA,IBA,ISO IBA,ISS ISO IBA IEA,IEA,TAS,TAS,IBA IEA,IBA IEA,IBA IEA,IBA IEA,IBA IEA	Actn4,Ank2,Lmna,Plec,Synm,Tln2,Tpm1,Tpm2,Tuba1a,Tubb2a,Tubb2b,Tubb4b,Tubb6

## Sheet: 4 cor_dn.lam_nc GO
query	significant	p_value	term_size	query_size	intersection_size	precision	recall	term_id	source	term_name	effective_domain_size	source_order	parents	evidence_codes	intersection
query_1	TRUE	1.54935e-06	151	323	22	0.0681115	0.145695	GO:0002181	GO:BP	cytoplasmic translation	12726	736	GO:0006412	IEA,NAS,NAS,NAS,ISO NAS,IBA,NAS,NAS,NAS,NAS,NAS,IMP,NAS,NAS,ISS ISO IBA NAS IEA,NAS IEA,NAS,NAS,ISS ISO NAS IEA,ISS ISO NAS IEA,ISS ISO NAS IEA,NAS	Eif3k,Fau,Rpl12,Rpl14,Rpl18a,Rpl22,Rpl23a,Rpl28,Rpl34,Rpl37,Rpl37a,Rpl39l,Rpl41,Rpl5,Rpl6,Rplp2,Rps15,Rps16,Rps21,Rps23,Rps26,Rps9
query_1	TRUE	1.42639e-05	51	323	13	0.0402477	0.254902	GO:0140236	GO:BP	translation at presynapse	12726	20272	GO:0140241	NAS,NAS,IDA IMP,NAS,NAS,NAS,NAS,NAS,NAS,NAS,NAS,NAS,NAS	Rpl12,Rpl14,Rpl22,Rpl23a,Rpl28,Rpl34,Rpl37,Rpl37a,Rpl5,Rpl6,Rplp2,Rps16,Rps26
query_1	TRUE	1.85888e-05	52	323	13	0.0402477	0.25	GO:0140241	GO:BP	translation at synapse	12726	20276	GO:0006412	NAS,NAS,IDA IMP NAS,NAS,NAS,NAS,NAS,NAS,NAS,NAS,NAS,NAS,NAS	Rpl12,Rpl14,Rpl22,Rpl23a,Rpl28,Rpl34,Rpl37,Rpl37a,Rpl5,Rpl6,Rplp2,Rps16,Rps26
query_1	TRUE	1.85888e-05	52	323	13	0.0402477	0.25	GO:0140242	GO:BP	translation at postsynapse	12726	20277	GO:0140241	NAS,NAS,NAS,NAS,NAS,NAS,NAS,NAS,NAS,NAS,NAS,NAS,NAS	Rpl12,Rpl14,Rpl22,Rpl23a,Rpl28,Rpl34,Rpl37,Rpl37a,Rpl5,Rpl6,Rplp2,Rps16,Rps26
query_1	TRUE	0.0039343	372	323	29	0.0897833	0.077957	GO:0016055	GO:BP	Wnt signaling pathway	12726	5147	GO:0007166|GO:0198738	ISO IEA,IMP IGI,IEA,IGI,IGI,ISO IEA,IDA IMP IGI ISO IBA IEA,ISS ISO IEA,IDA IBA IEA,IDA IMP IGI ISO IBA IEA,IMP,IMP,IMP IBA,IGI,IMP ISO IBA IEA,ISO IEA,IDA IMP IGI ISO IBA IEA,IDA IMP IGI IBA IEA,IEA,IEA,ISS ISO IBA,ISO IEA,IDA,IDA IBA IEA,IC,ISO IBA IEA,IMP ISS ISO IEA,IMP IGI IBA,IMP ISS ISO IBA IEA	Bambi,Barx1,Calcoco1,Cdh2,Celsr1,Cpe,Ctnnb1,Cyld,Daam2,Dkk1,Dlx5,Eda,Fgf10,Foxo3,Fzd9,Grem1,Lef1,Lrp5,Mesd,Ndrg2,Peg12,Pfdn5,Pitx2,Tcf7,Thra,Tle1,Tmem9,Vangl2,Znrf3
query_1	TRUE	0.0041691	373	323	29	0.0897833	0.077748	GO:0198738	GO:BP	cell-cell signaling by wnt	12726	20806	GO:0007267	ISO IEA,IMP IGI,IEA,IGI,IGI,ISO IEA,IDA IMP IGI ISO IBA IEA,ISS ISO IEA,IDA IBA IEA,IDA IMP IGI ISO IBA IEA,IMP,IMP,IMP IBA,IGI,IMP ISO IBA IEA,ISO IEA,IDA IMP IGI ISO IBA IEA,IDA IMP IGI IBA IEA,IEA,IEA,ISS ISO IBA,ISO IEA,IDA,IDA IBA IEA,IC,ISO IBA IEA,IMP ISS ISO IEA,IMP IGI IBA,IMP ISS ISO IBA IEA	Bambi,Barx1,Calcoco1,Cdh2,Celsr1,Cpe,Ctnnb1,Cyld,Daam2,Dkk1,Dlx5,Eda,Fgf10,Foxo3,Fzd9,Grem1,Lef1,Lrp5,Mesd,Ndrg2,Peg12,Pfdn5,Pitx2,Tcf7,Thra,Tle1,Tmem9,Vangl2,Znrf3
query_1	TRUE	0.0463242	129	323	15	0.0464396	0.116279	GO:0035107	GO:BP	appendage morphogenesis	12726	9113	GO:0009653|GO:0048736	IGI,IGI,IMP IGI,IDA IMP IGI,IGI,IGI,IMP,IMP,IMP,IGI,IGI,IGI,IMP,IMP,IMP ISS ISO IEA	Alx1,Bcl2l11,Bmp7,Ctnnb1,Dkk1,Dlx5,Fgf10,Grem1,Ift52,Lef1,Lrp5,Pitx2,Pkdcc,Tbx2,Tbx3
query_1	TRUE	0.0463242	129	323	15	0.0464396	0.116279	GO:0035108	GO:BP	limb morphogenesis	12726	9114	GO:0035107|GO:0060173	IGI,IGI,IMP IGI,IDA IMP IGI,IGI,IGI,IMP,IMP,IMP,IGI,IGI,IGI,IMP,IMP,IMP ISS ISO IEA	Alx1,Bcl2l11,Bmp7,Ctnnb1,Dkk1,Dlx5,Fgf10,Grem1,Ift52,Lef1,Lrp5,Pitx2,Pkdcc,Tbx2,Tbx3
query_1	TRUE	1.38587e-07	120	328	21	0.0640244	0.175	GO:0022626	GO:CC	cytosolic ribosome	12817	857	GO:0005829|GO:0005840	IDA ISO NAS IEA,IPI ISO IBA IEA,IDA IPI ISO IBA IEA,IDA IPI ISO IBA,IDA ISO IEA,IDA IPI ISO IBA IEA,IDA IPI ISO IBA IEA,IDA IPI ISO IBA IEA,IDA IPI ISO IBA IEA,IDA IPI ISO IBA IEA,IDA IBA,IDA IPI,IDA IPI ISO IBA,IDA IPI ISS ISO IBA IEA,IPI ISO IEA,IDA ISO IBA NAS IEA,IDA ISO IBA NAS IEA,IDA ISS ISO IBA NAS IEA,IDA ISS ISO IBA NAS IEA,IDA ISS ISO IBA NAS IEA,IDA ISO IBA NAS IEA	Fau,Rpl12,Rpl14,Rpl18a,Rpl22,Rpl23a,Rpl28,Rpl34,Rpl37,Rpl37a,Rpl39l,Rpl41,Rpl5,Rpl6,Rplp2,Rps15,Rps16,Rps21,Rps23,Rps26,Rps9
query_1	TRUE	1.17508e-05	60	328	14	0.0426829	0.233333	GO:0022625	GO:CC	cytosolic large ribosomal subunit	12817	856	GO:0015934|GO:0022626	IPI ISO IBA IEA,IDA IPI ISO IBA IEA,IDA IPI ISO IBA,IDA ISO IEA,IDA IPI ISO IBA IEA,IDA IPI ISO IBA IEA,IDA IPI ISO IBA IEA,IDA IPI ISO IBA IEA,IDA IPI ISO IBA IEA,IDA IBA,IDA IPI,IDA IPI ISO IBA,IDA IPI ISS ISO IBA IEA,IPI ISO IEA	Rpl12,Rpl14,Rpl18a,Rpl22,Rpl23a,Rpl28,Rpl34,Rpl37,Rpl37a,Rpl39l,Rpl41,Rpl5,Rpl6,Rplp2
query_1	TRUE	0.000133542	188	328	22	0.0670732	0.117021	GO:0044391	GO:CC	ribosomal subunit	12817	2076	GO:0005840|GO:1990904	IDA ISO NAS IEA,NAS,IPI ISO IBA IEA,IDA IPI ISO IBA IEA,IDA IPI ISO IBA,IDA ISO IEA,IDA IPI ISO IBA IEA,IDA IPI ISO IBA IEA,IDA IPI ISO IBA IEA,IDA IPI ISO IBA IEA,IDA IPI ISO IBA IEA,IDA IBA,IDA IPI,IDA IPI ISO IBA,IDA IPI ISS ISO IBA IEA,IPI ISO IEA,IDA ISO IBA NAS IEA,IDA ISS ISO IBA NAS IEA,IDA ISS ISO IBA NAS IEA,IDA ISS ISO IBA NAS IEA,IDA ISS ISO IBA NAS IEA,IDA ISO IBA NAS IEA	Fau,Gadd45gip1,Rpl12,Rpl14,Rpl18a,Rpl22,Rpl23a,Rpl28,Rpl34,Rpl37,Rpl37a,Rpl39l,Rpl41,Rpl5,Rpl6,Rplp2,Rps15,Rps16,Rps21,Rps23,Rps26,Rps9
query_1	TRUE	0.00337826	224	328	22	0.0670732	0.0982143	GO:0005840	GO:CC	ribosome	12817	389	GO:0043232	IDA ISO NAS IEA,NAS IEA,IPI ISO IBA NAS IEA,IDA IPI ISO IBA NAS IEA,IDA IPI ISO IBA IEA,IDA IMP ISS ISO NAS IEA,IDA IPI ISO IBA NAS IEA,IDA IPI ISO IBA NAS IEA,IDA IPI ISO IBA NAS IEA,IDA IPI ISO IBA NAS IEA,IDA IPI ISO IBA NAS IEA,IDA IBA IEA,IDA IPI IEA,IDA IPI ISO IBA NAS IEA,IDA IPI ISS ISO IBA NAS IEA,IPI ISO NAS IEA,IDA ISO IBA NAS IEA,IDA ISS ISO IBA NAS IEA,IDA ISS ISO IBA NAS IEA,IDA ISS…	Fau,Gadd45gip1,Rpl12,Rpl14,Rpl18a,Rpl22,Rpl23a,Rpl28,Rpl34,Rpl37,Rpl37a,Rpl39l,Rpl41,Rpl5,Rpl6,Rplp2,Rps15,Rps16,Rps21,Rps23,Rps26,Rps9
query_1	TRUE	0.0143335	117	328	15	0.0457317	0.128205	GO:0015934	GO:CC	large ribosomal subunit	12817	709	GO:0044391	NAS,IPI ISO IBA IEA,IDA IPI ISO IBA IEA,IDA IPI ISO IBA,IDA ISO IEA,IDA IPI ISO IBA IEA,IDA IPI ISO IBA IEA,IDA IPI ISO IBA IEA,IDA IPI ISO IBA IEA,IDA IPI ISO IBA IEA,IDA IBA,IDA IPI,IDA IPI ISO IBA,IDA IPI ISS ISO IBA IEA,IPI ISO IEA	Gadd45gip1,Rpl12,Rpl14,Rpl18a,Rpl22,Rpl23a,Rpl28,Rpl34,Rpl37,Rpl37a,Rpl39l,Rpl41,Rpl5,Rpl6,Rplp2
query_1	TRUE	7.32692e-06	160	331	22	0.0664653	0.1375	GO:0003735	GO:MF	structural constituent of ribosome	12780	353	GO:0005198	IDA ISO IEA,IEA,ISO IBA IEA,IDA ISO IBA IEA,IDA ISO IEA,IDA ISO IBA IEA,IDA ISO IBA IEA,IDA ISO IEA,IDA ISO IBA IEA,IDA ISO IEA,IDA ISO IEA,IDA IEA,IDA IEA,IDA ISO IBA IEA,IDA ISO IBA IEA,ISO IEA,IDA ISO IBA IEA,IDA ISO IBA IEA,IDA ISO IBA IEA,IDA ISS ISO IBA IEA,IDA ISO IBA IEA,IDA ISO IBA IEA	Fau,Mrps35,Rpl12,Rpl14,Rpl18a,Rpl22,Rpl23a,Rpl28,Rpl34,Rpl37,Rpl37a,Rpl39l,Rpl41,Rpl5,Rpl6,Rplp2,Rps15,Rps16,Rps21,Rps23,Rps26,Rps9
query_1	TRUE	0.0139239	478	331	33	0.0996979	0.0690377	GO:0005198	GO:MF	structural molecule activity	12780	1347	GO:0003674	IMP ISO IBA,IMP ISO IBA,IEA,IBA RCA IC IEA,IBA RCA,IBA RCA IEA,IDA ISO IEA,IEA,ISO IEA,IEA,IEA,IEA,ISO IBA IEA,IDA ISO IBA IEA,IDA ISO IEA,IDA ISO IBA IEA,IDA ISO IBA IEA,IDA ISO IEA,IDA ISO IBA IEA,IDA ISO IEA,IDA ISO IEA,IDA IEA,IDA IEA,IDA ISO IBA IEA,IDA ISO IBA IEA,ISO IEA,IDA ISO IBA IEA,IDA ISO IBA IEA,IDA ISO IBA IEA,IDA ISS ISO IBA IEA,IDA ISO IBA IEA,IDA ISO IBA IEA,RCA	Bglap,Bglap2,Clta,Col11a2,Col22a1,Col24a1,Fau,H1f0,Hmgcl,Hspb2,Mrps35,Myh11,Rpl12,Rpl14,Rpl18a,Rpl22,Rpl23a,Rpl28,Rpl34,Rpl37,Rpl37a,Rpl39l,Rpl41,Rpl5,Rpl6,Rplp2,Rps15,Rps16,Rps21,Rps23,Rps26,Rps9,Spock2

## Sheet: 5 cor_nc.lam_up GO
query	significant	p_value	term_size	query_size	intersection_size	precision	recall	term_id	source	term_name	effective_domain_size	source_order	parents	evidence_codes	intersection
query_1	TRUE	5.38994e-24	1758	607	187	0.308072	0.106371	GO:0002376	GO:BP	immune system process	12726	913	GO:0008150	IMP,IEA,IMP IGI,IEA,IDA ISO IBA NAS IEA,IDA,IMP,IMP,IMP,IBA,ISO IEA,IMP ISO,IDA IMP ISO IBA IEA,IEA,IMP IGI ISO NAS IEA,ISO NAS IEA,IEA,IDA IMP ISO IBA IEA,IMP IBA IEA,IMP ISO NAS,ISO IBA IEA,IDA IMP ISS ISO IBA IEA,ISO IBA,IMP,IDA IMP ISO IEA,IMP IGI,IDA ISO IBA IEA,IDA IBA,IDA,IMP,IDA IGI,IDA IMP ISO IBA IEA,IMP NAS IEA,ISO IEA,IMP IGI,IDA IGI,IDA IMP IBA IEA,IMP,ISO IBA IEA,IDA,IDA ISO IEA,IDA…	Ace,Adgre1,Adgrf5,Ahr,Aim2,Apbb1ip,Apoe,Arhgef5,Bcl3,Bcl6b,Blnk,Bpgm,Btk,Btla,C1qa,C1qc,C1ra,C3,C4b,Casp1,Ccl9,Ccr1,Ccr3,Cd151,Cd36,Cd37,Cd38,Cd5,Cd9,Cebpa,Cebpb,Cfh,Cfp,Chd7,Cited2,Clec2d,Clec4n,Clptm1,Cmklr1,Cmtm3,Colec12,Csf1,Csf2rb,Csf2rb2,Cst7,Ctla2a,Ctss,Cx3cl1,Cxcl12,Cxcl16,Dapk1,Dock10,Dock8,Dtx3l,Dysf,Endod1,Enpp1,Enpp2,Epas1,Erap1,Ets1,F11r,Fcer1g,Fcgrt,Fcrlb,Fgl2,Fgr,Flt1,Fyb,Gja1,Gper…
query_1	TRUE	6.45915e-23	993	607	130	0.214168	0.130916	GO:0040011	GO:BP	locomotion	12726	10240	GO:0008150	ISO IEA,ISO IBA IEA,ISO IEA,IMP,IMP,IEA,ISO IEA,ISO IEA,ISO IEA,ISO IBA IEA,IMP,IDA,IEA,IMP,IBA IEA,IDA IMP ISS ISO IBA IEA,IDA ISO IBA IEA,ISO IEA,ISO,IDA,ISO IEA,ISO IEA,IMP,ISO IEA,ISO IEA,ISO IBA IEA,IEA,IEA,IDA,IGI ISO IEA,IDA ISS ISO IBA IEA,IDA IGI ISO IBA IEA,IDA ISO IBA IEA,IMP ISO IEA,ISO IBA IEA,IMP ISO IBA IEA,IMP,IEA,IDA,IDA TAS,ISO IEA,ISO,ISS ISO IEA,IMP IBA,ISS ISO IEA,ISS ISO IBA…	Abcc1,Abi3,Ace,Adamts9,Adgrg1,Agt,Angpt2,Apoe,Arhgap18,Arhgap4,Arhgef5,Atp1b2,Bin2,Ccbe1,Ccl9,Ccr1,Ccr3,Cd151,Cd63,Cd9,Cdh13,Cdh5,Cfap45,Cited2,Cldn5,Cmklr1,Cmtm3,Cmtm8,Col18a1,Csf1,Cx3cl1,Cxcl12,Cxcl16,Cyp1b1,Dock10,Dock8,Dysf,Ecscr,Efna1,Egfl7,Enpp2,Epcam,Ets1,Fcer1g,Fermt3,Fgf1,Fgf21,Fgr,Flt1,Foxc2,Furin,Gcnt2,Gja1,Glul,Gper1,Gpnmb,Gpr183,Gpsm3,Has2,Hmox1,Icam1,Il34,Ip6k3,Itga2,Itga4,Itga6,Itg…
query_1	TRUE	2.95911e-22	5955	607	412	0.678748	0.0691856	GO:0050896	GO:BP	response to stimulus	12726	13774	GO:0008150	IDA ISO IEA,IDA ISS ISO IEA,IMP ISO IEA,IDA ISO IEA,ISO,ISO,IDA ISS ISO IEA,IMP,IMP ISO IEA,IGI,IEP,IBA IEA,IBA IEA,IMP ISS ISO IBA IEA,IBA IEA,IEA,IEA,IEA,IMP ISO IEA,IDA IMP ISO IBA NAS IEA,IMP IGI IEP ISS ISO IEA,ISO IEA,IDA IMP IGI ISO IEA,ISO IBA TAS IEA,NAS IEA,IMP,ISS,IDA IEA,IMP ISS ISO IBA IEA,IMP ISO,IMP IGI ISO IEA,ISO IBA IEA,IEA,IEA,IEA,IMP IEA,IEA,ISS ISO IEA,IDA IMP ISO IEA,IMP ISO…	Abca1,Abcb4,Abcc1,Abcg1,Abcg3,Abi1,Abi3,Acadm,Ace,Adamts4,Adamts9,Adgre1,Adgrf5,Adgrg1,Adgrl4,Adssl1,Agt,Ahr,Aifm2,Aim2,Aldh1a2,Aldh3b1,Alpl,Angpt2,Angptl4,Ank,Aox3,Apbb1ip,Aplnr,Apobec1,Apoe,Arhgap18,Arhgap30,Arhgap4,Arhgap9,Arhgef5,Arpc1b,Asah2,Asic3,Atp1a1,Atp6ap2,Atp6v1a,Atp6v1g1,Bcar3,Bcl3,Bin2,Blnk,Bpgm,Btk,Btla,C1qa,C1qc,C1qtnf9,C1ra,C3,C4b,Calcr,Calcrl,Capn3,Car8,Casp1,Cav2,Ccbe1,Ccdc3,Cc…
query_1	TRUE	4.06068e-22	2337	607	220	0.362438	0.0941378	GO:0051239	GO:BP	regulation of multicellular organismal process	12726	14037	GO:0032501|GO:0050789	IMP,IMP ISO IEA,ISO,IMP,IMP,IEA,IEA,IDA IMP IGI ISO IEA,IDA,IDA ISO TAS IEA,IMP,ISS ISO IEA,IMP ISO IBA IEA,ISO IEA,IMP ISO,ISO IEA,IMP ISO IEA,IBA,IMP ISO IEA,ISO IEA,IMP ISO IEA,IMP,ISO,IDA,IDA IMP ISO NAS,IDA IMP ISO IEA,ISO,ISO,IMP ISO IEA,IDA IMP,IGI,IDA ISO IBA IEA,IDA IBA,ISO,ISS ISO IEA,ISO IEA,IMP,IDA IMP IGI ISS ISO IEA,IMP,IMP ISO IEA,ISO IEA,IDA,IDA,IMP,IMP,IDA,IDA IMP IGI ISO IBA IEA…	Abca1,Ace,Adam12,Adamts9,Adgrf5,Agt,Ahr,Aim2,Alpl,Angpt2,Ank,Aplnr,Apoe,Arhgap4,Atp1a1,Atp6ap2,Bcl3,Bcl6b,Btk,C1qc,C3,Calcr,Calcrl,Capn3,Casp1,Ccbe1,Ccl9,Ccr1,Ccr3,Cd36,Cd37,Cd38,Cd5,Cd63,Cd9,Cdh5,Cebpa,Cebpb,Chd7,Cited2,Cldn5,Clec2d,Clec4n,Clptm1,Cmklr1,Col18a1,Csf1,Cst3,Cst7,Ctla2a,Cx3cl1,Cxcl12,Cyfip1,Cyp1b1,Dhrs3,Dmp1,Dock8,Draxin,Dusp6,Ecscr,Efna1,Enpp2,Epas1,Erap1,Ets1,F11r,Fabp4,Fam20c,Fce…
query_1	TRUE	1.77771e-20	2030	607	197	0.324547	0.0970443	GO:0007166	GO:BP	cell surface receptor signaling pathway	12726	2761	GO:0007165	IEA,IEA,IEA,IEA,IEA,IEA,ISO IEA,ISO IBA TAS IEA,ISO IEA,IMP ISS ISO IBA IEA,ISS ISO IEA,ISO IEA,ISO IBA IEA,ISO IBA IEA,IEA,IMP,IEA,IEA,ISO,IGI ISO IBA IEA,ISO IEA,ISS ISO IEA,IBA,ISO,IEA,IDA,ISO IEA,IMP ISS ISO IBA IEA,ISO IEA,ISO IEA,IDA ISO NAS IEA,IDA IMP IBA,IDA IMP,ISO IEA,IMP ISO IEA,IMP,IBA,IDA,ISO IBA IEA,IDA ISO IEA,IDA ISO IBA IEA,ISO IBA IEA,IDA IMP ISO IBA IEA,ISO IBA IEA,IMP,IMP,IMP…	Abca1,Adgre1,Adgrf5,Adgrg1,Adgrl4,Agt,Aim2,Angpt2,Apoe,Atp6ap2,Bcar3,Bcl3,Blnk,Btk,Btla,C3,Calcr,Calcrl,Casp1,Cav2,Ccbe1,Ccdc3,Ccl9,Ccr1,Ccr3,Cd36,Cd38,Cd63,Cdh13,Cdh5,Cebpa,Chrdl1,Cited2,Cldn5,Clec14a,Clec4n,Cmklr1,Cmtm3,Crlf1,Csf1,Csf2rb,Csf2rb2,Cx3cl1,Cxcl12,Cyfip1,Cyp1b1,Dapk1,Dgkd,Dgki,Dkk2,Dok3,Draxin,Dtx3l,Efna1,Egfl7,Enpp1,Fam20c,Fcer1g,Fcrlb,Fermt3,Fgf1,Fgf21,Fgr,Flt1,Foxc1,Foxc2,Foxd1,F…
query_1	TRUE	1.95793e-20	1922	607	190	0.313015	0.0988554	GO:0009605	GO:BP	response to external stimulus	12726	3570	GO:0050896	IDA IEA,IMP ISO IEA,IMP,ISO IEA,IGI,IEP,IEA,IEA,IDA IMP ISO IBA NAS IEA,IEA,IMP IGI IEA,ISO IEA,NAS,ISO,IMP IGI ISO IEA,IMP,IMP,ISO,IMP ISO IEA,IEA,IMP,IDA ISO IEA,IEA,IEA,IEA,IMP IEP IEA,IEA,IDA,IDA IMP ISS ISO IBA NAS,IEP,IBA IEA,IDA IMP ISS ISO IBA IEA,IDA ISO IBA IEA,IDA IMP IEP ISS ISO IEA,IGI,ISS ISO IEA,ISS ISO IEA,ISO IEA,ISO IEA,IMP,IMP IGI ISO,IMP ISO IEA,IMP IEA,IEP,IEA,IDA IGI,IDA IMP…	Abca1,Abcc1,Acadm,Ace,Adamts4,Adamts9,Adssl1,Ahr,Aim2,Aldh1a2,Alpl,Angpt2,Angptl4,Apobec1,Apoe,Arhgef5,Asic3,Atp1a1,Bcl3,Bin2,Bpgm,Btk,C1qa,C1qc,C1ra,C3,C4b,Capn3,Casp1,Ccdc80,Ccl9,Ccr1,Ccr3,Cd36,Cd37,Cd63,Cd9,Cdh13,Cdh5,Cebpa,Cebpb,Cfh,Cfp,Chd7,Cited2,Clec2d,Clec4n,Cmklr1,Cmtm3,Cmtm8,Cntn2,Colec12,Cotl1,Csf1,Cst7,Ctla2a,Ctss,Cx3cl1,Cxcl12,Cxcl16,Cyp1b1,Dapk1,Dnajc15,Dtx3l,Dysf,Ecscr,Endod1,Enpp2…
query_1	TRUE	3.39658e-20	852	607	114	0.187809	0.133803	GO:2000145	GO:BP	regulation of cell motility	12726	26166	GO:0040012|GO:0048870|GO:0050794	ISO IEA,ISO IBA IEA,ISO IEA,IMP,IMP,IEA,ISO IEA,ISO IEA,ISO IEA,ISO IBA IEA,IDA,IMP,ISS ISO IEA,ISO IEA,ISO,IDA,ISO IEA,ISO IEA,IMP,ISO IEA,ISO IEA,ISO IBA IEA,IDA,IGI ISO IEA,ISO IEA,IDA IGI ISO IEA,ISO IBA IEA,IMP ISO IEA,ISO IBA IEA,IMP ISO IBA IEA,IMP,IDA,IDA TAS,ISO IEA,ISO,ISS ISO IEA,ISS ISO IEA,ISS ISO IBA IEA,IBA,IMP,IEA,IDA,ISO,ISO IEA,IEA,IMP ISO IEA,ISS ISO IEA,ISO IEA,ISS ISO IEA,IMP…	Abcc1,Abi3,Ace,Adamts9,Adgrg1,Agt,Angpt2,Apoe,Arhgap18,Arhgap4,Atp1b2,Ccbe1,Ccr1,Cd151,Cd63,Cd9,Cdh13,Cdh5,Cfap45,Cited2,Cldn5,Cmklr1,Col18a1,Csf1,Cx3cl1,Cxcl12,Cxcl16,Cyp1b1,Dock10,Dock8,Dysf,Efna1,Egfl7,Enpp2,Epcam,Ets1,Fermt3,Fgf1,Fgf21,Fgr,Flt1,Foxc2,Furin,Gcnt2,Gja1,Glul,Gper1,Gpnmb,Gpr183,Gpsm3,Has2,Hmox1,Icam1,Il34,Itga2,Itga4,Itga6,Itgav,Itgb3,Jag1,Jup,Kdr,Kitl,Lbp,Lgmn,Lgr6,Lyn,Map2k3,Mc…
query_1	TRUE	1.22216e-19	1128	607	134	0.220758	0.118794	GO:0002682	GO:BP	regulation of immune system process	12726	1207	GO:0002376|GO:0050789	IMP,IEA,IDA ISO IBA NAS IEA,IMP,IBA,ISO IEA,IDA IMP ISO IBA IEA,IEA,IMP ISO NAS IEA,ISO NAS IEA,IEA,IDA IMP ISO IBA IEA,IMP IBA IEA,IMP NAS,ISO,IMP ISS ISO IEA,IDA IMP ISO IEA,IMP IGI,IDA ISO IBA IEA,IDA IBA,IDA,IMP,IDA IGI,IDA IMP ISO IBA IEA,IMP NAS IEA,IDA IGI,IMP,IMP,ISO IBA IEA,IDA,ISO IEA,IDA IMP IGI ISO IBA IEA,IMP IBA,IMP,ISO IEA,ISO IEA,IMP ISO IBA IEA,IMP,ISS ISO IEA,IDA IMP ISO IBA IEA…	Adgrf5,Ahr,Aim2,Apoe,Bcl6b,Blnk,Btk,Btla,C1qa,C1qc,C1ra,C3,C4b,Casp1,Ccl9,Ccr1,Cd36,Cd37,Cd38,Cd5,Cd9,Cebpa,Cebpb,Cfh,Cfp,Clec2d,Clec4n,Clptm1,Cmklr1,Cmtm3,Colec12,Csf1,Cst7,Ctla2a,Cx3cl1,Cxcl12,Dock8,Dysf,Ets1,Fcer1g,Fcrlb,Fgl2,Fgr,Fyb,Gper1,Gpnmb,Gpr183,Gpr55,Gprc5b,Gpsm3,Gpx1,H2-D1,Hmox1,Icam1,Ifi207,Il2ra,Il2rg,Il34,Inhba,Inpp5d,Irf5,Itga2,Itga4,Itgam,Itgb3,Jag1,Kitl,Klhl6,Lamp2,Lbp,Lgmn,Lgr4…
query_1	TRUE	1.29067e-19	878	607	115	0.189456	0.130979	GO:0040012	GO:BP	regulation of locomotion	12726	10241	GO:0040011|GO:0050789	ISO IEA,ISO IBA IEA,ISO IEA,IMP,IMP,IEA,ISO IEA,ISO IEA,ISO IEA,ISO IBA IEA,IDA,IMP,ISS ISO IEA,ISO IEA,ISO,IDA,ISO IEA,ISO IEA,IMP,ISO IEA,ISO IEA,ISO IBA IEA,IDA,IGI ISO IEA,ISO IEA,IDA IGI ISO IBA IEA,ISO IBA IEA,IMP ISO IEA,ISO IBA IEA,IMP ISO IBA IEA,IMP,IDA,IDA TAS,ISO IEA,ISO,ISS ISO IEA,ISS ISO IEA,ISS ISO IBA IEA,IBA,IMP,IEA,IDA,ISO,ISO IEA,IEA,IMP ISO IEA,ISS ISO IEA,ISO IEA,ISS ISO IEA…	Abcc1,Abi3,Ace,Adamts9,Adgrg1,Agt,Angpt2,Apoe,Arhgap18,Arhgap4,Atp1b2,Ccbe1,Ccr1,Cd151,Cd63,Cd9,Cdh13,Cdh5,Cfap45,Cited2,Cldn5,Cmklr1,Col18a1,Csf1,Cx3cl1,Cxcl12,Cxcl16,Cyp1b1,Dock10,Dock8,Dysf,Efna1,Egfl7,Enpp2,Epcam,Ets1,Fermt3,Fgf1,Fgf21,Fgr,Flt1,Foxc2,Furin,Gcnt2,Gja1,Glul,Gper1,Gpnmb,Gpr183,Gpsm3,Has2,Hmox1,Icam1,Il34,Itga2,Itga4,Itga6,Itgav,Itgb3,Jag1,Jup,Kdr,Kitl,Lbp,Lgmn,Lgr6,Lyn,Map2k3,Mc…
query_1	TRUE	1.78269e-19	1229	607	141	0.23229	0.114727	GO:0016477	GO:BP	cell migration	12726	5292	GO:0048870	ISO IEA,ISO IBA IEA,ISO IEA,IMP,IMP ISS ISO IEA,IEA,ISO IEA,ISO IEA,ISO IBA IEA,IMP,IDA IMP,IEA,IMP,IBA IEA,IDA IMP ISS ISO IBA IEA,ISO IBA,IMP ISO IBA IEA,ISS ISO IEA,IDA ISO IEA,ISO IEA,ISO IEA,ISO IEA,ISO IEA,IMP IBA,ISO IBA IEA,IDA,IGI ISO IEA,IDA ISS ISO IBA IEA,IDA IMP IGI ISO IBA IEA,IDA ISO IBA IEA,IMP ISO IEA,ISO IBA IEA,IMP IGI ISO IBA IEA,IMP,IDA ISO IEA,IDA TAS,ISO IEA,ISS ISO IEA,ISO…	Abcc1,Abi3,Ace,Adamts9,Adgrg1,Agt,Angpt2,Apoe,Arhgap4,Arhgef5,Atp1b2,Bin2,Ccbe1,Ccl9,Ccr1,Ccr3,Cd151,Cd63,Cd9,Cdh13,Cdh5,Cited2,Cldn5,Clec14a,Cmklr1,Col18a1,Csf1,Cx3cl1,Cxcl12,Cxcl16,Cyp1b1,Dock10,Dock8,Dysf,Efna1,Egfl7,Enpp2,Ets1,F11r,Fap,Fcer1g,Fermt3,Fgf1,Fgf21,Fgr,Flt1,Fmnl1,Foxc1,Foxc2,Furin,Gcnt2,Gfra1,Gja1,Glul,Gpc4,Gper1,Gpnmb,Gpr183,Gpsm3,Gpx1,Has2,Hexb,Hmox1,Icam1,Il34,Itga2,Itga4,Itga6…
query_1	TRUE	2.16713e-19	820	607	110	0.181219	0.134146	GO:0030334	GO:BP	regulation of cell migration	12726	7017	GO:0016477|GO:2000145	ISO IEA,ISO IBA IEA,ISO IEA,IMP,IMP,IEA,ISO IEA,ISO IEA,ISO IBA IEA,IDA,IMP,ISS ISO IEA,ISO IEA,ISO,IDA,ISO IEA,ISO IEA,ISO IEA,ISO IEA,ISO IBA IEA,IDA,IGI ISO IEA,ISO IEA,IDA IGI ISO IEA,ISO IBA IEA,IMP ISO IEA,ISO IBA IEA,IMP ISO IBA IEA,IMP,IDA,IDA TAS,ISO IEA,ISS ISO IEA,ISS ISO IEA,ISS ISO IBA IEA,IBA,IMP,IEA,IDA,ISO,ISO IEA,IEA,IMP ISO IEA,ISS ISO IEA,ISO IEA,ISS ISO IEA,IMP,ISO IEA,ISO IEA…	Abcc1,Abi3,Ace,Adamts9,Adgrg1,Agt,Angpt2,Apoe,Arhgap4,Atp1b2,Ccbe1,Ccr1,Cd151,Cd63,Cd9,Cdh13,Cdh5,Cited2,Cldn5,Cmklr1,Col18a1,Csf1,Cx3cl1,Cxcl12,Cxcl16,Cyp1b1,Dock10,Dock8,Dysf,Efna1,Egfl7,Enpp2,Ets1,Fermt3,Fgf1,Fgf21,Fgr,Flt1,Foxc2,Furin,Gcnt2,Gja1,Glul,Gper1,Gpnmb,Gpr183,Gpsm3,Has2,Hmox1,Icam1,Il34,Itga2,Itga4,Itga6,Itgav,Itgb3,Jag1,Jup,Kdr,Kitl,Lbp,Lgmn,Lgr6,Lyn,Map2k3,Mcam,Met,Mitf,Mmp9,Mmrn2…
query_1	TRUE	5.11719e-19	1327	607	147	0.242175	0.110776	GO:0048870	GO:BP	cell motility	12726	13538	GO:0009987	ISO IEA,ISO IBA IEA,ISO IEA,IMP,IMP ISS ISO IEA,IEA,ISO IEA,ISO IEA,ISO IEA,ISO IBA IEA,IMP,IDA IMP,IEA,IMP,IBA IEA,IDA IMP ISS ISO IBA IEA,ISO IBA,IMP ISO IBA IEA,ISS ISO IEA,IDA ISO IEA,ISO IEA,ISO IEA,IMP ISO IEA,ISO IEA,ISO IEA,IMP IBA,ISO IBA IEA,IDA,IGI ISO IEA,IDA ISS ISO IBA IEA,IDA IMP IGI ISO IBA IEA,IDA ISO IBA IEA,IMP ISO IEA,ISO IBA IEA,IMP IGI ISO IBA IEA,IMP,IDA ISO IEA,IDA TAS,ISO…	Abcc1,Abi3,Ace,Adamts9,Adgrg1,Agt,Angpt2,Apoe,Arhgap18,Arhgap4,Arhgef5,Atp1b2,Bin2,Ccbe1,Ccl9,Ccr1,Ccr3,Cd151,Cd63,Cd9,Cdh13,Cdh5,Cfap45,Cited2,Cldn5,Clec14a,Cmklr1,Col18a1,Csf1,Cx3cl1,Cxcl12,Cxcl16,Cyp1b1,Dock10,Dock8,Dysf,Efna1,Egfl7,Enpp2,Epcam,Ets1,F11r,Fap,Fcer1g,Fermt3,Fgf1,Fgf21,Fgr,Flt1,Fmnl1,Foxc1,Foxc2,Furin,Gcnt2,Gfra1,Gja1,Glul,Gpc4,Gper1,Gpnmb,Gpr183,Gpsm3,Gpx1,Has2,Hexb,Hmox1,Icam1,…
query_1	TRUE	1.04959e-18	640	607	94	0.15486	0.146875	GO:0001568	GO:BP	blood vessel development	12726	358	GO:0001944|GO:0048856	ISO IEA,ISO,IMP,IGI,ISS ISO IEA,IMP,IDA IMP IGI ISO IBA TAS IEA,IEA,IMP ISS ISO IBA IEA,IGI,IMP,ISO IBA IEA,IDA ISS IEA,IMP ISO IEA,ISO IBA IEA,IMP ISO IEA,IMP,IMP IGI,IMP,ISO IEA,IMP,IDA IMP IBA,IMP,IMP,IMP,IMP,IMP ISO IBA IEA,IDA IEA,IEP IEA,IMP,ISS IEA,IMP IEA,IMP,ISS ISO IEA,IEA,ISS ISO TAS IEA,IEA,IMP IGI IEA,IDA IMP IGI,IMP,IMP,IMP,IMP,IMP ISO IEA,ISO IEA,IMP,IMP,ISO IEA,IMP,ISO IEA,IMP IBA…	Ace,Adam12,Adamts9,Adgrf5,Adgrg1,Aldh1a2,Angpt2,Angptl4,Aplnr,Apoe,C3,Calcrl,Ccbe1,Ccr3,Cdh13,Cdh5,Cfh,Chd7,Cited2,Cldn5,Clec14a,Col18a1,Cx3cl1,Cxcl12,Cyp1b1,Dysf,Ecscr,Efna1,Egfl7,Elk3,Emcn,Epas1,Erap1,Ets1,Fap,Fgf1,Flt1,Foxc1,Foxc2,Foxo1,Foxs1,Gja1,Gja4,Glul,Gper1,Gpx1,Has2,Hmox1,Hs6st1,Il6ra,Itgav,Itgb2,Itgb3,Jag1,Jup,Kdr,Mcam,Mmp9,Mmrn2,Myo1e,Ndst1,Notch1,Notch4,Nrp1,Pdgfb,Pdgfrb,Pecam1,Pik3c…
query_1	TRUE	4.39606e-18	5016	607	356	0.586491	0.0709729	GO:0032501	GO:BP	multicellular organismal process	12726	7883	GO:0008150	IMP ISO IEA,ISO IEA,IMP,ISO,IDA IMP,ISS,IMP,IDA IMP ISO IBA IEA,ISO,IMP,IMP IGI,IMP ISS ISO IEA,IEA,IEA,IDA IMP IGI ISO IEA,IMP IGI ISO TAS IEA,IDA IMP IGI,IDA IMP IGI ISO IBA TAS IEA,IEA,IDA IMP,IDA,IMP ISS ISO IBA IEA,IGI IBA,IMP IGI ISS ISO IBA IEA,ISO IEA,IMP,IMP,IMP ISO IEA,IMP IGI ISO,IDA IMP,IMP ISO IEA,IMP,IMP ISO IEA,IBA,IEA,IMP ISO,IMP ISO IEA,IMP IGI,ISO IEA,IDA,IMP IGI ISO IEA,IMP,IMP…	Abca1,Abcc1,Abcg1,Abcg3,Abi1,Abi3,Acadm,Ace,Adam12,Adamts9,Adgrf5,Adgrg1,Agt,Ahr,Aim2,Aldh1a2,Alpl,Angpt2,Angptl4,Ank,Apbb1ip,Aplnr,Aplp2,Apoe,Arhgap4,Arhgef5,Asah2,Asic3,Atp1a1,Atp1b2,Atp6ap2,Bcar3,Bcl3,Bcl6b,Blnk,Bpgm,Btk,C1qa,C1qc,C1qtnf9,C3,Calcr,Calcrl,Capn3,Casp1,Cbr3,Ccbe1,Ccl9,Ccr1,Ccr3,Cd151,Cd36,Cd37,Cd38,Cd5,Cd63,Cd9,Cdh13,Cdh5,Cebpa,Cebpb,Cebpd,Cfap45,Cfh,Chd7,Chrdl1,Cited2,Cldn5,Clec…
query_1	TRUE	8.11155e-18	670	607	95	0.156507	0.141791	GO:0001944	GO:BP	vasculature development	12726	560	GO:0048731|GO:0072359	ISO IEA,ISO,IMP,IGI,ISS ISO IEA,IMP,IDA IMP IGI ISO IBA TAS IEA,IEA,IMP ISS ISO IBA IEA,IGI,IMP,ISO IBA IEA,IDA IMP ISS ISO IEA,IMP ISO IEA,ISO IBA IEA,IMP ISO IBA IEA,IMP,IMP IGI,IMP IGI,ISO IEA,IMP,IDA IMP IBA,IMP,IMP IEA,IMP,IMP,IMP ISO IBA IEA,IDA IEA,IEP IEA,IMP,ISS IEA,IMP IEA,IMP,ISS ISO IEA,IEA,ISS ISO TAS IEA,IEA,IMP IGI IEA,IDA IMP IGI ISS ISO IEA,IMP,IMP,IMP,IMP,IMP ISO IEA,ISO IEA,IMP…	Ace,Adam12,Adamts9,Adgrf5,Adgrg1,Aldh1a2,Angpt2,Angptl4,Aplnr,Apoe,C3,Calcrl,Ccbe1,Ccr3,Cdh13,Cdh5,Cfh,Chd7,Cited2,Cldn5,Clec14a,Col18a1,Cx3cl1,Cxcl12,Cyp1b1,Dysf,Ecscr,Efna1,Egfl7,Elk3,Emcn,Epas1,Erap1,Ets1,Fap,Fgf1,Flt1,Foxc1,Foxc2,Foxo1,Foxs1,Gja1,Gja4,Glul,Gper1,Gpx1,Has2,Hmox1,Hs6st1,Il6ra,Itgav,Itgb2,Itgb3,Jag1,Jup,Kdr,Mcam,Mmp9,Mmrn2,Myo1e,Ndst1,Nfatc1,Notch1,Notch4,Nrp1,Pdgfb,Pdgfrb,Pecam…
query_1	TRUE	1.75051e-17	2096	607	194	0.319605	0.0925573	GO:0009653	GO:BP	anatomical structure morphogenesis	12726	3608	GO:0032502|GO:0048856	IDA IMP,ISS,ISO IEA,ISO,IMP,IGI,IMP ISS ISO IEA,IEA,IMP IGI TAS,IMP IEA,IDA IMP IGI ISO IBA TAS IEA,IEA,IDA IMP,IMP ISS ISO IEA,IBA,IGI ISO,ISO IEA,ISO IEA,ISO IEA,IMP,IMP,IMP,ISO IBA IEA,IMP,ISO,IDA IMP ISS ISO IEA,IMP ISO IEA,ISO IEA,IMP,IDA,IDA IMP,ISO IBA IEA,IBA,ISO IBA IEA,IDA ISO,IMP,IMP IGI ISO IBA IEA,IMP IGI,ISO IEA,IMP,ISO IBA,IDA IMP IBA,IMP,IMP IGI,IMP,ISO,IMP,IMP ISO IBA IEA,IMP ISS…	Abi1,Abi3,Ace,Adam12,Adamts9,Adgrf5,Adgrg1,Agt,Aldh1a2,Alpl,Angpt2,Angptl4,Ank,Aplnr,Aplp2,Apoe,Arhgap18,Arhgap4,Atp6ap2,Bcar3,Bcl3,C3,Calcrl,Capn3,Casp1,Ccbe1,Ccr3,Cd151,Cd36,Cd53,Cd9,Cdh13,Cdh15,Cdh5,Cebpb,Cfh,Chd7,Cited2,Cldn5,Clec14a,Cntn2,Col18a1,Col25a1,Cryaa,Csf1,Cst3,Cx3cl1,Cxcl12,Cyfip1,Cyp1b1,Dhrs3,Dmp1,Dock10,Draxin,Dusp2,Dysf,Ecscr,Efna1,Egfl7,Elk3,Emb,Emcn,Enpp2,Epas1,Erap1,Ets1,F11r…
query_1	TRUE	5.16176e-17	969	607	117	0.192751	0.120743	GO:0048646	GO:BP	anatomical structure formation involved in morphogenesis	12726	13329	GO:0009653|GO:0032502	IMP,ISO IEA,ISO,IMP,IMP ISS ISO IEA,IMP IGI,IDA IGI ISO IBA TAS IEA,IEA,IMP ISS ISO IEA,IMP,IMP,ISO IBA IEA,IMP,ISO,IDA IMP ISS ISO IEA,IMP ISO IEA,IMP,IDA,IDA IMP,ISO IBA IEA,ISO IEA,IMP,IMP,ISO IEA,IMP,IDA IMP IBA,IMP,IMP,IMP,IDA,IBA,IMP,IMP ISO IBA IEA,IDA IMP IGI IEA,IEA,IMP,ISS IEA,IMP IEA,IMP,ISS ISO IEA,IMP IBA,IEA,IDA ISS ISO IEA,IEA,IMP,IMP IGI IEA,IDA IMP IGI ISS ISO IEA,IMP,IEA,IGI,IEA…	Abi1,Ace,Adam12,Adamts9,Adgrg1,Aldh1a2,Angpt2,Angptl4,Aplnr,Bcl3,C3,Calcrl,Capn3,Casp1,Ccbe1,Ccr3,Cd36,Cd53,Cd9,Cdh13,Cdh5,Cfh,Cited2,Cldn5,Clec14a,Col18a1,Cx3cl1,Cxcl12,Cyp1b1,Dmp1,Dusp2,Dysf,Ecscr,Efna1,Egfl7,Elk3,Emcn,Epas1,Erap1,Ets1,Fam20c,Fap,Fgf1,Flt1,Fmn1,Foxc1,Foxc2,Foxd1,Foxo1,Furin,Gja1,Glul,Gpx1,Heyl,Hipk1,Hmox1,Hs6st1,Inhba,Itga2,Itga4,Itgav,Itgb2,Itgb3,Jup,Kdr,Klhl6,Mafb,Mcam,Mmp15,…
query_1	TRUE	1.12079e-16	1087	607	125	0.205931	0.114995	GO:0006955	GO:BP	immune response	12726	2617	GO:0002376|GO:0050896	IEA,IEA,IDA ISO IBA NAS IEA,IDA,IMP,IMP,ISO IEA,IDA IMP ISO IBA IEA,IEA,IMP ISO NAS IEA,ISO NAS IEA,IEA,IDA IMP ISO IBA IEA,IMP IBA IEA,IMP ISO NAS,IBA IEA,IMP ISO IBA IEA,IBA,IDA IMP ISO IEA,IMP,ISO IEA,IDA IMP ISO IBA IEA,IMP NAS IEA,IDA IGI,IDA IMP IBA IEA,IBA,IDA,IDA ISO IEA,IEA,IBA,IBA,IEA,IBA IEA,IBA IEA,ISO IEA,ISO IEA,IMP ISO IEA,IMP,IEA,IMP ISO IBA IEA,IEA,IEA,IEA,IEA,IDA IMP ISO IBA IEA…	Adgre1,Ahr,Aim2,Apbb1ip,Apoe,Bcl3,Blnk,Btk,Btla,C1qa,C1qc,C1ra,C3,C4b,Casp1,Ccl9,Ccr1,Ccr3,Cd36,Cd37,Cd38,Cfh,Cfp,Clec2d,Clec4n,Cmklr1,Cmtm3,Colec12,Csf1,Csf2rb,Csf2rb2,Cst7,Ctss,Cx3cl1,Cxcl12,Cxcl16,Dapk1,Dock10,Dtx3l,Dysf,Endod1,Enpp1,Enpp2,Erap1,Fcer1g,Fcgrt,Fcrlb,Fgl2,Fgr,Fyb,Gper1,Gpr183,Gprc5b,Gpx1,H2-D1,Hmox1,Icam1,Ifi207,Il2ra,Il34,Il6ra,Inpp5d,Irf5,Itgam,Jag1,Klhl6,Lamp2,Lbp,Lgr4,Litaf,L…
query_1	TRUE	1.51291e-16	554	607	83	0.136738	0.149819	GO:0048514	GO:BP	blood vessel morphogenesis	12726	13224	GO:0001568|GO:0035239	ISO IEA,ISO,IMP,IGI,ISS ISO IEA,IDA IMP IGI ISO IBA TAS IEA,IEA,IMP ISS ISO IEA,IGI,IMP,ISO IBA IEA,IDA ISS IEA,IMP ISO IEA,ISO IBA IEA,ISO IEA,IMP,IMP IGI,IMP,ISO IEA,IMP,IDA IMP IBA,IMP,IMP,IMP,IMP,IMP ISO IBA IEA,IDA IEA,IEP IEA,IMP,ISS IEA,IMP IEA,IMP,ISS ISO IEA,IEA,ISS ISO TAS IEA,IEA,IMP IEA,IDA IMP IGI,IMP,IMP ISO IEA,IMP,IMP,ISO IEA,IMP,IBA IEA,IEA,ISO IEA,IMP ISS ISO IEA,ISO IEA,IDA IMP…	Ace,Adam12,Adamts9,Adgrf5,Adgrg1,Angpt2,Angptl4,Aplnr,Apoe,C3,Calcrl,Ccbe1,Ccr3,Cdh13,Cdh5,Cfh,Chd7,Cited2,Cldn5,Clec14a,Col18a1,Cx3cl1,Cxcl12,Cyp1b1,Dysf,Ecscr,Efna1,Egfl7,Elk3,Emcn,Epas1,Erap1,Ets1,Fap,Fgf1,Flt1,Foxc1,Foxc2,Gja1,Glul,Gpx1,Has2,Hmox1,Hs6st1,Itgav,Itgb2,Itgb3,Jag1,Jup,Kdr,Mcam,Mmp9,Mmrn2,Myo1e,Notch1,Notch4,Nrp1,Pdgfrb,Pecam1,Pik3cb,Plau,Plxnd1,Prcp,Prdm1,Ptk2b,Ptprb,Pxn,Rasip1,R…
query_1	TRUE	5.24492e-16	4303	607	314	0.517298	0.0729723	GO:0007154	GO:BP	cell communication	12726	2749	GO:0009987	IMP ISO IEA,ISO IEA,ISO,IDA IMP,IBA IEA,IBA IEA,IMP ISS ISO IBA IEA,IBA IEA,IEA,IEA,IDA ISO NAS IEA,IMP IGI,ISO IBA TAS IEA,NAS,IEA,IMP ISS ISO IBA IEA,ISO IEA,ISO IBA IEA,IEA,IEA,IEA,IEA,ISS IEA,IMP ISS ISO IBA IEA,ISS ISO IEA,ISO IEA,ISO IBA IEA,IDA IMP ISO IBA IEA,IEA,IEA,IMP ISS ISO IEA,IDA ISO IBA IEA,IMP ISO IBA TAS NAS IEA,IMP ISO IEA,IDA,IDA ISO NAS,IGI ISS ISO IBA IEA,ISO IEA,ISS ISO IEA…	Abca1,Abcg1,Abi1,Ace,Adgre1,Adgrf5,Adgrg1,Adgrl4,Agt,Ahr,Aim2,Aldh1a2,Angpt2,Angptl4,Apbb1ip,Aplnr,Apoe,Arhgap18,Arhgap30,Arhgap4,Arhgap9,Arhgef5,Asah2,Atp6ap2,Bcar3,Bcl3,Blnk,Btk,Btla,C1qtnf9,C3,Calcr,Calcrl,Capn3,Car8,Casp1,Cav2,Ccbe1,Ccdc3,Ccl9,Ccr1,Ccr3,Cd36,Cd38,Cd5,Cd63,Cdh13,Cdh5,Cebpa,Cebpb,Chchd10,Chd7,Chrdl1,Cited2,Cldn5,Clec14a,Clec4n,Cmklr1,Cmtm3,Cmtm8,Colec12,Crlf1,Csf1,Csf2rb,Csf2rb…
query_1	TRUE	8.68944e-16	2738	607	228	0.375618	0.0832725	GO:0042221	GO:BP	response to chemical	12726	10394	GO:0050896	IDA IEA,IDA ISS ISO IEA,IMP ISO IEA,ISO IEA,ISO,IMP ISO IEA,IEA,IEA,IEA,IMP ISO IEA,IDA ISO IBA IEA,IEP ISS ISO IEA,ISO IEA,IDA IMP IGI ISO IEA,ISO IEA,IMP,ISS,ISO,ISO IEA,IMP,IEA,ISO IEA,IMP,IMP ISO IEA,ISS ISO IEA,ISS ISO IEA,ISS ISO IEA,IEA,IMP ISO IEA,IDA,ISO IEA,ISO IEA,IDA ISS ISO,IDA IMP ISO NAS,ISS ISO IBA IEA,ISS ISO IEA,IBA IEA,IDA IMP ISS ISO IBA IEA,IDA ISO IBA IEA,IDA IMP IEP ISS ISO…	Abca1,Abcb4,Abcc1,Abcg1,Abcg3,Ace,Adssl1,Agt,Ahr,Aifm2,Aim2,Aldh1a2,Aldh3b1,Alpl,Angpt2,Ank,Aox3,Apobec1,Apoe,Arhgef5,Arpc1b,Asah2,Asic3,Atp1a1,Atp6v1a,Atp6v1g1,Bcar3,Bin2,Btk,C1qtnf9,Calcr,Calcrl,Capn3,Casp1,Cav2,Ccdc3,Ccl9,Ccr1,Ccr3,Cd36,Cd38,Cd9,Cdh13,Cebpa,Cebpb,Cfh,Chd7,Cited2,Cldn5,Cmklr1,Cmtm3,Cmtm8,Col18a1,Colec12,Cp,Crlf1,Cryaa,Csf1,Csf2rb,Csf2rb2,Cst3,Ctsb,Ctss,Cx3cl1,Cxcl12,Cxcl16,Cyc1…
query_1	TRUE	1.15586e-15	1061	607	121	0.199341	0.114043	GO:0007155	GO:BP	cell adhesion	12726	2750	GO:0009987	IEA,IMP,ISS ISO IEA,IDA,IDA,IDA IMP IEA,IDA ISO IEA,IDA IBA,ISO IEA,IGI,IDA IBA,ISS ISO IEA,ISS ISO IEA,ISS ISO IEA,ISO IBA IEA,IBA IEA,IMP ISO IBA IC IEA,IDA,IMP,IMP,ISS IBA IC,ISO IBA IEA,IEA,IEA,IEA,IGI,ISO IEA,IDA ISO IEA,IMP,IDA,IDA,IMP ISO IBA IEA,IMP,IDA IBA,ISO IEA,IEA,ISO IBA IEA,ISS IEA,ISO,ISO IEA,IDA ISO IBA TAS IEA,ISO IEA,IDA ISO IEA,IEA,IMP ISS ISO IBA IEA,IMP,IMP,IDA,ISO IEA,IDA I…	Adam12,Adamts9,Adgrg1,Angpt2,Apbb1ip,Atp1b2,Bcam,Ccdc80,Cd36,Cd37,Cd5,Cd63,Cd9,Cd93,Cdh13,Cdh15,Cdh5,Cebpb,Cfh,Cited2,Cldn5,Cntn2,Col15a1,Col18a1,Col7a1,Csf1,Cx3cl1,Cxcl12,Cyp1b1,Cyth3,Dmp1,Dock8,Dysf,Ecm2,Efna1,Egfl7,Emb,Emcn,Enpp2,Epcam,Esam,Ets1,F11r,Fap,Fermt3,Fgl2,Fmn1,Foxc2,Gcnt2,Gpc4,Gpnmb,H2-D1,Has2,Icam1,Icam2,Il2ra,Il2rg,Il6ra,Itga2,Itga4,Itga6,Itgam,Itgav,Itgb2,Itgb3,Jag1,Jup,Kdr,Kitl,…
query_1	TRUE	1.60138e-15	4234	607	309	0.509061	0.0729806	GO:0023052	GO:BP	signaling	12726	6877	GO:0050789	IMP ISO IEA,ISO IEA,ISO,IDA IMP,IBA IEA,IBA IEA,IMP ISS ISO IBA IEA,IBA IEA,IEA,IEA,IDA ISO NAS IEA,IMP IGI,ISO IBA TAS IEA,IEA,IMP ISS ISO IBA IEA,ISO IEA,ISO IBA IEA,IEA,IEA,IEA,IEA,ISS IEA,IMP ISS ISO IBA IEA,ISS ISO IEA,ISO IEA,ISO IBA IEA,IDA IMP ISO IBA IEA,IEA,IEA,IMP ISS ISO IEA,IDA ISO IBA IEA,IMP ISO IBA TAS NAS IEA,IMP ISO IEA,IDA,IDA ISO NAS,IGI ISS ISO IBA IEA,ISO IEA,ISS ISO IEA,IBA…	Abca1,Abcg1,Abi1,Ace,Adgre1,Adgrf5,Adgrg1,Adgrl4,Agt,Ahr,Aim2,Aldh1a2,Angpt2,Apbb1ip,Aplnr,Apoe,Arhgap18,Arhgap30,Arhgap4,Arhgap9,Arhgef5,Asah2,Atp6ap2,Bcar3,Bcl3,Blnk,Btk,Btla,C1qtnf9,C3,Calcr,Calcrl,Capn3,Car8,Casp1,Cav2,Ccbe1,Ccdc3,Ccl9,Ccr1,Ccr3,Cd36,Cd38,Cd5,Cd63,Cdh13,Cdh5,Cebpa,Cebpb,Chchd10,Chd7,Chrdl1,Cited2,Cldn5,Clec14a,Clec4n,Cmklr1,Cmtm3,Cmtm8,Colec12,Crlf1,Csf1,Csf2rb,Csf2rb2,Ctss,C…
query_1	TRUE	3.79235e-15	489	607	75	0.123558	0.153374	GO:0030335	GO:BP	positive regulation of cell migration	12726	7018	GO:0016477|GO:0030334|GO:2000147	ISO IEA,IEA,IMP,ISS ISO IEA,ISO IEA,ISO IEA,ISO IEA,ISO IBA IEA,IDA,IGI ISO IEA,ISO IEA,IDA ISO IEA,ISO IBA IEA,ISO IEA,IMP ISO IBA IEA,IMP,ISO IEA,ISS ISO IEA,ISS ISO IEA,ISS ISO IBA IEA,IMP,IEA,IDA,ISO,ISO IEA,ISS ISO IEA,ISO IEA,IMP,ISO IEA,ISO IEA,ISO IEA,ISO IEA,ISO IEA,IEA,ISO IEA,IMP,IDA IMP ISO IEA,ISS ISO IBA TAS IEA,IDA,IMP,ISO IEA,ISO IEA,IMP,ISO IEA,ISO IEA,IEA,ISO IEA,IMP ISS ISO IEA…	Abcc1,Agt,Ccbe1,Ccr1,Cd151,Cdh13,Cdh5,Cmklr1,Col18a1,Csf1,Cx3cl1,Cxcl12,Cxcl16,Cyp1b1,Dock8,Dysf,Enpp2,Ets1,Fermt3,Fgf1,Fgr,Flt1,Foxc2,Furin,Gcnt2,Gper1,Gpnmb,Gpsm3,Has2,Hmox1,Icam1,Il34,Itga2,Itga4,Itga6,Itgav,Itgb3,Kdr,Kitl,Lbp,Lgmn,Lgr6,Lyn,Map2k3,Mcam,Met,Mmp9,Nckap1l,Notch1,Nrp1,P2ry6,Pak1,Pdgfb,Pdgfrb,Pecam1,Pik3cb,Pla2g7,Plau,Plvap,Podxl,Ptk2b,Sdcbp,Sema3e,Sema3g,Sema6b,Shtn1,Sun2,Tek,Tgfb…
query_1	TRUE	4.08158e-15	501	607	76	0.125206	0.151697	GO:2000147	GO:BP	positive regulation of cell motility	12726	26168	GO:0040017|GO:0048522|GO:0048870|GO:2000145	ISO IEA,IEA,IMP,ISS ISO IEA,ISO IEA,ISO IEA,ISO IEA,ISO IBA IEA,IDA,IGI ISO IEA,ISO IEA,IDA ISO IEA,ISO IBA IEA,ISO IEA,IMP ISO IBA IEA,IMP,ISO IEA,ISO,ISS ISO IEA,ISS ISO IEA,ISS ISO IBA IEA,IMP,IEA,IDA,ISO,ISO IEA,ISS ISO IEA,ISO IEA,IMP,ISO IEA,ISO IEA,ISO IEA,ISO IEA,ISO IEA,IEA,ISO IEA,IMP,IDA IMP ISO IEA,ISS ISO IBA TAS IEA,IDA,IMP,ISO IEA,ISO IEA,IMP,ISO IEA,ISO IEA,IEA,ISO IEA,IMP ISS ISO…	Abcc1,Agt,Ccbe1,Ccr1,Cd151,Cdh13,Cdh5,Cmklr1,Col18a1,Csf1,Cx3cl1,Cxcl12,Cxcl16,Cyp1b1,Dock8,Dysf,Enpp2,Epcam,Ets1,Fermt3,Fgf1,Fgr,Flt1,Foxc2,Furin,Gcnt2,Gper1,Gpnmb,Gpsm3,Has2,Hmox1,Icam1,Il34,Itga2,Itga4,Itga6,Itgav,Itgb3,Kdr,Kitl,Lbp,Lgmn,Lgr6,Lyn,Map2k3,Mcam,Met,Mmp9,Nckap1l,Notch1,Nrp1,P2ry6,Pak1,Pdgfb,Pdgfrb,Pecam1,Pik3cb,Pla2g7,Plau,Plvap,Podxl,Ptk2b,Sdcbp,Sema3e,Sema3g,Sema6b,Shtn1,Sun2,Te…
query_1	TRUE	4.34541e-15	513	607	77	0.126853	0.150097	GO:0040017	GO:BP	positive regulation of locomotion	12726	10246	GO:0040011|GO:0040012|GO:0048518	ISO IEA,IEA,IMP,ISS ISO IEA,ISO IEA,ISO IEA,ISO IEA,ISO IBA IEA,IDA,IGI ISO IEA,ISO IEA,IDA IGI ISO IBA IEA,ISO IBA IEA,ISO IEA,IMP ISO IBA IEA,IMP,ISO IEA,ISO,ISS ISO IEA,ISS ISO IEA,ISS ISO IBA IEA,IMP,IEA,IDA,ISO,ISO IEA,ISS ISO IEA,ISO IEA,IMP,ISO IEA,ISO IEA,ISO IEA,ISO IEA,ISO IEA,IEA,ISO IEA,IMP,IDA IMP ISO IEA,ISS ISO IBA TAS IEA,IDA,IMP,ISO IEA,ISO IEA,IMP,ISO IEA,ISO IEA,IEA,ISO IEA,IMP…	Abcc1,Agt,Ccbe1,Ccr1,Cd151,Cdh13,Cdh5,Cmklr1,Col18a1,Csf1,Cx3cl1,Cxcl12,Cxcl16,Cyp1b1,Dock8,Dysf,Enpp2,Epcam,Ets1,Fermt3,Fgf1,Fgr,Flt1,Foxc2,Furin,Gcnt2,Gper1,Gpnmb,Gpsm3,Has2,Hmox1,Icam1,Il34,Itga2,Itga4,Itga6,Itgav,Itgb3,Kdr,Kitl,Lbp,Lgmn,Lgr6,Lyn,Map2k3,Mcam,Met,Mmp9,Nckap1l,Notch1,Nrp1,P2ry6,Pak1,Pdgfb,Pdgfrb,Pecam1,Pik3cb,Pla2g7,Plau,Plvap,Podxl,Ptk2b,Sdcbp,Sema3e,Sema3g,Sema6b,Shtn1,Slit2,S…
query_1	TRUE	5.78215e-15	4677	607	330	0.543657	0.0705581	GO:0032502	GO:BP	developmental process	12726	7884	GO:0008150	ISO IEA,IC,IDA IMP,ISS,IMP,IMP ISO IEA,IGI,ISO,IMP IGI,IMP IGI IBA,IMP ISS ISO IEA,IEA,IDA,IMP IGI ISO TAS IEA,IMP IGI IEA,IDA IMP IGI ISO IBA TAS IEA,IEA,IDA IMP,IMP ISS ISO IBA IEA,IGI IBA,IMP IGI ISO IEA,ISO IEA,ISO IEA,IMP,IDA IMP,EXP IDA IMP ISO IEA,EXP IDA IMP,EXP IDA IMP,EXP IDA IMP,EXP IDA IMP,IMP,IMP,IMP ISO,IMP,IMP IGI,ISO IEA,IMP IGI ISO,IBA,IDA,IMP ISO IBA IEA,IDA IMP,ISO,IMP IBA,IDA …	Abcc1,Abcg1,Abi1,Abi3,Acadm,Ace,Acp6,Adam12,Adamts9,Adgrf5,Adgrg1,Agt,Aim2,Aldh1a2,Alpl,Angpt2,Angptl4,Ank,Aplnr,Aplp2,Apoe,Arhgap18,Arhgap4,Arl11,Atp1b2,Atp6ap2,Atp6v1a,Atp6v1c1,Atp6v1d,Atp6v1g1,Bcar3,Bcl3,Bpgm,Btk,C1qa,C1qc,C3,C77080,Calcr,Calcrl,Capn3,Casp1,Cav2,Ccbe1,Ccdc3,Ccl9,Ccr1,Ccr3,Cd151,Cd36,Cd38,Cd53,Cd63,Cd9,Cdh13,Cdh15,Cdh5,Cebpa,Cebpb,Cebpd,Cfap45,Cfh,Chd7,Chrdl1,Cited2,Cldn5,Clec1…
query_1	TRUE	8.60963e-15	473	607	73	0.120264	0.154334	GO:0001525	GO:BP	angiogenesis	12726	335	GO:0048514|GO:0048646	ISO IEA,ISO,IMP,ISS ISO IEA,IDA IGI ISO IBA TAS IEA,IEA,IMP ISS ISO IEA,IMP,ISO IBA IEA,IDA ISS IEA,IMP ISO IEA,ISO IBA IEA,ISO IEA,IMP,ISO IEA,IMP,IDA IMP IBA,IMP,IMP,IMP,IMP,IMP ISO IBA IEA,IDA IEA,IEA,IMP,ISS IEA,IMP IEA,IMP,ISS ISO IEA,IEA,ISS ISO IEA,IEA,IMP IEA,IDA IGI,IMP ISO IEA,IMP,ISO IEA,IMP,IBA IEA,IEA,ISO IEA,ISO IEA,IDA IMP ISO IBA IEA,ISO IBA IEA,ISO,IDA IMP ISO IBA IEA,IMP ISS ISO…	Ace,Adam12,Adamts9,Adgrg1,Angpt2,Angptl4,Aplnr,C3,Calcrl,Ccbe1,Ccr3,Cdh13,Cdh5,Cfh,Cldn5,Clec14a,Col18a1,Cx3cl1,Cxcl12,Cyp1b1,Dysf,Ecscr,Efna1,Egfl7,Elk3,Emcn,Epas1,Erap1,Ets1,Fap,Fgf1,Flt1,Foxc1,Foxc2,Glul,Gpx1,Hmox1,Hs6st1,Itgav,Itgb2,Itgb3,Jup,Kdr,Mcam,Mmp9,Mmrn2,Notch1,Notch4,Nrp1,Pdgfrb,Pecam1,Pik3cb,Plau,Plxnd1,Prcp,Ptk2b,Ptprb,Pxn,Rasip1,Robo4,Sat1,Sema3e,Slit2,Sox18,Spred1,Syk,Tek,Tgfb1,T…
query_1	TRUE	1.05252e-14	766	607	97	0.159802	0.126632	GO:0035239	GO:BP	tube morphogenesis	12726	9225	GO:0009653|GO:0035295	ISO IEA,ISO,IMP,IGI,ISS ISO IEA,IEA,TAS,IDA IMP IGI ISO IBA TAS IEA,IEA,IMP ISS ISO IEA,IGI,IMP,ISO IBA IEA,IDA ISS IEA,IMP ISO IEA,ISO IBA IEA,ISO IEA,IMP,IMP IGI,IMP,ISO IEA,IMP,IDA IMP IBA,IMP,IMP,IMP,IMP,IMP,IMP ISO IBA IEA,IDA IEA,IEP IEA,IMP,ISS IEA,IMP IEA,IMP,ISS ISO IEA,IEA,ISS ISO TAS IEA,IEA,IMP,IMP IEA,IDA IMP IGI,IDA IMP,IMP,IMP ISO IEA,IMP,IMP,ISO IEA,IMP,IBA IEA,IEA,ISO IEA,IMP ISS…	Ace,Adam12,Adamts9,Adgrf5,Adgrg1,Agt,Aldh1a2,Angpt2,Angptl4,Aplnr,Apoe,C3,Calcrl,Ccbe1,Ccr3,Cdh13,Cdh5,Cfh,Chd7,Cited2,Cldn5,Clec14a,Col18a1,Csf1,Cx3cl1,Cxcl12,Cyp1b1,Dysf,Ecscr,Efna1,Egfl7,Elk3,Emcn,Epas1,Erap1,Ets1,Fap,Fgf1,Flt1,Fmn1,Foxc1,Foxc2,Foxd1,Gja1,Glul,Gpx1,Has2,Hmox1,Hs6st1,Itgav,Itgb2,Itgb3,Jag1,Jup,Kdr,Lgr4,Mcam,Met,Mgp,Mmp9,Mmrn2,Myo1e,Notch1,Notch4,Nrp1,Pak1,Pdgfrb,Pecam1,Pik3cb,P…
query_1	TRUE	1.19346e-14	3902	607	289	0.476112	0.0740646	GO:0007165	GO:BP	signal transduction	12726	2760	GO:0007154|GO:0009987|GO:0023052|GO:0050794|GO:0051716	ISO IEA,ISO,IMP,IBA IEA,IBA IEA,IMP ISS ISO IBA IEA,IBA IEA,IEA,IEA,IDA ISO NAS IEA,IMP IGI,ISO IBA TAS IEA,IEA,IMP ISS ISO IBA IEA,ISO IEA,ISO IBA IEA,IEA,IEA,IEA,IEA,ISS IEA,IMP ISS ISO IBA IEA,ISS ISO IEA,ISO IEA,ISO IBA IEA,IDA IMP ISO IBA IEA,IEA,IEA,IMP ISS ISO IEA,IDA ISO IBA IEA,IMP ISO IBA TAS NAS IEA,IMP ISO IEA,IDA,IDA ISO NAS,IGI ISS ISO IBA IEA,ISO IEA,ISS ISO IEA,IBA IEA,ISO IBA IEA…	Abca1,Abi1,Ace,Adgre1,Adgrf5,Adgrg1,Adgrl4,Agt,Ahr,Aim2,Aldh1a2,Angpt2,Apbb1ip,Aplnr,Apoe,Arhgap18,Arhgap30,Arhgap4,Arhgap9,Arhgef5,Asah2,Atp6ap2,Bcar3,Bcl3,Blnk,Btk,Btla,C1qtnf9,C3,Calcr,Calcrl,Capn3,Car8,Casp1,Cav2,Ccbe1,Ccdc3,Ccl9,Ccr1,Ccr3,Cd36,Cd38,Cd5,Cd63,Cdh13,Cdh5,Cebpa,Cebpb,Chchd10,Chrdl1,Cited2,Cldn5,Clec14a,Clec4n,Cmklr1,Cmtm3,Cmtm8,Colec12,Crlf1,Csf1,Csf2rb,Csf2rb2,Ctss,Cx3cl1,Cxcl1…
query_1	TRUE	3.24693e-14	4349	607	311	0.512356	0.0715107	GO:0048856	GO:BP	anatomical structure development	12726	13525	GO:0032502	ISO IEA,IDA IMP,ISS,IMP,IMP ISO IEA,IGI,ISO,IMP,IGI,IMP ISS ISO IEA,IEA,IDA,IMP IGI ISO TAS IEA,IMP IGI IEA,IDA IMP IGI ISO IBA TAS IEA,IEA,IDA IMP,IMP ISS ISO IBA IEA,IGI IBA,IMP IGI ISO IEA,ISO IEA,ISO IEA,IMP,IDA IMP,IMP ISO IEA,IMP,IMP,IMP ISO,IMP,IMP IGI,ISO IEA,IMP IGI,IDA,IMP ISO IBA IEA,IDA IMP,ISO,IMP,IDA IMP ISS ISO IEA,IMP ISO,IMP ISO,IMP ISO IEA,ISO IEA,IMP,ISO IEA,IDA,ISO,IDA IMP ISO…	Abcc1,Abi1,Abi3,Acadm,Ace,Acp6,Adam12,Adamts9,Adgrf5,Adgrg1,Agt,Aim2,Aldh1a2,Alpl,Angpt2,Angptl4,Ank,Aplnr,Aplp2,Apoe,Arhgap18,Arhgap4,Arl11,Atp1b2,Atp6ap2,Bcar3,Bcl3,Bpgm,Btk,C1qa,C1qc,C3,Calcr,Calcrl,Capn3,Casp1,Cav2,Ccbe1,Ccl9,Ccr1,Ccr3,Cd151,Cd36,Cd38,Cd53,Cd63,Cd9,Cdh13,Cdh15,Cdh5,Cebpa,Cebpb,Cebpd,Cfap45,Cfh,Chd7,Chrdl1,Cited2,Cldn5,Clec14a,Clec2d,Clptm1,Cmtm3,Cmtm8,Cntn2,Col18a1,Col25a1,Cr…
query_1	TRUE	5.03855e-14	558	607	79	0.130148	0.141577	GO:0006954	GO:BP	inflammatory response	12726	2616	GO:0006952	IMP,IEA,NAS IEA,IGI,IMP,IDA ISO IEA,IGI,IMP IEA,IEA,IDA IMP ISS ISO IBA NAS,IBA,IMP IBA IEA,IBA IEA,IDA,ISO IEA,IMP,IGI,IMP,IBA,IEA,IMP IBA,IDA,IGI,ISS ISO IBA IEA,ISO,IMP ISO IEA,IMP,IMP,IDA IEA,IMP IBA,ISO IEA,ISS ISO IEA,IMP,IMP IBA IEA,IGI,ISO,ISO IEA,ISO,IMP ISO IBA IEA,IEA,IEA,TAS,IEA,ISO,IMP IBA IEA,IGI,IMP ISO IEA,IMP,IMP IGI ISS ISO IEA,IMP IBA IEA,IEA,IMP IBA,IBA,ISO IEA,IGI,IMP,IMP,TAS…	Abcc1,Ahr,Aim2,Apoe,Bpgm,Btk,C1qa,C3,C4b,Casp1,Ccl9,Ccr1,Ccr3,Cd36,Cdh5,Cebpa,Cebpb,Cfh,Cmklr1,Csf1,Cst7,Ctla2a,Ctss,Cx3cl1,Ephx2,Ets1,Fabp4,Fcer1g,Ffar4,Ggt5,Gja1,Gper1,Gprc5b,Gpsm3,Gpx1,H2-D1,Hmox1,Icam1,Il2ra,Il34,Irf5,Itgav,Itgb2,Lamp2,Lbp,Lpl,Lyn,Map2k3,Myd88,Naip2,Ndst1,Nfkb1,Nfkb2,Nfkbia,Notch1,Nrros,P2rx7,Pla2g7,Prcp,Ptpn22,Ptpn6,Pxk,Relb,Sirpa,Socs3,Syk,Tcirg1,Tfr2,Tfrc,Tgfb1,Themis2,Tim…
query_1	TRUE	8.18002e-14	4847	607	335	0.551895	0.0691149	GO:0048518	GO:BP	positive regulation of biological process	12726	13226	GO:0008150|GO:0050789	IMP,ISS ISO IEA,IMP ISO IEA,IDA IMP ISO IEA,ISS ISO IEA,IMP ISO IEA,ISO,IGI,IMP,IMP ISS ISO IEA,IEA,IEA,ISS ISO IBA IEA,IDA IMP IGI ISO IBA NAS IEA,IMP,IDA,ISO IEA,NAS,IDA,IMP ISS ISO IEA,IDA IMP ISO NAS IEA,IMP ISO IEA,IGI ISO IEA,IMP,IDA ISO IEA,IMP ISS ISO IBA IEA,IMP ISS ISO IBA IEA,IDA IMP ISO IBA IEA,IMP ISO IEA,IDA ISO IBA IEA,IMP ISO NAS IEA,ISO NAS IEA,IDA,IEA,IDA IMP IGI ISS ISO IBA IEA…	Abca1,Abcb4,Abcc1,Abcg1,Abi3,Ace,Adam12,Adamts9,Adgrf5,Adgrg1,Agt,Ahr,Aifm2,Aim2,Aldh1a2,Alpl,Angpt2,Angptl4,Apbb1ip,Aplnr,Apobec1,Apoe,Arhgef5,Atp1a1,Atp1b2,Atp6ap2,Bcar3,Bcl3,Blnk,Btk,C1qa,C1qc,C1qtnf9,C1ra,C3,C4b,Calcr,Calcrl,Capn3,Car8,Casp1,Cav2,Ccbe1,Ccdc3,Ccdc80,Ccl9,Ccr1,Ccr3,Cd151,Cd36,Cd37,Cd38,Cd5,Cd53,Cd63,Cdh13,Cdh5,Cebpa,Cebpb,Cebpd,Cfh,Cfp,Chchd10,Chd7,Cited2,Cldn5,Clec4n,Cmklr1,Cm…
query_1	TRUE	9.72313e-14	1768	607	164	0.270181	0.0927602	GO:0048584	GO:BP	positive regulation of response to stimulus	12726	13280	GO:0048518|GO:0048583|GO:0050896	IMP,IMP,IEA,IDA ISO IBA NAS IEA,ISO IEA,IMP ISS ISO IBA IEA,ISS ISO IEA,ISO IEA,IDA ISO IBA IEA,IMP ISO NAS IEA,ISO NAS IEA,IDA,IEA,IDA IMP ISS ISO IBA IEA,IMP IBA IEA,ISO IEA,IDA,IDA ISO NAS,ISS ISO IBA IEA,ISO IEA,IBA,ISS ISO IEA,IDA IMP ISO IEA,ISO IEA,ISS ISO IEA,ISO IEA,ISO IEA,IMP,IGI,IDA IMP ISO IBA IEA,IMP NAS IEA,IDA ISS ISO IEA,IDA IMP,ISO IBA IEA,IDA,ISO IEA,IDA ISO IEA,IGI IBA,ISO IBA…	Abcc1,Adgrg1,Agt,Aim2,Apoe,Atp6ap2,Bcar3,Blnk,Btk,C1qa,C1qc,C1qtnf9,C1ra,C3,C4b,Calcr,Car8,Casp1,Cav2,Ccbe1,Ccl9,Ccr1,Cd36,Cd38,Cd63,Cdh13,Cdh5,Cebpa,Cebpb,Cfh,Cfp,Cited2,Clec4n,Cmklr1,Cmtm3,Colec12,Csf1,Ctss,Cx3cl1,Cxcl12,Cyfip1,Cyp1b1,Dgkd,Dgki,Dkk2,Dok3,Dysf,Efna1,Ets1,F11r,Fabp4,Fcer1g,Ffar4,Fgf1,Fgf21,Fgr,Flt1,Foxc2,Foxd1,Furin,Fyb,Gcnt2,Gja1,Gper1,Gpnmb,Gpr183,Gpr55,Gprc5b,Gpsm3,Gpx1,H2-D1,…
query_1	TRUE	1.11938e-13	279	607	53	0.0873147	0.189964	GO:0010631	GO:BP	epithelial cell migration	12726	4327	GO:0001667|GO:0090132	IMP,IEA,ISO IEA,ISO IEA,IMP,ISO,ISO IEA,ISO IEA,IMP,IDA,IMP,IMP,IDA,ISO IEA,ISS ISO IEA,ISS ISO IEA,ISS ISO IBA IEA,IDA,IMP ISO IEA,IMP,ISO IEA,ISO IEA,ISO IEA,TAS,IEA,ISO IEA,ISO IEA,IMP ISO TAS IEA,IDA,ISO IEA,ISO IEA,IEA,ISO IEA,IMP ISO IBA IEA,ISS ISO IEA,IMP ISO IBA IC IEA,IEA,IMP,IGI ISO IEA,ISO IEA,IMP IBA,IMP ISO IBA,IMP ISO IEA,ISO IBA,IDA,ISO IEA,IEA,IDA,ISS ISO IBA TAS IEA,ISS ISO,ISS …	Adamts9,Agt,Angpt2,Apoe,Ccbe1,Cd63,Cdh13,Cdh5,Clec14a,Col18a1,Cxcl12,Cyp1b1,Efna1,Enpp2,Ets1,Fap,Fgf1,Foxc2,Glul,Gpx1,Has2,Hmox1,Itga2,Itgav,Itgb2,Itgb3,Jup,Kdr,Kitl,Lgmn,Map2k3,Met,Mmp9,Mmrn2,Notch1,Nrp1,Pdgfb,Pecam1,Pik3cb,Pkn3,Plxnd1,Prcp,Ptk2b,Pxn,Robo4,Slit2,Sox18,Spred1,Tek,Tgfb1,Tgfb2,Tgfbr1,Tgfbr3
query_1	TRUE	1.11938e-13	279	607	53	0.0873147	0.189964	GO:0090132	GO:BP	epithelium migration	12726	18573	GO:0090130	IMP,IEA,ISO IEA,ISO IEA,IMP,ISO,ISO IEA,ISO IEA,IMP,IDA,IMP,IMP,IDA,ISO IEA,ISS ISO IEA,ISS ISO IEA,ISS ISO IBA IEA,IDA,IMP ISO IEA,IMP,ISO IEA,ISO IEA,ISO IEA,TAS,IEA,ISO IEA,ISO IEA,IMP ISO TAS IEA,IDA,ISO IEA,ISO IEA,IEA,ISO IEA,IMP ISO IBA IEA,ISS ISO IEA,IMP ISO IBA IC IEA,IEA,IMP,IGI ISO IEA,ISO IEA,IMP IBA,IMP ISO IBA,IMP ISO IEA,ISO IBA,IDA,ISO IEA,IEA,IDA,ISS ISO IBA TAS IEA,ISS ISO,ISS …	Adamts9,Agt,Angpt2,Apoe,Ccbe1,Cd63,Cdh13,Cdh5,Clec14a,Col18a1,Cxcl12,Cyp1b1,Efna1,Enpp2,Ets1,Fap,Fgf1,Foxc2,Glul,Gpx1,Has2,Hmox1,Itga2,Itgav,Itgb2,Itgb3,Jup,Kdr,Kitl,Lgmn,Map2k3,Met,Mmp9,Mmrn2,Notch1,Nrp1,Pdgfb,Pecam1,Pik3cb,Pkn3,Plxnd1,Prcp,Ptk2b,Pxn,Robo4,Slit2,Sox18,Spred1,Tek,Tgfb1,Tgfb2,Tgfbr1,Tgfbr3
query_1	TRUE	1.61916e-13	385	607	63	0.103789	0.163636	GO:0001667	GO:BP	ameboidal-type cell migration	12726	383	GO:0016477	IMP,IEA,ISO IEA,ISO IEA,ISO IEA,IMP,ISO,ISO IEA,ISO IEA,IMP,IDA,IMP,IMP,IDA,ISO IEA,ISS ISO IEA,ISS ISO IEA,ISS ISO IBA IEA,IDA,IEA,IMP ISO IEA,IMP,ISO IEA,ISO IEA,ISO IEA,IEA,TAS,IEA,IMP ISO IEA,ISO IEA,IMP ISO TAS IEA,IDA,ISO IEA,ISO IEA,IEA,ISO IEA,IMP ISO IBA IEA,ISS ISO IEA,IMP ISO IBA IC IEA,IEA,IMP,IGI ISO IEA,ISO IEA,IMP IBA,IMP ISO IBA,IMP ISO IEA,ISO IBA,IMP,IMP,IDA,IBA,IBA,IBA,IMP,ISO …	Adamts9,Agt,Angpt2,Apoe,Arhgap4,Ccbe1,Cd63,Cdh13,Cdh5,Clec14a,Col18a1,Cxcl12,Cyp1b1,Efna1,Enpp2,Ets1,Fap,Fgf1,Foxc2,Gja1,Glul,Gpx1,Has2,Hmox1,Itga2,Itga4,Itgav,Itgb2,Itgb3,Jup,Kdr,Kitl,Lgmn,Map2k3,Met,Mmp9,Mmrn2,Notch1,Nrp1,Pdgfb,Pecam1,Pik3cb,Pkn3,Plxnd1,Prcp,Ptk2b,Pxn,Rcc2,Rffl,Robo4,Sema3e,Sema3g,Sema6b,Sgpl1,Slit2,Sox18,Spred1,Tek,Tgfb1,Tgfb2,Tgfbr1,Tgfbr3,Timp1
query_1	TRUE	2.01072e-13	207	607	45	0.0741351	0.217391	GO:0043542	GO:BP	endothelial cell migration	12726	11116	GO:0010631	IMP,IEA,ISO IEA,ISO IEA,IMP,ISO IEA,ISO IEA,IMP,IDA,IMP,IMP,IDA,ISS ISO IEA,ISS ISO IEA,ISS ISO IBA IEA,IDA,IMP ISO IEA,IMP,ISO IEA,TAS,IEA,ISO IEA,ISO IEA,IMP ISO TAS IEA,ISO IEA,ISO IEA,IEA,IMP ISO IBA IEA,ISS ISO IEA,IMP ISO IBA IC IEA,IEA,IMP,IGI ISO IEA,IMP IBA,IMP ISO IBA,IMP ISO IEA,ISO IBA,IDA,ISO IEA,IEA,IDA,ISS ISO IBA TAS IEA,ISS ISO,IMP,IEA	Adamts9,Agt,Angpt2,Apoe,Ccbe1,Cdh13,Cdh5,Clec14a,Col18a1,Cxcl12,Cyp1b1,Efna1,Ets1,Fap,Fgf1,Foxc2,Glul,Gpx1,Hmox1,Itgav,Itgb2,Itgb3,Jup,Kdr,Lgmn,Map2k3,Met,Mmrn2,Notch1,Nrp1,Pdgfb,Pecam1,Pik3cb,Plxnd1,Prcp,Ptk2b,Pxn,Robo4,Slit2,Sox18,Spred1,Tek,Tgfb1,Tgfbr1,Tgfbr3
query_1	TRUE	2.15838e-13	283	607	53	0.0873147	0.187279	GO:0090130	GO:BP	tissue migration	12726	18571	GO:0032501	IMP,IEA,ISO IEA,ISO IEA,IMP,ISO,ISO IEA,ISO IEA,IMP,IDA,IMP,IMP,IDA,ISO IEA,ISS ISO IEA,ISS ISO IEA,ISS ISO IBA IEA,IDA,IMP ISO IEA,IMP,ISO IEA,ISO IEA,ISO IEA,TAS,IEA,ISO IEA,ISO IEA,IMP ISO TAS IEA,IDA,ISO IEA,ISO IEA,IEA,ISO IEA,IMP ISO IBA IEA,ISS ISO IEA,IMP ISO IBA IC IEA,IEA,IMP,IGI ISO IEA,ISO IEA,IMP IBA,IMP ISO IBA,IMP ISO IEA,ISO IBA,IDA,ISO IEA,IEA,IDA,ISS ISO IBA TAS IEA,ISS ISO,ISS …	Adamts9,Agt,Angpt2,Apoe,Ccbe1,Cd63,Cdh13,Cdh5,Clec14a,Col18a1,Cxcl12,Cyp1b1,Efna1,Enpp2,Ets1,Fap,Fgf1,Foxc2,Glul,Gpx1,Has2,Hmox1,Itga2,Itgav,Itgb2,Itgb3,Jup,Kdr,Kitl,Lgmn,Map2k3,Met,Mmp9,Mmrn2,Notch1,Nrp1,Pdgfb,Pecam1,Pik3cb,Pkn3,Plxnd1,Prcp,Ptk2b,Pxn,Robo4,Slit2,Sox18,Spred1,Tek,Tgfb1,Tgfb2,Tgfbr1,Tgfbr3
query_1	TRUE	2.35733e-13	1322	607	134	0.220758	0.101362	GO:0051240	GO:BP	positive regulation of multicellular organismal process	12726	14038	GO:0032501|GO:0048518|GO:0051239	IMP,ISO IEA,ISO,IEA,IDA IMP IGI ISO IEA,IDA,ISO IEA,ISS ISO IEA,IMP ISO IEA,IMP,ISO IEA,IMP,ISO IEA,IMP ISO IEA,IDA,IDA IMP ISO NAS,IDA ISO IEA,ISO,ISO,IMP ISO IEA,IDA IMP,IDA ISO IBA IEA,IDA IBA,ISO IEA,IMP,IDA IMP,IMP,IMP,IDA,IMP,IDA IMP IGI ISO IBA IEA,IMP IBA,IMP ISO,ISO IEA,ISO IEA,IMP,IMP ISO IBA IEA,ISO,IMP,IMP,ISO IEA,IGI,IDA,IDA IMP,IMP,IDA ISS ISO IEA,IMP,IDA,IEA,ISS ISO IEA,IDA,IMP,IMP…	Abca1,Ace,Adam12,Agt,Aim2,Alpl,Angpt2,Aplnr,Apoe,Atp1a1,Atp6ap2,Bcl3,Btk,C3,Capn3,Casp1,Ccbe1,Ccl9,Ccr1,Ccr3,Cd36,Cd38,Cd5,Cdh5,Cebpa,Cebpb,Chd7,Cited2,Clec4n,Cmklr1,Csf1,Cst7,Cx3cl1,Cxcl12,Cyfip1,Cyp1b1,Dock8,Enpp2,Epas1,Erap1,Ets1,Fabp4,Fam20c,Fcer1g,Ffar4,Fgf1,Fgf21,Fgr,Flt1,Foxc1,Foxc2,Foxd1,Foxs1,Gcnt2,Gja1,Gper1,Gpr183,Gprc5b,Gpsm3,H2-D1,Hmox1,Icam1,Il2ra,Il2rg,Il34,Il6ra,Inhba,Inpp5d,Inpp5…
query_1	TRUE	2.64271e-13	1206	607	126	0.207578	0.104478	GO:2000026	GO:BP	regulation of multicellular organismal development	12726	26054	GO:0007275|GO:0050793|GO:0051239	ISO IEA,ISO,IMP,IDA ISO TAS IEA,IMP,ISS ISO IEA,ISO,ISO IEA,ISO IEA,IMP,IDA,IDA,ISO,ISO,IMP ISO IEA,ISO IEA,IMP,IDA IGI ISS ISO IEA,IMP,ISO IEA,ISO IEA,IDA,IMP,IDA IMP IGI ISO IBA IEA,IMP IBA,IMP,ISO,ISO IEA,ISO IEA,IMP,IDA,IDA,IMP IBA,IMP ISO IBA IEA,IDA,ISO,IMP,ISS ISO IEA,ISO IEA,IDA,ISS ISO IEA,IMP,IEA,IMP ISO IEA,IDA,IMP ISO IEA,IMP ISO IEA,IDA,ISO IEA,IBA,ISO IEA,ISO IEA,IMP,IDA ISO IBA IEA…	Ace,Adam12,Adamts9,Angpt2,Ank,Aplnr,Apoe,Arhgap4,C1qc,C3,Capn3,Ccbe1,Ccl9,Ccr1,Ccr3,Cdh5,Cebpa,Cebpb,Chd7,Cited2,Cldn5,Clec2d,Clptm1,Csf1,Cst7,Ctla2a,Cx3cl1,Cxcl12,Cyfip1,Cyp1b1,Dmp1,Draxin,Dusp6,Ecscr,Efna1,Enpp2,Erap1,Ets1,F11r,Fam20c,Fgf1,Fgl2,Flt1,Foxc1,Foxc2,Gja1,Glul,Gper1,Gpr55,Heyl,Hmox1,Il2ra,Il2rg,Il34,Inhba,Inpp5d,Itgb2,Itgb3,Jag1,Jup,Kdr,Kitl,Lmo2,Lrp4,Lyn,Maf,Mafb,Maff,Mepe,Mgp,Mitf,…
query_1	TRUE	3.02617e-13	624	607	83	0.136738	0.133013	GO:0030155	GO:BP	regulation of cell adhesion	12726	6925	GO:0007155|GO:0050794	ISS ISO IEA,IDA,IDA,IDA IBA,ISO IEA,IGI,IDA IBA,ISO,ISS ISO IEA,ISO IEA,IDA,IMP,IGI,ISO IEA,ISO IEA,IMP,IDA,IDA,IMP ISO IBA IEA,IMP,IDA IBA,ISO IEA,ISS IEA,ISO,ISO IEA,ISO IEA,ISO IEA,IMP ISS ISO IBA IEA,IMP,IMP,IDA,ISO IEA,ISO IEA,ISO,ISO IEA,ISO,IMP ISO IEA,IMP,ISO,ISO IEA,IEA,IDA ISO IEA,ISS ISO IEA,IMP ISO IEA,ISO IEA,ISO IEA,ISO IEA,IDA,IDA,IMP ISO IBA IEA,ISO IEA,IMP ISS ISO IEA,IMP ISO IEA…	Adgrg1,Angpt2,Apbb1ip,Ccdc80,Cd36,Cd37,Cd5,Cd63,Cd9,Cdh13,Cebpb,Cited2,Csf1,Cx3cl1,Cxcl12,Cyp1b1,Cyth3,Dmp1,Dock8,Dysf,Ecm2,Efna1,Emcn,Enpp2,Epcam,Ets1,F11r,Fermt3,Fgl2,Fmn1,Foxc2,Gcnt2,Gpnmb,H2-D1,Has2,Icam1,Il2ra,Il2rg,Il6ra,Itga2,Itga4,Itga6,Itgav,Itgb3,Jag1,Jup,Kdr,Kitl,Lrrc32,Lyn,Megf10,Nckap1l,Notch1,Notch4,Nrp1,Pdgfb,Pik3cb,Pkp2,Plau,Plekha2,Plxnd1,Podxl,Prkar1a,Ptk2b,Ptpn22,Ptpn6,Rcc2,Run…
query_1	TRUE	4.1069e-13	3049	607	238	0.392092	0.0780584	GO:0048583	GO:BP	regulation of response to stimulus	12726	13279	GO:0050789|GO:0050896	ISO IEA,IMP ISO IEA,IMP,IEA,IEA,IMP,IDA IMP ISO IBA NAS IEA,ISO IEA,ISS ISO IBA IEA,IMP IGI ISO IEA,ISO IBA IEA,ISS IEA,IMP ISS ISO IBA IEA,ISS ISO IEA,ISO IEA,ISO IEA,IDA ISO IBA IEA,IEA,IMP ISO NAS IEA,ISO NAS IEA,IDA,IEA,IDA IMP ISS ISO IBA IEA,IMP IBA IEA,ISO IEA,IDA IMP ISO IEA,IDA,IDA IMP ISS ISO IBA NAS,IGI ISS ISO IBA IEA,ISO IEA,ISS ISO IEA,IBA,IMP ISS ISO IEA,IDA IMP ISO IEA,IMP IGI,ISO…	Abca1,Abcc1,Adgrg1,Agt,Ahr,Aifm2,Aim2,Angpt2,Aplnr,Apoe,Arhgap18,Asah2,Atp6ap2,Bcar3,Bcl3,Blnk,Btk,Btla,C1qa,C1qc,C1qtnf9,C1ra,C3,C4b,Calcr,Capn3,Car8,Casp1,Cav2,Ccbe1,Ccdc3,Ccl9,Ccr1,Cd36,Cd37,Cd38,Cd63,Cd9,Cdh13,Cdh5,Cebpa,Cebpb,Cfh,Cfp,Chrdl1,Cited2,Clec2d,Clec4n,Cmklr1,Cmtm3,Colec12,Csf1,Cst7,Ctla2a,Ctss,Cx3cl1,Cxcl12,Cyfip1,Cyp1b1,Cyth3,Dapk1,Ddit4l,Dgkd,Dgki,Dhrs3,Dkk2,Dok3,Draxin,Dtx3l,Dus…
query_1	TRUE	5.4319e-13	824	607	98	0.16145	0.118932	GO:0032101	GO:BP	regulation of response to external stimulus	12726	7632	GO:0009605|GO:0048583	IMP,IEA,IDA IMP ISO IBA NAS IEA,ISO IEA,IMP IGI ISO IEA,IDA ISO IEA,IMP,IDA,IDA IMP ISS ISO IBA NAS,IMP ISS ISO IEA,IDA IMP ISO IEA,IGI,ISS ISO IEA,ISO IEA,ISO IEA,IMP,IGI,ISO,IDA IGI,IMP,ISO IBA IEA,ISO IEA,ISO IEA,IMP IBA,IDA,IGI,ISO IEA,IDA IGI ISO IBA IEA,ISO IEA,IMP,IMP ISO IEA,IMP,IMP,IDA,ISO IEA,IMP,IMP,ISS ISO IEA,ISS ISO IEA,IMP,IMP IBA IEA,IGI,ISO,IBA IEA,IMP,ISO IEA,ISO IEA,ISO IEA,ISO…	Abcc1,Ahr,Aim2,Angpt2,Apoe,Btk,C3,Capn3,Casp1,Ccr1,Cd36,Cd37,Cd9,Cdh13,Cdh5,Cebpa,Cebpb,Cfh,Clec2d,Clec4n,Cmklr1,Colec12,Csf1,Cst7,Ctla2a,Ctss,Cx3cl1,Cxcl12,Dtx3l,Dysf,Ets1,Fabp4,Fcer1g,Ffar4,Fgf1,Fgl2,Fgr,Gper1,Gpr183,Gprc5b,Gpsm3,Gpx1,H2-D1,Ifi207,Il2ra,Il34,Itga2,Kdr,Lamp2,Lbp,Lgmn,Lgr4,Lpl,Lyn,Mapkapk3,Met,Mmrn2,Myd88,Nckap1l,Nfkb1,Nfkbia,Notch1,Nrp1,P2rx5,Pdgfb,Pdgfrb,Pla2g7,Plau,Pros1,Ptk2b…
query_1	TRUE	7.68539e-13	1149	607	121	0.199341	0.105309	GO:0006952	GO:BP	defense response	12726	2614	GO:0006950	IMP,IDA ISO IEA,IGI,IEA,IDA IMP ISO IBA NAS IEA,ISO,IMP IGI ISO IEA,IMP,IMP,IDA ISO IEA,IGI IEA,IEA,IEA,IMP IEA,IEA,IDA IMP ISS ISO IBA NAS,IBA,IMP IBA IEA,IBA IEA,IDA IMP ISO IEA,IGI,ISO IEA,IMP,IMP IGI,IMP ISO IEA,IMP IEA,IDA IGI TAS,IDA IMP IBA IEA,IBA,ISO IEA,IDA,IEA,ISO,IMP IBA,IDA,IGI,ISS ISO IBA IEA,ISO IEA,ISO IEA,IMP ISO IEA,ISO IEA,IEA,ISO,IMP ISO IEA,IMP,IMP IBA IEA,IDA IEA,IMP,IMP IGI…	Abcc1,Abi3,Adamts4,Ahr,Aim2,Apobec1,Apoe,Bcl3,Bpgm,Btk,C1qa,C1qc,C1ra,C3,C4b,Casp1,Ccl9,Ccr1,Ccr3,Cd36,Cd37,Cdh5,Cebpa,Cebpb,Cfh,Cfp,Clec2d,Clec4n,Cmklr1,Colec12,Cotl1,Csf1,Cst3,Cst7,Ctla2a,Ctss,Cx3cl1,Cxcl12,Cxcl16,Dapk1,Dtx3l,Endod1,Ephx2,Ets1,Fabp4,Fcer1g,Ffar4,Fgl2,Fgr,Ggt5,Gja1,Gper1,Gprc5b,Gpsm3,Gpx1,H2-D1,Hmox1,Icam1,Ifi207,Il2ra,Il34,Irf5,Itgav,Itgb2,Lamp2,Lbp,Lgr4,Lpl,Lyn,Lyz2,Map2k3,Map…
query_1	TRUE	1.53735e-12	946	607	106	0.174629	0.112051	GO:0035295	GO:BP	tube development	12726	9257	GO:0007275|GO:0048856	ISO IEA,ISO,IMP,IGI,IMP ISS ISO IEA,IEA,IMP ISO TAS IEA,IDA IMP IGI ISO IBA TAS IEA,IEA,IMP ISS ISO IEA,IGI,ISO IEA,IMP IGI,ISO IBA IEA,IDA IMP ISS IEA,IMP ISO IEA,ISO IBA IEA,ISO IEA,IMP,IMP,IMP IGI,IMP,ISO IEA,IMP,IDA IMP IBA,IEP,IMP,IMP,IMP,IMP,IMP,IMP ISO IBA IEA,IDA IEA,IEP IEA,IMP,ISS IEA,IMP IEA,IEP,IMP,ISS ISO IEA,IEA,IDA ISS ISO IBA TAS IEA,IEA,IMP,IMP IGI IEA,IDA IMP IGI,IDA IMP,IMP IEA…	Ace,Adam12,Adamts9,Adgrf5,Adgrg1,Agt,Aldh1a2,Angpt2,Angptl4,Aplnr,Apoe,Atp6ap2,C3,Calcrl,Ccbe1,Ccr3,Cdh13,Cdh5,Cebpa,Cfh,Chd7,Cited2,Cldn5,Clec14a,Col18a1,Crlf1,Csf1,Cx3cl1,Cxcl12,Cyp1b1,Dysf,Ecscr,Efna1,Egfl7,Elk3,Emcn,Epas1,Epcam,Erap1,Ets1,Fap,Fgf1,Flt1,Fmn1,Foxc1,Foxc2,Foxd1,Gja1,Glul,Gpx1,Has2,Heyl,Hmox1,Hs6st1,Itgav,Itgb2,Itgb3,Jag1,Jup,Kdr,Lgr4,Mcam,Met,Mgp,Mme,Mmp9,Mmrn2,Myo1e,Notch1,Notc…
query_1	TRUE	1.65254e-12	784	607	94	0.15486	0.119898	GO:0002684	GO:BP	positive regulation of immune system process	12726	1209	GO:0002376|GO:0002682|GO:0048518	IDA ISO IBA NAS IEA,ISO IEA,IDA ISO IBA IEA,IMP ISO NAS IEA,ISO NAS IEA,IEA,IDA IMP ISO IBA IEA,IMP IBA IEA,IMP NAS,ISO,ISS ISO IEA,IDA IMP ISO IEA,IMP,IDA ISO IBA IEA,IDA IBA,IMP,IDA IMP ISO IBA IEA,IMP NAS IEA,IMP,ISO IBA IEA,IDA,ISO IEA,IDA IMP IGI ISO IBA IEA,ISO IEA,ISO IEA,IMP ISO IBA IEA,IMP,IDA IMP IBA,IDA,IBA,IDA ISO IEA,IMP,IMP,IDA ISO IBA,ISO IEA,IBA IEA,IMP ISO IEA,IMP,ISO IBA IEA,IMP…	Aim2,Blnk,Btk,C1qa,C1qc,C1ra,C3,C4b,Casp1,Ccl9,Ccr1,Cd36,Cd37,Cd38,Cd5,Cebpa,Cfh,Cfp,Clec4n,Cmklr1,Cmtm3,Colec12,Csf1,Cx3cl1,Cxcl12,Dock8,Dysf,Fcer1g,Fgr,Fyb,Gpr183,Gprc5b,Gpsm3,H2-D1,Icam1,Ifi207,Il2ra,Il2rg,Il34,Inpp5d,Irf5,Itga2,Itga4,Itgam,Itgb3,Kitl,Klhl6,Lamp2,Lbp,Lgmn,Lgr4,Lyn,Mapkapk3,Mmp9,Myd88,Myo18a,Myo1g,Nckap1l,Nfkb1,Nfkbia,P2rx7,Pecam1,Pik3cb,Pla2g7,Plvap,Ppargc1b,Prkch,Ptk2b,Ptpn22…
query_1	TRUE	6.01914e-12	813	607	95	0.156507	0.116851	GO:0001775	GO:BP	cell activation	12726	445	GO:0009987|GO:0032501	IMP,IEA,IDA,ISO IEA,IMP,IEA,IMP ISO IEA,IGI,IDA,ISO,IMP,IGI,IDA ISO IBA IEA,IDA IBA,ISS ISO IEA,IMP,IDA,IMP,ISO IEA,IMP,IMP IBA,IMP,ISO,IMP,IMP,IMP ISO IBA IEA,IMP ISO IBA IEA,IDA,ISO IEA,IDA IMP IBA,IMP IBA,IMP,IDA IMP,IDA IMP,ISS ISO IEA,ISO IEA,IDA IMP ISO IBA IEA,ISO,ISO,ISO IEA,IMP ISO IEA,IMP,IDA ISO,IMP IBA,IEA,TAS,IMP ISO IEA,IDA,IDA ISO IBA IEA,IDA,IDA,IMP,IMP ISO IBA IEA,IMP,IMP,IMP IGI…	Adgrf5,Ahr,Apbb1ip,Apoe,Bcl3,Blnk,Btk,C1qa,Capn3,Casp1,Cd151,Cd37,Cd38,Cd5,Cd9,Cebpa,Cebpb,Cfh,Chd7,Clptm1,Cst7,Ctla2a,Cx3cl1,Cxcl12,Dock10,Dock8,Dysf,Entpd1,F11r,Fcer1g,Fermt3,Fgl2,Fgr,Gja1,Gper1,Gpnmb,Gpr183,H2-D1,Hmox1,Icam1,Il2ra,Il2rg,Il6ra,Inpp5d,Itgam,Itgav,Itgb3,Kitl,Lbp,Lmo1,Lrrc32,Ltbr,Lyn,Mafb,Megf10,Myd88,Myo18a,Nckap1l,Nfkb2,P2rx7,Pdgfb,Pdgfrb,Pear1,Pik3cb,Pirb,Pou2af1,Prdm1,Prkar1a,…
query_1	TRUE	1.02383e-11	5064	607	339	0.558484	0.0669431	GO:0051716	GO:BP	cellular response to stimulus	12726	14364	GO:0009987|GO:0050896	IDA ISO IEA,ISS ISO IEA,IMP ISO IEA,IDA ISO IEA,ISO,ISO,ISS ISO IEA,IMP IEA,IBA IEA,IBA IEA,IMP ISS ISO IBA IEA,IBA IEA,IEA,IEA,IEA,IMP ISO IEA,IDA ISO IBA NAS IEA,IMP IGI IEP,ISO IEA,IDA,ISO IBA TAS IEA,NAS,ISS,IEA,IMP ISS ISO IBA IEA,ISO IEA,ISO IBA IEA,IEA,IEA,IEA,IMP IEA,ISS IEA,ISO IEA,IMP ISS ISO IBA IEA,ISS ISO IEA,ISS ISO IEA,ISS ISO IEA,ISO IEA,IEA,ISO IBA IEA,IDA IMP ISO IBA IEA,IEA,IDA…	Abca1,Abcb4,Abcc1,Abcg1,Abcg3,Abi1,Abi3,Ace,Adgre1,Adgrf5,Adgrg1,Adgrl4,Adssl1,Agt,Ahr,Aifm2,Aim2,Aldh1a2,Aldh3b1,Alpl,Angpt2,Angptl4,Aox3,Apbb1ip,Aplnr,Apoe,Arhgap18,Arhgap30,Arhgap4,Arhgap9,Arhgef5,Asah2,Atp1a1,Atp6ap2,Atp6v1a,Atp6v1g1,Bcar3,Bcl3,Bin2,Blnk,Btk,Btla,C1qtnf9,C3,Calcr,Calcrl,Capn3,Car8,Casp1,Cav2,Ccbe1,Ccdc3,Ccl9,Ccr1,Ccr3,Cd36,Cd38,Cd5,Cd63,Cd9,Cdh13,Cdh5,Cebpa,Cebpb,Chchd10,Chrd…
query_1	TRUE	1.50197e-11	3577	607	262	0.431631	0.0732457	GO:0007275	GO:BP	multicellular organism development	12726	2835	GO:0032501|GO:0048856	ISO IEA,IDA IMP,ISS,IMP,IMP ISO IEA,ISO,IMP,IGI,IMP ISS ISO IEA,IEA,IDA,IMP IGI ISO TAS IEA,IMP,IDA IMP IGI ISO IBA TAS IEA,IEA,IMP,IMP ISS ISO IBA IEA,IGI IBA,IMP IGI ISO IEA,ISO IEA,IDA IMP,IMP ISO IEA,IMP,IMP,IMP,IMP IGI,ISO IEA,IMP IGI,IMP ISO IBA IEA,IDA,IDA IMP ISS ISO IEA,ISO,ISO,IMP ISO IEA,ISO IEA,IDA ISO IEA,ISO IBA IEA,IMP ISO IBA IEA,IMP IGI,IDA IMP IGI ISS ISO IEA,IMP ISO IEA,IMP,IMP…	Abcc1,Abi1,Abi3,Acadm,Ace,Adam12,Adamts9,Adgrf5,Adgrg1,Agt,Aim2,Aldh1a2,Alpl,Angpt2,Angptl4,Ank,Aplnr,Aplp2,Apoe,Arhgap4,Atp1b2,Atp6ap2,Bcar3,Bcl3,Bpgm,C1qa,C1qc,C3,Calcrl,Capn3,Ccbe1,Ccl9,Ccr1,Ccr3,Cd38,Cd9,Cdh13,Cdh5,Cebpa,Cebpb,Cfap45,Cfh,Chd7,Chrdl1,Cited2,Cldn5,Clec14a,Clec2d,Clptm1,Cmtm3,Cmtm8,Cntn2,Col18a1,Col25a1,Crlf1,Crtac1,Cryaa,Crybg1,Csf1,Cst7,Ctla2a,Cx3cl1,Cxcl12,Cyfip1,Cyp1b1,Dhrs3…
query_1	TRUE	1.84743e-11	323	607	54	0.0889621	0.167183	GO:0006935	GO:BP	chemotaxis	12726	2604	GO:0042221|GO:0042330	ISO IEA,ISO IEA,IMP,IEA,IBA IEA,IDA IMP ISS ISO IBA IEA,IDA ISO IBA IEA,ISO IEA,ISO IBA IEA,IEA,IEA,ISO IEA,IDA ISS ISO IBA IEA,IDA IGI ISO IBA IEA,IDA IBA IEA,IMP,IEA,ISO IEA,IMP IBA,ISO IEA,IEA,IDA IMP ISS ISO IEA,IMP,ISO IEA,ISO IEA,ISO IEA,ISO IEA,ISO IEA,IMP,ISO IEA,IBA,ISO IEA,IEA,ISO,IMP ISS ISO IEA,ISS ISO IEA,IDA IMP ISO IEA,IEA,IDA IGI ISS ISO IBA IEA,ISO IEA,IMP,ISS ISO IEA,IBA,IBA,IBA…	Abcc1,Angpt2,Arhgef5,Bin2,Ccl9,Ccr1,Ccr3,Cdh13,Cmklr1,Cmtm3,Cmtm8,Csf1,Cx3cl1,Cxcl12,Cxcl16,Dysf,Ecscr,Enpp2,Fcer1g,Fgf1,Flt1,Gpr183,Gpsm3,Il34,Itga2,Itgav,Itgb3,Kdr,Lbp,Lgmn,Lgr4,Lyn,Met,Mmp9,Nckap1l,Notch1,Nrp1,Pdgfb,Pdgfrb,Pla2g7,Ptk2b,Ptpro,Sema3e,Sema3g,Sema6b,Slit2,Spp1,St6gal1,Syk,Tgfb1,Tgfb2,Tnfsf11,Trem2,Vav1
query_1	TRUE	1.84743e-11	323	607	54	0.0889621	0.167183	GO:0042330	GO:BP	taxis	12726	10442	GO:0009605|GO:0040011	ISO IEA,ISO IEA,IMP,IEA,IBA IEA,IDA IMP ISS ISO IBA IEA,IDA ISO IBA IEA,ISO IEA,ISO IBA IEA,IEA,IEA,ISO IEA,IDA ISS ISO IBA IEA,IDA IGI ISO IBA IEA,IDA IBA IEA,IMP,IEA,ISO IEA,IMP IBA,ISO IEA,IEA,IDA IMP ISS ISO IEA,IMP,ISO IEA,ISO IEA,ISO IEA,ISO IEA,ISO IEA,IMP,ISO IEA,IBA,ISO IEA,IEA,ISO,IMP ISS ISO IEA,ISS ISO IEA,IDA IMP ISO IEA,IEA,IDA IGI ISS ISO IBA IEA,ISO IEA,IMP,ISS ISO IEA,IBA,IBA,IBA…	Abcc1,Angpt2,Arhgef5,Bin2,Ccl9,Ccr1,Ccr3,Cdh13,Cmklr1,Cmtm3,Cmtm8,Csf1,Cx3cl1,Cxcl12,Cxcl16,Dysf,Ecscr,Enpp2,Fcer1g,Fgf1,Flt1,Gpr183,Gpsm3,Il34,Itga2,Itgav,Itgb3,Kdr,Lbp,Lgmn,Lgr4,Lyn,Met,Mmp9,Nckap1l,Notch1,Nrp1,Pdgfb,Pdgfrb,Pla2g7,Ptk2b,Ptpro,Sema3e,Sema3g,Sema6b,Slit2,Spp1,St6gal1,Syk,Tgfb1,Tgfb2,Tnfsf11,Trem2,Vav1
query_1	TRUE	2.33506e-11	983	607	106	0.174629	0.107833	GO:0072359	GO:BP	circulatory system development	12726	17886	GO:0048731	IMP,ISO IEA,ISO,IMP,IGI,ISS ISO IEA,IMP TAS,IDA IMP IGI ISO IBA TAS IEA,IEA,IMP ISS ISO IBA IEA,IMP IGI,IMP,IMP ISO IBA IEA,IDA IMP ISS ISO IEA,IMP ISO IEA,ISO IBA IEA,IMP ISO IBA IEA,IMP,IMP IGI ISO IBA IEA,IMP IGI ISS ISO IEA,ISO IEA,IMP,IDA IMP IBA,IMP,IMP IEA,IMP,IMP,IMP IBA,IMP,IMP ISO IBA IEA,IDA IMP IEA,IEP IEA,IMP,ISS IEA,IMP IEA,IMP,ISS ISO IEA,IEA,ISS ISO TAS IEA,IEA,IMP IGI ISO IEA,IDA…	Acadm,Ace,Adam12,Adamts9,Adgrf5,Adgrg1,Aldh1a2,Angpt2,Angptl4,Aplnr,Apoe,C3,Calcrl,Ccbe1,Ccr3,Cdh13,Cdh5,Cfh,Chd7,Cited2,Cldn5,Clec14a,Col18a1,Cx3cl1,Cxcl12,Cyp1b1,Dhrs3,Dusp6,Dysf,Ecscr,Efna1,Egfl7,Elk3,Emcn,Epas1,Erap1,Ets1,Fap,Fgf1,Flt1,Foxc1,Foxc2,Foxo1,Foxs1,Gja1,Gja4,Glul,Gper1,Gpx1,Has2,Heyl,Hmox1,Hs6st1,Il6ra,Inhba,Itgav,Itgb2,Itgb3,Jag1,Jup,Kdr,Map2k3,Mcam,Mmp13,Mmp9,Mmrn2,Msx1,Myo1e,Nds…
query_1	TRUE	3.30801e-11	1326	607	129	0.212521	0.0972851	GO:0042592	GO:BP	homeostatic process	12726	10601	GO:0008150	ISO IEA,ISS ISO IEA,ISO IBA IEA,IEA,IMP IGI,IMP,IDA,IDA IMP IGI ISO IEA,IMP IBA,IDA IMP,ISS ISO IEA,IMP,IDA IMP IGI ISO IEA,IMP,ISO IBA IEA,IMP ISO IBA IEA,EXP IDA IMP ISS ISO IEA,EXP IDA IMP ISS ISO IEA,EXP IDA IMP,EXP IDA IMP,EXP IDA IMP ISS ISO IEA,IMP ISO,ISO IEA,IDA,IMP,IBA,ISO,IMP,ISO IEA,ISO IEA,IMP,IMP,IMP,IMP,IMP,ISO IEA,IMP,IMP,IMP,ISO,ISO IEA,IDA ISS,IMP,IMP,IEA,IMP IGI,IDA ISO IBA IEA…	Abca1,Abcb4,Abcg1,Ace,Adgrf5,Adgrg1,Aim2,Alpl,Angptl4,Ank,Aplnr,Aplp2,Apoe,Arhgef5,Atp1a1,Atp1b2,Atp6ap2,Atp6v1a,Atp6v1c1,Atp6v1d,Atp6v1g1,Bpgm,Btk,C1qtnf9,Capn3,Cav2,Ccr1,Cd36,Cd38,Cdh5,Cebpa,Cebpb,Cfh,Chd7,Cited2,Cldn5,Cmklr1,Cntn2,Csf1,Ctss,Cx3cl1,Cyb561,Dock10,Emcn,Enpp1,Epas1,Ephx2,Ets1,Fabp4,Fcer1g,Ffar4,Fgf21,Foxc1,Foxc2,Foxo1,Gcnt2,Gja1,Glul,Gper1,Gpr183,Gpr55,Gprc5b,Gpx1,Gsr,Has2,Hexb,Hm…
query_1	TRUE	3.46265e-11	2076	607	176	0.289951	0.0847784	GO:0070887	GO:BP	cellular response to chemical stimulus	12726	16854	GO:0042221|GO:0051716	IDA IEA,ISS ISO IEA,IMP ISO IEA,ISO IEA,ISO,IMP IEA,IEA,IEA,IEA,IMP ISO IEA,IDA ISO IBA IEA,IEP,ISO IEA,IDA,ISS,IEA,IMP,IEA,ISO IEA,ISS ISO IEA,ISS ISO IEA,ISS ISO IEA,IEA,IMP ISO IEA,IDA,ISO IEA,IDA,ISO NAS,ISS ISO IBA IEA,ISS ISO IEA,IBA IEA,IDA IMP ISS ISO IBA IEA,ISO IBA IEA,IDA IMP ISO IEA,IDA ISO NAS IEA,IDA ISO,IEA,ISO IBA IEA,IEA,IBA,IDA ISO IEA,IDA ISO IBA IEA,ISO IBA IEA,ISO,IEA,IEA,IDA…	Abca1,Abcb4,Abcc1,Abcg1,Abcg3,Ace,Adssl1,Agt,Ahr,Aifm2,Aim2,Aldh1a2,Aldh3b1,Alpl,Aox3,Apoe,Arhgef5,Asah2,Atp1a1,Atp6v1a,Atp6v1g1,Bcar3,Bin2,Btk,C1qtnf9,Calcrl,Capn3,Casp1,Cav2,Ccdc3,Ccl9,Ccr1,Ccr3,Cd36,Cebpa,Cebpb,Cited2,Cmklr1,Colec12,Crlf1,Csf1,Csf2rb,Csf2rb2,Cst3,Ctsb,Ctss,Cx3cl1,Cxcl12,Cxcl16,Cyfip1,Cyp1b1,Dapk1,Dock8,Dysf,Enpp1,Enpp2,Epas1,Fabp4,Fcer1g,Ffar4,Fgf1,Flt1,Foxc1,Foxc2,Foxo1,Gja1,…
query_1	TRUE	3.94084e-11	441	607	64	0.105437	0.145125	GO:0002252	GO:BP	immune effector process	12726	791	GO:0002376	IMP,IEA,IDA,IMP,IMP ISO IEA,IMP ISO NAS IEA,ISO NAS IEA,IEA,IDA IMP ISO IBA IEA,IMP IBA IEA,IMP,IMP,IMP,IDA IMP ISO IBA IEA,IMP NAS IEA,IDA IGI,IBA,IBA,IMP,IMP ISO IBA IEA,IDA IMP IBA,IMP,IDA,IMP IBA,IMP,IDA ISO IBA,ISO,IDA ISO IEA,IDA,IMP,ISO IEA,IEA,ISO IEA,IDA IMP ISO IBA IC IEA,IMP,IMP ISO IBA IEA,IMP IGI,IMP ISO IEA,IMP,ISS ISO IEA,IMP,IMP,IMP,IMP,IMP IBA,IDA IMP,IMP,IMP,IDA IMP,ISO IEA,IMP …	Ace,Ahr,Apbb1ip,Bcl3,Btk,C1qa,C1qc,C1ra,C3,C4b,Casp1,Cd36,Cd37,Cfh,Cfp,Clec2d,Csf2rb,Csf2rb2,Dock10,Dysf,Fcer1g,Fgl2,Fgr,Gpr183,Gprc5b,H2-D1,Hmox1,Icam1,Il6ra,Inpp5d,Irf5,Itgam,Jag1,Lbp,Litaf,Lyn,Myd88,Myo18a,Myo1g,Nckap1l,P2rx7,Pirb,Pou2af1,Ptk2b,Ptpn22,Ptpn6,Relb,Rftn1,Slfn2,Stxbp2,Syk,Tap2,Tcirg1,Tek,Tfrc,Tgfb1,Tgfb2,Tnfrsf1b,Trem2,Tyrobp,Unc93b1,Vav1,Vsir,Was
query_1	TRUE	4.84609e-11	785	607	91	0.149918	0.115924	GO:0030097	GO:BP	hemopoiesis	12726	6912	GO:0048468	IMP,IMP,IGI,IGI,TAS,IMP,IMP,IMP ISO,IMP,ISO IEA,IDA,ISO,IMP ISO,IDA IMP IBA,IDA IGI NAS,IGI,ISO IEA,IMP,IDA,IMP,IDA IMP IGI ISO IBA IEA,IMP,IMP,IMP,ISS ISO IEA,ISS ISO IEA,IMP,IMP IBA,IMP,IMP,IEA,IMP,ISO IEA,ISO IEA,IMP,ISO IBA IEA,IDA,IDA ISS ISO IEA,IMP IBA,IC,IDA,IMP,IDA IGI ISO IEA,IMP IGI,IMP,IMP ISO IBA IEA,ISO IEA,IDA IMP ISO IBA IEA,IMP IGI,IMP,IMP,IMP ISS ISO IEA,IMP IEA,IEA,IMP,IMP,IMP,…	Abi1,Ace,Acp6,Adgrf5,Angpt2,Arl11,Bcl3,Bpgm,Btk,C1qc,Calcr,Ccl9,Ccr1,Cebpa,Cebpb,Cebpd,Chd7,Cited2,Clec2d,Clptm1,Csf1,Ctla2a,Dock10,Epas1,Ets1,Etv6,Fam20c,Fcer1g,Fgl2,Foxc1,Gab2,Gpr183,Gpr55,Il2ra,Il2rg,Il34,Il6ra,Inhba,Inpp5d,Itgb3,Jag1,Kdr,Kitl,Lmo2,Ltbr,Lyn,Maf,Mafb,Mitf,Myd88,Myo1e,Nbeal2,Nckap1l,Nfatc1,Nfkbia,Notch1,Nrros,Oscar,Pirb,Pou2af1,Ppargc1b,Prdm1,Ptk2b,Ptpn22,Ptpn6,Relb,Runx1,Runx3,…
query_1	TRUE	4.94515e-11	2017	607	172	0.283361	0.0852752	GO:0050793	GO:BP	regulation of developmental process	12726	13690	GO:0032502|GO:0050789	IC,ISS,ISO IEA,ISO,IMP IGI,IEA,IDA ISO TAS IEA,IMP,ISS ISO IEA,ISO IEA,ISO IEA,ISO IEA,ISO IEA,IMP ISO,IDA,IDA,IDA,IMP ISO,ISO,IMP ISO IEA,IMP ISO IEA,IDA,ISO IEA,IDA IMP ISO,IDA IMP IGI ISS ISO IBA IEA,IDA IBA,IMP,IMP ISO IEA,ISO IEA,IDA,IMP,IMP,IDA IMP IGI ISO IBA IEA,ISO,IMP IBA,IMP,ISO,IMP ISO IEA,ISO IEA,IMP,IDA,IDA,IMP IBA,IMP ISO IBA IEA,IDA IMP,IEA,ISO IEA,IMP,ISS ISO IEA,ISO IEA,IDA,IMP,…	Abcg1,Abi3,Ace,Adam12,Adamts9,Agt,Angpt2,Ank,Aplnr,Apoe,Arhgap18,Arhgap4,C1qc,C3,Capn3,Ccbe1,Ccdc3,Ccl9,Ccr1,Ccr3,Cd36,Cd53,Cdh5,Cebpa,Cebpb,Cebpd,Chd7,Cited2,Cldn5,Clec2d,Clptm1,Cmklr1,Csf1,Cst3,Cst7,Ctla2a,Cx3cl1,Cxcl12,Cyfip1,Cyp1b1,Dmp1,Draxin,Dusp6,Ecscr,Efna1,Enpp1,Enpp2,Erap1,Ets1,F11r,Fam20c,Ffar4,Fgf1,Fgl2,Fgr,Flt1,Fmnl1,Foxc1,Foxc2,Foxd1,Foxo1,Foxs1,Gcnt2,Gdpd5,Gja1,Glul,Gper1,Gpr55,Gpr…
query_1	TRUE	6.10094e-11	3226	607	241	0.397035	0.0747055	GO:0030154	GO:BP	cell differentiation	12726	6924	GO:0048869	ISO IEA,IC,IDA IMP,ISS,IMP,IMP ISO IEA,IGI,IGI,IMP IGI IBA,IMP IEA,IEA,IMP IGI,TAS IEA,IMP,IBA,IMP ISO IEA,ISO IEA,IMP,IDA,IMP,IMP ISO,IMP,IMP IGI,ISO IEA,IMP,IBA,IDA,IDA IMP,ISO,IMP IBA,IDA,IMP ISO,IMP ISO,IMP ISO IEA,ISO IEA,IDA,IMP ISS ISO IEA,IMP ISO IEA,ISO IEA,IDA IMP ISO IBA,IDA IMP IGI ISS ISO IBA NAS IEA,IDA IGI IBA,IMP,IMP ISO IEA,ISO IBA IEA,IMP IEA,ISO IEA,IDA,IMP IEA,IMP,IMP ISO IBA,…	Abcc1,Abcg1,Abi1,Abi3,Acadm,Ace,Acp6,Adamts9,Adgrf5,Adgrg1,Agt,Aldh1a2,Angpt2,Aplnr,Aplp2,Apoe,Arhgap4,Arl11,Atp1b2,Bcl3,Bpgm,Btk,C1qa,C1qc,C3,C77080,Calcr,Capn3,Casp1,Cav2,Ccdc3,Ccl9,Ccr1,Cd36,Cd38,Cd53,Cd63,Cd9,Cdh5,Cebpa,Cebpb,Cebpd,Cfh,Chd7,Chrdl1,Cited2,Cldn5,Clec2d,Clptm1,Cmklr1,Cntn2,Col18a1,Col25a1,Crtac1,Cryaa,Csf1,Ctla2a,Ctsb,Cx3cl1,Cxcl12,Cyfip1,Dock10,Draxin,Dusp6,Dysf,Ecscr,Efna1,Egf…
query_1	TRUE	6.34201e-11	3227	607	241	0.397035	0.0746824	GO:0048869	GO:BP	cellular developmental process	12726	13537	GO:0009987|GO:0032502	ISO IEA,IC,IDA IMP,ISS,IMP,IMP ISO IEA,IGI,IGI,IMP IGI IBA,IMP IEA,IEA,IMP IGI,TAS IEA,IMP,IBA,IMP ISO IEA,ISO IEA,IMP,IDA,IMP,IMP ISO,IMP,IMP IGI,ISO IEA,IMP,IBA,IDA,IDA IMP,ISO,IMP IBA,IDA,IMP ISO,IMP ISO,IMP ISO IEA,ISO IEA,IDA,IMP ISS ISO IEA,IMP ISO IEA,ISO IEA,IDA IMP ISO IBA,IDA IMP IGI ISS ISO IBA NAS IEA,IDA IGI IBA,IMP,IMP ISO IEA,ISO IBA IEA,IMP IEA,ISO IEA,IDA,IMP IEA,IMP,IMP ISO IBA,…	Abcc1,Abcg1,Abi1,Abi3,Acadm,Ace,Acp6,Adamts9,Adgrf5,Adgrg1,Agt,Aldh1a2,Angpt2,Aplnr,Aplp2,Apoe,Arhgap4,Arl11,Atp1b2,Bcl3,Bpgm,Btk,C1qa,C1qc,C3,C77080,Calcr,Capn3,Casp1,Cav2,Ccdc3,Ccl9,Ccr1,Cd36,Cd38,Cd53,Cd63,Cd9,Cdh5,Cebpa,Cebpb,Cebpd,Cfh,Chd7,Chrdl1,Cited2,Cldn5,Clec2d,Clptm1,Cmklr1,Cntn2,Col18a1,Col25a1,Crtac1,Cryaa,Csf1,Ctla2a,Ctsb,Cx3cl1,Cxcl12,Cyfip1,Dock10,Draxin,Dusp6,Dysf,Ecscr,Efna1,Egf…
query_1	TRUE	8.29013e-11	281	607	49	0.0807249	0.174377	GO:0050900	GO:BP	leukocyte migration	12726	13777	GO:0002376|GO:0016477	IMP,IBA,IDA IMP ISS ISO IEA,ISO,IDA,ISO IBA IEA,IGI ISO IEA,IDA ISS ISO IBA IEA,ISO IEA,IDA IBA IEA,IMP IGI ISO IBA IEA,IMP,ISO IEA,IMP IBA,IEA,IDA IMP ISO IEA,IMP,IMP ISO IEA,ISO IEA,ISO IEA,IEA,IMP IGI IBA,IEA,IDA ISO IEA,IDA,IMP,ISO IEA,ISO IEA,ISO,IMP,IMP,IMP ISS ISO IEA,IEA,ISO IEA,ISO IEA,IEA,IMP,IMP,IMP,ISS ISO IEA,IGI ISO,ISO IEA,IDA IGI,ISS ISO IEA,ISO IEA,ISS,ISO IEA,IMP IGI ISS ISO IEA…	Arhgef5,Ccl9,Ccr1,Ccr3,Cd9,Cmklr1,Csf1,Cx3cl1,Cxcl12,Cxcl16,Dock8,Dysf,F11r,Fcer1g,Flt1,Gpr183,Gpsm3,Icam1,Il34,Itga2,Itga4,Itga6,Itgb2,Itgb3,Kitl,Lbp,Lgmn,Lyn,Mmp9,Myd88,Myo1g,Nckap1l,Pdgfb,Pecam1,Pla2g7,Plvap,Podxl,Ptk2b,Ptpn22,Ptpro,Sirpa,Slit2,Spp1,Syk,Tgfb1,Tgfb2,Tnfsf11,Trem2,Vav1
query_1	TRUE	1.11305e-10	1316	607	127	0.209226	0.0965046	GO:0042127	GO:BP	regulation of cell population proliferation	12726	10326	GO:0008283|GO:0050794	IMP,IMP ISS ISO IEA,IEA,IMP ISO IEA,IMP,IGI,IGI ISO IEA,ISS IEA,IMP ISO IEA,IMP,IMP IGI ISO IBA,IMP,IGI,IDA ISO IBA IEA,IDA,ISO IEA,IGI,IDA IMP ISO IEA,IDA,ISO IEA,ISO IEA,IDA,ISO IEA,ISO IEA,ISO,ISO,ISO,ISO IEA,IGI ISO IEA,IMP,IMP,ISO IEA,ISO,ISS ISO IEA,ISO,ISO,IDA,IDA ISS ISO IBA IEA,IGI IBA,IEA,IMP IGI,IEA,IMP,ISO IEA,ISO,ISS ISO IEA,ISO IEA,IDA ISO IEA,ISO IEA,ISO,ISO IEA,IGI,ISO IEA,IDA ISO…	Ace,Adgrg1,Ahr,Aldh1a2,Aplnr,Apobec1,Apoe,Bcar3,Btk,Calcrl,Cav2,Ccr3,Cd37,Cd38,Cd9,Cdh13,Cdh5,Cebpa,Cebpb,Cited2,Cldn5,Col18a1,Crlf1,Csf1,Csf2rb,Csf2rb2,Cst3,Cx3cl1,Cxcl12,Cyp1b1,Dysf,Egfl7,Enpp2,Epcam,Ets1,Fabp4,Fap,Fgf1,Fgf21,Flt1,Foxo1,Gab2,Gcnt2,Gja1,Glul,Gper1,Gpnmb,Gpr183,Gpx1,H2-D1,Has2,Hipk1,Hmox1,Il11,Il13ra1,Il2ra,Il34,Il6ra,Inhba,Inpp5d,Itga2,Itga4,Itgav,Itgb3,Jag1,Jup,Kdr,Kitl,Lgmn,Lm…
query_1	TRUE	1.56607e-10	160	607	36	0.0593081	0.225	GO:0048771	GO:BP	tissue remodeling	12726	13445	GO:0032501	TAS,ISO IEA,IMP,ISO,ISO,IMP,IGI,IGI,IMP IGI TAS,IMP ISO IEA,ISO IEA,IMP IBA,TAS,ISO IC IEA,IMP,IMP,IMP,ISO,IDA,IMP,IMP,IMP,IMP,IMP IBA,ISO IBA,IMP,IMP,IDA,IMP,ISO,IMP,IDA,IMP IBA,ISO IEA,IDA ISO IEA,IMP	Angpt2,Cd38,Chd7,Cst3,Ctss,Epas1,Foxc1,Foxc2,Gja1,Gpnmb,Gpr55,Inpp5d,Itgav,Itgb3,Jag1,Lgr4,Mitf,Mmp9,Nfkb1,Oscar,P2rx7,Ppargc1b,Ptk2b,Siglec15,Spp1,Syk,Tcirg1,Tfrc,Tgfb2,Tgm2,Tie1,Timp1,Tnfrsf11a,Tnfrsf11b,Tnfsf11,Vdr
query_1	TRUE	2.58555e-10	932	607	100	0.164745	0.107296	GO:0051241	GO:BP	negative regulation of multicellular organismal process	12726	14039	GO:0032501|GO:0048519|GO:0051239	IMP,IMP,IDA ISO IEA,ISO IEA,ISO IEA,IMP,IMP ISO IEA,IMP ISO IEA,ISO IEA,IMP,ISO,ISO,IGI,ISO IEA,ISO,ISS ISO IEA,IMP,IDA,ISO IEA,ISO IEA,IDA,IMP,ISO,IMP IBA,ISO IEA,IDA,IMP ISO IBA IEA,IMP,IDA IMP ISO IEA,IMP,IMP,IMP,ISS ISO IEA,ISS ISO IEA,ISO IEA,ISO IEA,ISS ISO IEA,IMP ISO IEA,ISO IEA,ISO,IMP,ISO IEA,IMP IBA,IEA,ISO IEA,ISS ISO IEA,ISO IEA,IMP,IMP,IMP ISO IEA,IDA,IMP IBA,IDA,IDA IMP,ISO IBA IEA…	Adamts9,Adgrf5,Angpt2,Apoe,Arhgap4,Atp1a1,Bcl3,Btk,C1qc,Calcr,Calcrl,Ccr1,Cd37,Cd38,Cd63,Cd9,Cebpa,Cebpb,Cited2,Cldn5,Clec2d,Cmklr1,Cst3,Cst7,Cx3cl1,Draxin,Ecscr,Efna1,Ffar4,Fgl2,Fgr,Foxc1,Foxc2,Foxo1,Furin,Gja1,Gper1,Gpnmb,Gpr55,Hmox1,Il2ra,Inhba,Inpp5d,Itga4,Jup,Laptm4b,Lbp,Lgmn,Lgr4,Lrp4,Lrrc32,Lyn,Mafb,Mepe,Mmrn2,Nckap1l,Nfkb1,Notch1,Nrp1,P2rx7,Pdgfb,Pik3cb,Pirb,Plac8,Plau,Prkar1a,Procr,Pros1…
query_1	TRUE	3.06574e-10	1064	607	109	0.179572	0.102444	GO:0009607	GO:BP	response to biotic stimulus	12726	3572	GO:0050896	IDA,IDA ISO IEA,ISO IEA,IGI,IEP,IEA,IDA IMP ISO IBA NAS IEA,IEA,ISO,IMP,IMP ISO IEA,IMP,IDA ISO IEA,IEA,IEA,IEA,IEP IEA,IEA,IDA IMP ISO NAS,IEP,IBA,IMP,IDA IMP IEP ISS ISO IEA,IGI,IMP ISO,IMP ISO IEA,IMP IEA,IEP,IDA IGI,IDA IMP IBA IEA,ISO IEA,IDA,IEA,ISO IBA IEA,ISO,IDA ISO IEA,IMP ISO IEA,ISO IEA,IEA,IEP,IDA,IMP IBA IEA,IMP,IMP IGI IBA IEA,IEA,IEA,IGI,ISO,IBA IEA,IEA,IDA IMP ISO IEA,IEA,TAS,IEP…	Abca1,Abi3,Ace,Adamts4,Adamts9,Ahr,Aim2,Alpl,Apobec1,Apoe,Bcl3,Bpgm,Btk,C1qa,C1qc,C1ra,C3,C4b,Casp1,Ccdc80,Ccl9,Ccr1,Cd36,Cd37,Cebpb,Cfh,Cfp,Chd7,Clec2d,Clec4n,Colec12,Cotl1,Csf1,Cx3cl1,Cxcl12,Cxcl16,Dapk1,Dtx3l,Endod1,Fabp4,Fap,Fcer1g,Fgl2,Fgr,Gja1,Gper1,Gpx1,H2-D1,Ifi207,Il34,Irf5,Itgam,Itgav,Klhl6,Lamp2,Lbp,Lgr4,Litaf,Lpl,Lyn,Lyz2,Map2k3,Mapkapk3,Mmrn2,Mt2,Myd88,Myo18a,Naip2,Ncf2,Neurl3,Nfkb1,…
query_1	TRUE	3.84735e-10	1156	607	115	0.189456	0.099481	GO:0044419	GO:BP	biological process involved in interspecies interaction between organisms	12726	11378	GO:0008150	IDA,ISO IEA,IGI,IEP,IEA,IDA IMP ISO IBA NAS IEA,IEA,ISO,IMP ISO IEA,IMP ISO IEA,IMP,IDA ISO IEA,IEA,IEA,IEA,IEP IEA,IEA,IDA IMP ISO NAS,ISO IEA,IEP,IBA,IMP,IDA IMP IEP ISS ISO IEA,IGI,IMP ISO,IMP ISO IEA,IMP IEA,IEP,IDA IGI,IDA IMP IBA IEA,ISO IEA,IDA,IEA,IMP,ISO IBA IEA,ISO,IDA ISO IEA,IMP ISO IEA,ISO IEA,IEA,IEP,IMP IBA IEA,IMP IEA,IMP IGI IBA IEA,ISO IEA,IEA,IEA,IGI,ISO,ISO IEA,IBA IEA,IEA,ISS…	Abca1,Ace,Adamts4,Adamts9,Ahr,Aim2,Alpl,Apobec1,Apoe,Bcl3,Bpgm,Btk,C1qa,C1qc,C1ra,C3,C4b,Casp1,Cav2,Ccdc80,Ccl9,Ccr1,Cd36,Cd37,Cebpb,Cfh,Cfp,Chd7,Clec2d,Clec4n,Colec12,Cotl1,Csf1,Ctsb,Cx3cl1,Cxcl12,Cxcl16,Dapk1,Dtx3l,Endod1,Fabp4,Fcer1g,Fgl2,Fgr,Furin,Gja1,Gper1,Gpx1,H2-D1,Icam1,Ifi207,Il34,Inpp5k,Irf5,Itgam,Itgav,Itgb3,Klhl6,Lamp2,Lbp,Lgr4,Litaf,Lpl,Ly6e,Lyn,Lyz2,Map2k3,Mapkapk3,Mmrn2,Mt2,Myd88,…
query_1	TRUE	5.26567e-10	2101	607	174	0.286656	0.0828177	GO:0010033	GO:BP	response to organic substance	12726	3883	GO:0042221	IDA IEA,IDA ISS ISO IEA,IMP,ISO IEA,IMP ISO IEA,IEA,IEA,IDA ISO IBA IEA,IEP ISS ISO IEA,IDA IMP IGI ISO IEA,IEA,ISO,ISO IEA,IEA,ISO IEA,ISO IEA,ISS ISO IEA,IMP ISO IEA,IDA,ISO IEA,ISO IEA,IDA IMP ISO,ISS ISO IBA IEA,ISS ISO IEA,IBA,ISO,IEA,IDA IMP IEP ISS ISO IEA,ISO IEA,IDA,ISO IEA,IDA ISO NAS IEA,IDA IMP ISO,IDA,ISS ISO IEA,IEA,IEA,IBA,IDA ISO IEA,IDA ISO IBA IEA,ISO IBA IEA,IEA,IEA,IMP ISO IBA…	Abca1,Abcb4,Abcc1,Abcg1,Ace,Agt,Ahr,Aim2,Aldh1a2,Alpl,Angpt2,Apobec1,Apoe,Arpc1b,Asah2,Atp1a1,Bcar3,Btk,C1qtnf9,Calcr,Calcrl,Casp1,Cav2,Ccdc3,Ccl9,Ccr1,Ccr3,Cd36,Cd38,Cd9,Cdh13,Cebpa,Cebpb,Cfh,Cited2,Cldn5,Colec12,Crlf1,Csf1,Csf2rb,Csf2rb2,Ctsb,Ctss,Cx3cl1,Cxcl12,Cxcl16,Cyc1,Cyfip1,Cyp1b1,Dapk1,Dock8,Dusp6,Enpp1,Fabp4,Fcer1g,Ffar4,Foxc1,Foxc2,Foxo1,Ggt5,Gja1,Gjb3,Glul,Gper1,Gpx1,Has2,Heyl,Hipk1,H…
query_1	TRUE	9.34909e-10	178	607	37	0.0609555	0.207865	GO:0006909	GO:BP	phagocytosis	12726	2588	GO:0006897	IMP,IEA,ISO IEA,IMP IGI ISO IEA,ISO IEA,IDA IMP,NAS,ISS ISO IEA,IMP ISO IBA IEA,IMP IBA,IMP,ISS ISO IEA,ISO IEA,IDA IMP IGI ISS ISO NAS IEA,IEA,IGI ISO IEA,ISO IC,IDA IMP IBA IEA,IGI,IMP ISO IEA,IMP ISO IEA,IMP,IEA,IMP,IMP,ISO IEA,IDA IMP,ISO IEA,ISO,ISS ISO IEA,IDA IMP ISO IBA,IMP,ISO IEA,IMP ISO IEA,IDA IMP ISS ISO IBA IEA,IMP,IGI	Abca1,Bin2,Btk,C3,Cd302,Cd36,Cfp,Colec12,Dysf,Fcer1g,Fgr,Il2rg,Itga2,Itgav,Itgb2,Itgb3,Lbp,Megf10,Msr1,Myd88,Myo18a,Myo1g,Ncf2,Nckap1l,P2rx7,P2ry6,Pear1,Pecam1,Pros1,Rab20,Sirpa,Syk,Tgfb1,Tgm2,Trem2,Tyrobp,Vav1
query_1	TRUE	1.54058e-09	392	607	57	0.0939044	0.145408	GO:0045785	GO:BP	positive regulation of cell adhesion	12726	12013	GO:0007155|GO:0030155|GO:0048522	ISS ISO IEA,IDA,IDA IBA,ISO IEA,IDA IBA,ISO,ISO IEA,IMP,IGI,ISO IEA,ISO IEA,IDA,IDA,IMP ISO IBA IEA,IMP,IDA IBA,ISO,ISO IEA,ISO IEA,IMP,IDA,ISO IEA,ISO,ISO IEA,ISO,IMP ISO IEA,IMP,ISO,ISO IEA,IEA,IDA ISO IEA,ISS ISO IEA,IMP ISO IEA,ISO IEA,ISO IEA,IDA,ISO IEA,IMP ISS ISO IEA,ISO IEA,IEA,ISO,ISS ISO IBA,ISS ISO IEA,IMP IBA,IMP,IMP,IBA,IDA,IMP IGI IBA,IMP ISS ISO IEA,IDA ISO IEA,IMP,ISS ISO IEA,IMP…	Adgrg1,Apbb1ip,Ccdc80,Cd36,Cd5,Cd63,Cdh13,Cited2,Csf1,Cx3cl1,Cxcl12,Cyth3,Dmp1,Dock8,Dysf,Ecm2,Enpp2,Ets1,F11r,Fmn1,Foxc2,Gcnt2,H2-D1,Has2,Icam1,Il2ra,Il2rg,Il6ra,Itga2,Itga4,Itga6,Itgav,Itgb3,Jup,Kdr,Kitl,Megf10,Nckap1l,Nrp1,Pdgfb,Plekha2,Podxl,Ptk2b,Ptpn22,Ptpn6,Runx3,Sirpa,Spp1,Syk,Tek,Tfrc,Tgfb1,Tgfb2,Tgm2,Tnfsf11,Vav1,Vsir
query_1	TRUE	1.58677e-09	1031	607	105	0.172982	0.101843	GO:0051707	GO:BP	response to other organism	12726	14359	GO:0043207|GO:0044419	IDA,ISO IEA,IGI,IEP,IEA,IDA IMP ISO IBA NAS IEA,IEA,ISO,IMP,IMP ISO IEA,IMP,IDA ISO IEA,IEA,IEA,IEA,IEP IEA,IEA,IDA IMP ISO NAS,IEP,IBA,IMP,IDA IMP IEP ISS ISO IEA,IGI,IMP ISO,IMP ISO IEA,IMP IEA,IEP,IDA IGI,IDA IMP IBA IEA,ISO IEA,IDA,IEA,ISO IBA IEA,ISO,IDA ISO IEA,IMP ISO IEA,ISO IEA,IEA,IEP,IMP IBA IEA,IMP,IMP IGI IBA IEA,IEA,IEA,IGI,ISO,IBA IEA,IEA,IDA IMP ISO IEA,IEA,TAS,IEP,ISO,IMP ISS ISO…	Abca1,Ace,Adamts4,Adamts9,Ahr,Aim2,Alpl,Apobec1,Apoe,Bcl3,Bpgm,Btk,C1qa,C1qc,C1ra,C3,C4b,Casp1,Ccdc80,Ccl9,Ccr1,Cd36,Cd37,Cebpb,Cfh,Cfp,Chd7,Clec2d,Clec4n,Colec12,Cotl1,Csf1,Cx3cl1,Cxcl12,Cxcl16,Dapk1,Dtx3l,Endod1,Fabp4,Fcer1g,Fgl2,Fgr,Gja1,Gper1,Gpx1,H2-D1,Ifi207,Il34,Irf5,Itgam,Itgav,Klhl6,Lamp2,Lbp,Lgr4,Litaf,Lpl,Lyn,Lyz2,Map2k3,Mapkapk3,Mmrn2,Mt2,Myd88,Myo18a,Naip2,Ncf2,Neurl3,Nfkb1,Nfkb2,Nfk…
query_1	TRUE	1.71004e-09	292	607	48	0.0790774	0.164384	GO:0002250	GO:BP	adaptive immune response	12726	789	GO:0006955	IEA,IEA,IMP,IMP ISO IBA IEA,IMP ISO NAS IEA,ISO NAS IEA,IEA,IMP IEA,IMP IEA,IMP IEA,IBA,IBA,IEA,IEA,IMP IBA,IMP IEA,IDA ISO IBA,IDA,IDA,IMP,ISO IEA,IMP IEA,IEA,IMP,IMP IEA,ISS ISO IEA,IMP,IDA,IMP,IMP IEA,IEA,IEA,IMP,IMP,IMP,IDA IEA,ISS IBA IEA,IDA IMP ISO IEA,IMP,ISS ISO IEA,IDA ISS ISO TAS,ISO IEA,IEA,IMP IBA,IMP,IMP IEA,IDA,ISO IEA	Adgre1,Ahr,Bcl3,Btk,C1qa,C1qc,C1ra,C3,C4b,Clec4n,Csf2rb,Csf2rb2,Ctss,Erap1,Fcer1g,Gpr183,H2-D1,Icam1,Il6ra,Inpp5d,Jag1,Klhl6,Lyn,Myd88,Myo1g,Nckap1l,Nfkb2,Notch1,P2rx7,Pirb,Prdm1,Ptk2b,Ptpn6,Relb,Rftn1,Slfn2,Syk,Tap2,Tcirg1,Tfrc,Tgfb1,Tnfrsf11a,Tnfrsf13b,Tnfrsf1b,Trem2,Unc93b1,Vsir,Was
query_1	TRUE	1.79778e-09	669	607	79	0.130148	0.118087	GO:0098609	GO:BP	cell-cell adhesion	12726	19347	GO:0007155	IMP,IGI,IDA IBA,ISS ISO IEA,ISS ISO IEA,ISO IBA IEA,IBA IEA,IMP ISO IBA IC IEA,IDA,IMP,IMP,ISS IC,IBA,ISO IEA,IDA ISO IEA,IMP,IMP ISO IBA IEA,IBA,ISS IEA,ISO IEA,IDA ISO IBA TAS IEA,ISO IEA,ISO IEA,IMP ISS ISO IBA IEA,IMP,ISO IEA,IDA IMP IBA,ISO IEA,ISO,ISO IEA,IMP ISO IEA,IEA,IMP ISO IEA,IMP,ISO,IBA,IEA,IDA ISO IBA IEA,IEA,ISO IBA IEA,IEA,IMP ISO IEA,ISO IEA,IMP ISO IBA IEA,IDA,IDA,IMP IBA,ISO,I…	Atp1b2,Cd37,Cd5,Cd9,Cd93,Cdh13,Cdh15,Cdh5,Cebpb,Cfh,Cited2,Cldn5,Cntn2,Cx3cl1,Cxcl12,Cyp1b1,Dock8,Emb,Emcn,Epcam,Esam,Ets1,F11r,Fermt3,Fgl2,Gcnt2,Gpc4,Gpnmb,H2-D1,Has2,Icam1,Icam2,Il2ra,Il2rg,Il6ra,Itga2,Itga4,Itga6,Itgam,Itgav,Itgb2,Itgb3,Jag1,Jup,Kitl,Lrrc32,Lyn,Mcam,Megf10,Nckap1l,Notch1,Notch4,Pcdh1,Pcdhga7,Pear1,Pecam1,Pik3cb,Pkp2,Podxl,Prkar1a,Prtg,Ptpn22,Ptpn6,Robo4,Runx3,Scarf1,Serpinb8,S…
query_1	TRUE	1.8622e-09	1137	607	112	0.184514	0.0985048	GO:0051094	GO:BP	positive regulation of developmental process	12726	13928	GO:0032502|GO:0048518|GO:0050793	ISO IEA,ISO,IGI,IEA,ISO IEA,ISS ISO IEA,ISO IEA,IMP ISO,IDA,IDA,IDA,ISO,ISO,IMP ISO IEA,IMP ISO IEA,IDA,ISO IEA,IDA ISO,IDA IMP ISO IEA,IDA,IMP,IMP,ISO IEA,IMP,IDA IMP IGI ISO IBA IEA,ISO,IMP ISO IEA,ISO IEA,IMP,ISO IEA,IMP,ISS ISO IEA,ISO IEA,IDA,IMP,IDA ISS ISO IEA,IEA,IMP ISS ISO IEA,IDA,IMP,IMP,IMP ISO IEA,IMP IBA,IMP ISO IEA,IDA ISO IEA,IMP,IDA IMP,ISO IEA,ISO IEA,IMP,IDA ISO IBA IEA,ISS ISO…	Ace,Adam12,Adamts9,Agt,Angpt2,Aplnr,Apoe,C3,Capn3,Ccbe1,Ccdc3,Ccl9,Ccr1,Ccr3,Cd36,Cd53,Cdh5,Cebpa,Cebpb,Cebpd,Chd7,Cited2,Cldn5,Cmklr1,Csf1,Cx3cl1,Cxcl12,Cyfip1,Cyp1b1,Enpp2,Erap1,Ets1,F11r,Fam20c,Ffar4,Fgf1,Flt1,Foxc1,Foxc2,Foxd1,Foxs1,Gcnt2,Gdpd5,Gja1,Gper1,Gprc5b,Heyl,Hmox1,Il2ra,Il2rg,Il34,Inhba,Inpp5d,Itgb2,Itgb3,Jag1,Jup,Kdr,Kitl,Lgr4,Lpl,Lyn,Mme,Mmp9,Mmrn2,Msr1,Msx1,Nckap1l,Notch1,Notch4,N…
query_1	TRUE	1.92294e-09	1034	607	105	0.172982	0.101547	GO:0043207	GO:BP	response to external biotic stimulus	12726	10929	GO:0009605|GO:0009607	IDA,ISO IEA,IGI,IEP,IEA,IDA IMP ISO IBA NAS IEA,IEA,ISO,IMP,IMP ISO IEA,IMP,IDA ISO IEA,IEA,IEA,IEA,IEP IEA,IEA,IDA IMP ISO NAS,IEP,IBA,IMP,IDA IMP IEP ISS ISO IEA,IGI,IMP ISO,IMP ISO IEA,IMP IEA,IEP,IDA IGI,IDA IMP IBA IEA,ISO IEA,IDA,IEA,ISO IBA IEA,ISO,IDA ISO IEA,IMP ISO IEA,ISO IEA,IEA,IEP,IMP IBA IEA,IMP,IMP IGI IBA IEA,IEA,IEA,IGI,ISO,IBA IEA,IEA,IDA IMP ISO IEA,IEA,TAS,IEP,ISO,IMP ISS ISO…	Abca1,Ace,Adamts4,Adamts9,Ahr,Aim2,Alpl,Apobec1,Apoe,Bcl3,Bpgm,Btk,C1qa,C1qc,C1ra,C3,C4b,Casp1,Ccdc80,Ccl9,Ccr1,Cd36,Cd37,Cebpb,Cfh,Cfp,Chd7,Clec2d,Clec4n,Colec12,Cotl1,Csf1,Cx3cl1,Cxcl12,Cxcl16,Dapk1,Dtx3l,Endod1,Fabp4,Fcer1g,Fgl2,Fgr,Gja1,Gper1,Gpx1,H2-D1,Ifi207,Il34,Irf5,Itgam,Itgav,Klhl6,Lamp2,Lbp,Lgr4,Litaf,Lpl,Lyn,Lyz2,Map2k3,Mapkapk3,Mmrn2,Mt2,Myd88,Myo18a,Naip2,Ncf2,Neurl3,Nfkb1,Nfkb2,Nfk…
query_1	TRUE	2.95051e-09	4496	607	302	0.497529	0.0671708	GO:0048522	GO:BP	positive regulation of cellular process	12726	13230	GO:0009987|GO:0048518|GO:0050794	IMP,ISS ISO IEA,ISO IEA,ISO IEA,ISS ISO IEA,ISO IEA,IGI,IMP,IMP ISS ISO IEA,IEA,IEA,ISS ISO IBA IEA,IDA IMP IGI ISO IEA,IMP,IDA,IMP ISS ISO IEA,IDA IMP ISO NAS IEA,IMP ISO IEA,IGI ISO IEA,IDA ISO IEA,IMP ISS ISO IBA IEA,IMP ISS ISO IBA IEA,IDA IMP ISO IBA IEA,IMP,IDA ISO IEA,IDA,IMP IGI ISS ISO IEA,ISO IEA,IMP,IDA IMP ISO IEA,IDA,IDA IMP ISO NAS,IGI ISS ISO IBA IEA,IMP ISO IEA,IDA,IDA IBA,ISO IBA…	Abca1,Abcb4,Abcc1,Abcg1,Abi3,Ace,Adamts9,Adgrf5,Adgrg1,Agt,Ahr,Aifm2,Aim2,Aldh1a2,Apbb1ip,Aplnr,Apobec1,Apoe,Arhgef5,Atp1b2,Atp6ap2,Bcar3,Bcl3,Blnk,Btk,C1qtnf9,C3,Calcr,Calcrl,Capn3,Car8,Casp1,Cav2,Ccbe1,Ccdc3,Ccdc80,Ccl9,Ccr1,Ccr3,Cd151,Cd36,Cd37,Cd38,Cd5,Cd53,Cd63,Cdh13,Cdh5,Cebpa,Cebpb,Cebpd,Cfp,Chchd10,Chd7,Cited2,Cldn5,Clec4n,Cmklr1,Cmtm3,Col18a1,Crlf1,Cryaa,Csf1,Csf2rb,Csf2rb2,Cst3,Cst7,Cts…
query_1	TRUE	3.25723e-09	663	607	78	0.128501	0.117647	GO:0048871	GO:BP	multicellular organismal-level homeostasis	12726	13539	GO:0032501|GO:0042592	IMP IGI,IMP,IDA,IDA IMP,IDA IMP,IMP,IMP,IMP,IMP ISO,ISO IEA,IDA,IMP,ISO IEA,IMP,IMP,IMP,ISO IEA,IMP,IMP,IMP,ISO,IMP,IMP,IMP IGI,ISS ISO IEA,IGI,IDA IMP,IMP,IMP,IMP,ISS ISO IEA,ISO IEA,IMP,IMP,ISO IEA,IGI,ISS IEA,ISO IEA,IMP,ISS ISO IEA,IMP IBA,IDA,TAS,ISO IC IEA,IMP,IDA,IMP,IDA,IMP,IMP,ISO IEA,IMP IEA,IMP IGI,IMP,IMP,IMP,ISO IEA,IMP,IMP,IMP,IMP,IMP,IMP,IMP IBA,IMP,ISO IBA,IMP,IMP,IMP ISO IEA,IDA,…	Adgrf5,Adgrg1,Aim2,Alpl,Ank,Apoe,Arhgef5,Atp1b2,Bpgm,Btk,C1qtnf9,Cd36,Cd38,Cebpb,Cfh,Cited2,Cldn5,Cmklr1,Cntn2,Csf1,Ctss,Dock10,Emcn,Epas1,Ets1,Fabp4,Fcer1g,Ffar4,Fgf21,Foxc1,Foxc2,Gcnt2,Gja1,Gpr183,Gpr55,Gpx1,Has2,Hmox1,Il2ra,Inhba,Inpp5d,Inpp5k,Itgav,Itgb3,Kdr,Kitl,Lgr4,Lmo1,Lmo2,Lyn,Mafb,Nckap1l,Notch1,Oscar,P2rx7,Pdgfrb,Pik3cb,Pirb,Plac8,Ppargc1b,Prcp,Ptk2b,Sh2b2,Siglec15,Slc40a1,Spp1,Syk,Tci…
query_1	TRUE	5.33697e-09	207	607	39	0.0642504	0.188406	GO:0002573	GO:BP	myeloid leukocyte differentiation	12726	1101	GO:0002521|GO:0030099	ISO IEA,IDA,ISO,ISO,IDA IMP,IDA,IMP,IDA,IDA IMP IGI ISO IBA IEA,IMP,IMP,IEA,IMP,ISO IEA,ISO IBA IEA,IMP IBA,IC,IGI,IMP,IMP ISO IEA,IDA,IMP IGI,IMP,IMP,IDA IMP IGI ISO,IMP ISO,IMP,IMP,IEA,IMP IGI IBA,IMP,IMP,IDA IMP IGI,IMP ISO IBA IEA,IDA,IDA IMP IGI ISO IEA,IMP ISO IEA,IDA IMP IGI ISO IEA,IMP	C1qc,Calcr,Ccl9,Ccr1,Cebpa,Cebpb,Cited2,Clec2d,Csf1,Fam20c,Fcer1g,Gab2,Gpr183,Gpr55,Il34,Inpp5d,Itgb3,Kitl,Ltbr,Lyn,Mafb,Mitf,Myd88,Nrros,Oscar,Pirb,Ppargc1b,Relb,Runx1,Siglec15,Tcirg1,Tfrc,Tgfb1,Tnfrsf11a,Tnfrsf11b,Tnfsf11,Trem2,Tyrobp,Ucp2
query_1	TRUE	6.62133e-09	1595	607	140	0.230643	0.0877743	GO:0008283	GO:BP	cell population proliferation	12726	3185	GO:0009987	IMP,IMP ISS ISO IEA,IEA,IMP ISO IEA,IMP,IGI,IGI ISO IEA,ISS IEA,IMP ISO IEA,IMP,IMP IGI ISO IBA,IMP,IMP,IGI,IDA ISO IBA IEA,IDA,ISO IEA,IGI,IDA IMP ISO IEA,IDA IMP ISO,ISS ISO IEA,ISO IEA,IDA,ISO IEA,IDA IGI ISO IEA,ISO,ISO,ISO,ISO IEA,IMP IGI ISO IEA,IMP,ISO IEA,IMP,ISO IEA,ISO,ISS ISO IEA,ISO,ISS ISO IEA,ISO,IDA,IDA ISS ISO IBA TAS IEA,IGI IBA,IEA,IEA,IGI ISS ISO IEA,IMP IGI,IMP IGI,IEA,IMP,IMP…	Ace,Adgrg1,Ahr,Aldh1a2,Aplnr,Apobec1,Apoe,Bcar3,Btk,Calcrl,Cav2,Ccr3,Cd151,Cd37,Cd38,Cd9,Cdh13,Cdh5,Cebpa,Cebpb,Cited2,Cldn5,Col18a1,Crlf1,Csf1,Csf2rb,Csf2rb2,Cst3,Cx3cl1,Cxcl12,Cyp1b1,Dock8,Dysf,Egfl7,Enpp2,Epcam,Ets1,Etv6,Fabp4,Fap,Fgf1,Fgf21,Fgr,Flt1,Foxc1,Foxc2,Foxo1,Gab2,Gcnt2,Gja1,Glul,Gper1,Gpnmb,Gpr183,Gpx1,H2-D1,Has2,Hipk1,Hmox1,Il11,Il13ra1,Il2ra,Il34,Il6ra,Inhba,Inpp5d,Itga2,Itga4,Itga…
query_1	TRUE	6.63247e-09	726	607	82	0.135091	0.112948	GO:0034097	GO:BP	response to cytokine	12726	8691	GO:0010033	IEA,IDA ISO IBA IEA,ISO IEA,IEA,IEA,IMP,ISO,ISS ISO IEA,IBA,ISO,IEA,IEA,IDA ISO NAS IEA,ISO,IDA,IBA,IDA ISO IEA,IDA ISO IBA IEA,ISO IBA IEA,IMP ISO IBA IEA,ISO IBA IEA,ISO IEA,IEA,IMP ISO IEA,ISO IEA,IDA,IMP,IMP,ISS ISO IEA,IEA,ISO IEA,IEP,IBA IEA,ISO IEA,IBA IEA,ISO IEA,ISS ISO IBA IEA,ISO IEA,IDA ISO IBA IEA,IEA,ISS ISO IEA,IDA ISO IEA,IEA,ISO IEA,ISS ISO IBA IEA,ISS ISO IEA,IDA ISO IEA,IDA,ISO…	Abca1,Aim2,Aldh1a2,Alpl,Asah2,Btk,Casp1,Ccdc3,Ccl9,Ccr1,Ccr3,Cd38,Cebpa,Cebpb,Cfh,Crlf1,Csf1,Csf2rb,Csf2rb2,Cx3cl1,Cxcl12,Cxcl16,Cyp1b1,Dapk1,Dock8,Fabp4,Fcer1g,Foxc1,Gper1,Has2,Hipk1,Icam1,Ifi207,Il11,Il13ra1,Il2ra,Il2rg,Il34,Il6ra,Inhba,Inpp5k,Irf5,Itga4,Lyn,Mapkapk3,Mme,Myd88,Myo18a,Naip2,Nfatc1,Nfkb1,Nfkb2,Nfkbia,Notch1,Pcolce,Pdgfb,Pirb,Plvap,Ptk2b,Ptpn6,Rab20,Relb,Rffl,Sh2b2,Sirpa,Slit2,Soc…
query_1	TRUE	7.22907e-09	102	607	27	0.0444811	0.264706	GO:0030316	GO:BP	osteoclast differentiation	12726	7004	GO:0002573	IDA,ISO,ISO,IDA,IDA,IDA IMP IGI ISO IBA IEA,IMP,IMP,IEA,IMP,ISO IEA,IMP,IC,IDA,IMP IGI,IDA IMP IGI ISO,ISO,IMP,IMP IGI IBA,IMP,IMP,IDA IGI,IMP ISO IBA IEA,IDA,IDA IMP IGI ISO IEA,IMP ISO IEA,IDA IMP IGI ISO IEA	Calcr,Ccl9,Ccr1,Cebpb,Clec2d,Csf1,Fam20c,Fcer1g,Gab2,Gpr183,Gpr55,Inpp5d,Itgb3,Mafb,Mitf,Oscar,Pirb,Ppargc1b,Siglec15,Tcirg1,Tfrc,Tgfb1,Tnfrsf11a,Tnfrsf11b,Tnfsf11,Trem2,Tyrobp
query_1	TRUE	7.85514e-09	701	607	80	0.131796	0.114123	GO:0098657	GO:BP	import into cell	12726	19355	GO:0006810	IMP,ISO IEA,IEA,ISO IEA,ISO IBA IEA,ISO IBA IEA,IEA,ISO IEA,IMP IGI ISO IEA,ISO,ISO IEA,ISO TAS IEA,ISO IEA,ISO IEA,IDA IMP ISO IBA IEA,ISS ISO IEA,IDA,ISO IEA,NAS,ISS ISO IEA,IEA,ISS ISO IEA,IMP ISO IBA IEA,IEA,IEA,IDA IMP IBA,IMP,ISO IEA,ISS ISO IEA,ISO IEA,IEA,IDA IMP IGI ISS ISO NAS IEA,IEA,IMP IGI ISO IEA,IBA,ISO IBA IEA,ISO IC,IEA,IMP,IDA IMP IBA IEA,IGI IEA,IMP ISO IEA,IMP ISO IEA,ISS ISO …	Abca1,Abcc1,Apobr,Apoe,Atp1a1,Atp1b2,Bin2,Btk,C3,Calcr,Calcrl,Cav2,Cd151,Cd302,Cd36,Cd63,Cd9,Cdh13,Cfp,Colec12,Cxcl16,Dgkd,Dysf,Enpp1,Enpp2,Fcer1g,Fgr,Grk3,Il2rg,Itga2,Itga4,Itgav,Itgb2,Itgb3,Kcnj15,Kcnj2,Lbp,Lrp4,Mapkapk3,Megf10,Msr1,Myd88,Myo18a,Myo1e,Myo1g,Ncf2,Nckap1l,Neurl3,P2rx5,P2rx7,P2ry6,Pacsin1,Pear1,Pecam1,Pik3cb,Prg4,Pros1,Ptpn1,Rab20,Rinl,Scarf1,Sdcbp,Sirpa,Slc16a2,Slc18a1,Slc29a1,Sl…
query_1	TRUE	8.54552e-09	1552	607	137	0.2257	0.0882732	GO:0009888	GO:BP	tissue development	12726	3786	GO:0048856	IMP,IMP,IMP,IEA,IMP IGI ISO TAS IEA,IMP IGI IEA,TAS,IDA IMP,IMP,ISO IEA,IGI,IMP,ISO,ISO IEA,ISO,ISO IEA,IMP,IMP ISS ISO IEA,IMP,IMP,IMP ISO IEA,ISO IEA,IDA IBA,IEP,IMP,IMP,IGI IEA,IMP,IMP IEA,IDA IEA,IBA,IMP,IEA,IMP,IEP,IDA ISO IBA IEA,IDA IMP ISS ISO IBA IEA,ISS ISO TAS IEA,IMP,IMP,IDA IMP IGI ISS ISO IEA,IMP IGI,IDA IMP,IEA,IMP ISO IEA,IMP ISO TAS IEA,IEA,IEA,IMP ISO IEA,IMP,IMP IGI IEP,IMP,IMP…	Abi1,Acadm,Adamts9,Agt,Aldh1a2,Alpl,Angpt2,Ank,Aplnr,Atp6ap2,C3,Cav2,Ccr1,Cd151,Cd63,Cdh5,Cebpa,Cebpb,Cfh,Chd7,Cited2,Cldn5,Col18a1,Crlf1,Cryaa,Csf1,Ctsb,Cxcl12,Cyp1b1,Dmp1,Dusp2,Efna1,Enpp1,Epas1,Epcam,F11r,Fam20c,Fgf1,Fgr,Fmn1,Foxc1,Foxc2,Foxd1,Foxo1,Gcnt2,Gja1,Gja4,Gpnmb,Gpx1,Has2,Heyl,Hivep3,Hlf,Icam1,Il6ra,Inhba,Itga2,Itga4,Itga6,Itgam,Itgav,Itgb3,Jag1,Kdr,Kitl,Lamc3,Lgr4,Lpl,Lrp4,Maf,Mafb,M…
query_1	TRUE	1.16759e-08	484	607	63	0.103789	0.130165	GO:0032103	GO:BP	positive regulation of response to external stimulus	12726	7634	GO:0009605|GO:0032101|GO:0048584	IMP,IDA ISO IBA NAS IEA,IDA ISO IEA,IMP,IDA ISO NAS,ISS ISO IEA,IDA ISO IEA,ISO IEA,IMP,IGI,IMP,ISO IBA IEA,ISO IEA,ISO IEA,IGI,ISO IEA,IDA IGI ISO IBA IEA,IMP,ISO IEA,IMP,IMP,IMP,IMP IBA,ISO,IBA IEA,ISO IEA,ISO IEA,ISO IEA,ISO,IMP ISO IEA,ISO IEA,IMP,IGI,IMP,IMP IBA,IEA,IDA,IMP IGI ISS ISO IBA IEA,IMP,IDA ISO IBA IEA,IMP,IEA,IDA,ISO IEA,NAS,IMP,IDA IMP ISO IBA,ISO IEA,IMP,ISO IEA,IMP,ISS ISO,IDA…	Abcc1,Aim2,Btk,C3,Casp1,Ccr1,Cd36,Cdh13,Cebpa,Cebpb,Clec4n,Cmklr1,Colec12,Csf1,Ctss,Cx3cl1,Cxcl12,Dysf,Ets1,Fabp4,Fcer1g,Gprc5b,Gpsm3,H2-D1,Ifi207,Il34,Itga2,Kdr,Lamp2,Lbp,Lgmn,Lgr4,Lpl,Lyn,Mapkapk3,Met,Mmrn2,Myd88,Nckap1l,Nfkbia,Nrp1,Pdgfb,Pdgfrb,Pla2g7,Plau,Ptk2b,Ptpn22,Rftn1,Scarf1,Slit2,Syk,Tgfb1,Tlr13,Tnfrsf11a,Tnfrsf1a,Tnfsf11,Trem2,Trim25,Tspan6,Tyrobp,Unc93b1,Vav1,Znfx1
query_1	TRUE	1.20341e-08	1291	607	120	0.197694	0.0929512	GO:0045595	GO:BP	regulation of cell differentiation	12726	11842	GO:0030154|GO:0050793|GO:0050794	IC,ISO IEA,IGI,IEA,ISO,ISO IEA,ISO IEA,IDA,IDA,IMP ISO,ISO,IMP ISO IEA,ISO IEA,IDA IMP ISO,IDA IMP IGI ISS ISO IBA,IDA IBA,IMP,ISO IEA,IDA,IMP,IMP,IDA IMP IGI ISO IBA IEA,IMP,ISO,ISO IEA,ISO IEA,IDA,IMP,IEA,ISO,ISS ISO IEA,ISO IEA,IDA,IMP,IMP,IMP ISS ISO IEA,IMP ISS,IMP ISO IEA,IMP IBA,ISO IEA,IDA ISO IEA,ISO IEA,IMP,IDA IMP IBA,ISO IEA,IMP,IDA ISO IBA IEA,ISS ISO IEA,IMP IBA,ISS ISO IEA,ISO IC I…	Abcg1,Ace,Adamts9,Agt,Apoe,Arhgap4,C1qc,Capn3,Ccdc3,Ccl9,Ccr1,Cd36,Cdh5,Cebpa,Cebpb,Cebpd,Chd7,Cldn5,Clec2d,Clptm1,Cmklr1,Csf1,Ctla2a,Cx3cl1,Cxcl12,Cyfip1,Draxin,Efna1,Enpp1,Enpp2,Ets1,F11r,Fam20c,Ffar4,Fgl2,Foxc1,Foxo1,Gcnt2,Gdpd5,Gja1,Gper1,Gpr55,Gprc5b,Heyl,Il2ra,Il2rg,Il34,Inhba,Inpp5d,Itgav,Itgb3,Jag1,Jdp2,Kdr,Kitl,Lmo2,Lpl,Lrp4,Lyn,Maf,Mafb,Maff,Megf10,Mitf,Mme,Mmp9,Msr1,Msx1,Nckap1l,Nfatc1…
query_1	TRUE	2.7092e-08	493	607	63	0.103789	0.127789	GO:0002521	GO:BP	leukocyte differentiation	12726	1050	GO:0030097|GO:0030154	IMP,IMP,ISO IEA,IDA,ISO,ISO,IDA IMP,IDA IGI,ISO IEA,IMP,IDA,IMP,IDA IMP IGI ISO IBA IEA,IMP,IMP,IMP,IMP IBA,IMP,IEA,IMP,ISO IEA,ISO IEA,IMP,ISO IBA IEA,IDA,IMP IBA,IC,IGI,IMP,IMP ISO IBA IEA,IDA IMP,IMP IGI,IMP,IMP,IEA,IMP,IDA IMP IGI ISO,IMP ISO,IMP,IMP,IMP,IMP,IMP IBA,IMP,IMP ISO IEA,IEA,IMP,IMP IGI IBA,IMP IGI ISO IBA IEA,IMP,IMP,IDA IMP IGI ISO TAS,IMP,IMP IBA,IMP ISO IBA IEA,IDA,IDA IMP IGI …	Bcl3,Btk,C1qc,Calcr,Ccl9,Ccr1,Cebpa,Cebpb,Chd7,Cited2,Clec2d,Clptm1,Csf1,Ctla2a,Dock10,Fam20c,Fcer1g,Fgl2,Gab2,Gpr183,Gpr55,Il2ra,Il2rg,Il34,Il6ra,Inpp5d,Itgb3,Kitl,Ltbr,Lyn,Mafb,Mitf,Myd88,Nckap1l,Nfatc1,Nrros,Oscar,Pirb,Pou2af1,Ppargc1b,Prdm1,Ptk2b,Ptpn22,Ptpn6,Relb,Runx1,Runx3,Siglec15,Syk,Tcirg1,Tfrc,Tgfb1,Tmem176a,Tmem176b,Tnfrsf11a,Tnfrsf11b,Tnfsf11,Trem2,Tyrobp,Ucp2,Vav1,Vsir,Wnt1
query_1	TRUE	2.73518e-08	383	607	54	0.0889621	0.140992	GO:0030099	GO:BP	myeloid cell differentiation	12726	6914	GO:0030097|GO:0030154	IMP,IGI,IMP ISO,ISO IEA,IDA,ISO,IMP ISO,IDA IMP IBA,IDA NAS,IMP,IDA,IDA IMP IGI ISO IBA IEA,IMP,ISS ISO IEA,IMP,IMP,IEA,IMP,ISO IEA,ISO IBA IEA,ISS ISO IEA,IMP IBA,IC,IDA,IGI,IMP,IMP,IMP ISO IEA,ISO IEA,IDA ISO IBA IEA,IMP IGI,IMP,IMP ISS ISO IEA,IMP IEA,IMP,IMP,IDA IMP IGI ISO,IMP ISO,IMP,ISO IEA,IMP IGI,IMP,IEA,IMP IGI IBA,IMP,IMP,IDA IMP IGI,IMP,IMP ISO IBA IEA,IDA,IDA IMP IGI ISO IEA,IMP ISO …	Abi1,Adgrf5,Bpgm,C1qc,Calcr,Ccl9,Ccr1,Cebpa,Cebpb,Cited2,Clec2d,Csf1,Epas1,Ets1,Fam20c,Fcer1g,Gab2,Gpr183,Gpr55,Il34,Inhba,Inpp5d,Itgb3,Jag1,Kitl,Lmo2,Ltbr,Lyn,Maf,Mafb,Mitf,Myd88,Nbeal2,Nckap1l,Nfkbia,Nrros,Oscar,Pirb,Ppargc1b,Ptk2b,Ptpn6,Relb,Runx1,Siglec15,Tcirg1,Tfrc,Tgfb1,Tmod3,Tnfrsf11a,Tnfrsf11b,Tnfsf11,Trem2,Tyrobp,Ucp2
query_1	TRUE	3.50866e-08	1405	607	126	0.207578	0.0896797	GO:0141124	GO:BP	intracellular signaling cassette	12726	20599	GO:0035556	ISO IEA,IMP ISS ISO IEA,IEA,IEA,IDA,ISS ISO IBA IEA,ISO IEA,ISO IBA IEA,ISO IEA,ISS ISO IEA,ISO IEA,IMP,ISO,ISO IEA,IMP ISO IEA,IDA,IDA ISO,ISO IBA IEA,IBA,ISO IBA,ISO IBA,IMP ISO IEA,ISO IEA,IDA,ISO IBA IEA,IDA,ISO IBA IEA,IGI,ISO IEA,IEA,IMP,IEA,IEA,IDA IBA,IBA,ISO IBA IEA,IDA IBA,IDA,ISO IEA,IDA IMP,ISS ISO IEA,IGI ISO IEA,ISO IEA,IEA,ISO IEA,IMP ISO IEA,IDA ISS ISO IEA,IDA IC,ISS ISO IEA,ISS …	Abca1,Adgrg1,Agt,Ahr,Aim2,Aplnr,Apoe,Arhgap18,Atp6ap2,Bcar3,Bcl3,Btk,C3,Calcr,Capn3,Car8,Casp1,Cav2,Ccl9,Ccr1,Ccr3,Cd36,Cdh13,Clec4n,Cmklr1,Csf1,Cx3cl1,Cxcl12,Cyfip1,Cyth3,Dgki,Dock10,Dock8,Dok3,Dusp2,Dusp6,Dusp9,Efna1,F11r,Ffar4,Fgf1,Fgf21,Fgr,Flt1,Foxo1,Gcnt2,Gper1,Gpnmb,Gpr183,Gpr55,Gprc5b,Gpx1,Grap,Hmox1,Icam1,Il11,Il6ra,Inhba,Inpp5k,Itgav,Itgb3,Kdr,Kitl,Litaf,Lrp4,Ltbr,Lyn,Map2k3,Met,Mt2,Myd…
query_1	TRUE	3.6966e-08	305	607	47	0.07743	0.154098	GO:0031589	GO:BP	cell-substrate adhesion	12726	7495	GO:0007155	IMP,IDA,IDA,ISO IEA,IDA IBA,ISO IEA,ISS ISO IEA,ISO IEA,ISO,IGI,IDA,IDA IBA,ISO IEA,ISO,ISS ISO IBA IEA,IMP,ISO IEA,ISO IEA,ISO IBA IEA,IEA,IMP ISO IBA IEA,ISO IBA TAS NAS IEA,IMP IGI ISO IEA,ISO IEA,ISO IEA,ISO IEA,IBA,IMP,ISO IEA,ISO IEA,IEA,IMP,IMP ISO IEA,ISO IEA,ISO IEA,ISO,ISS ISO IEA,IDA IMP IBA,IMP ISO IEA,IMP,IMP,IEA,IDA,ISO IEA,IMP ISS ISO IEA,IEA,ISO IEA	Adamts9,Angpt2,Atp1b2,Bcam,Ccdc80,Cd36,Cd63,Cdh13,Cntn2,Csf1,Dmp1,Ecm2,Efna1,Enpp2,Fermt3,Fmn1,Gcnt2,Has2,Itga2,Itga4,Itga6,Itgav,Itgb3,Jag1,Jup,Kdr,Lamc3,Myo1g,Notch1,Nrp1,Pdgfb,Pecam1,Pik3cb,Pkp2,Plau,Plekha2,Ptk2b,Pxn,Rcc2,Sema3e,Sirpa,Sned1,Spp1,St6gal1,Tek,Vwf,Wnt1
query_1	TRUE	5.48176e-08	222	607	39	0.0642504	0.175676	GO:0060326	GO:BP	cell chemotaxis	12726	15004	GO:0006935|GO:0016477|GO:0070887	ISO IEA,IMP,IEA,IBA IEA,IDA IMP ISS ISO IBA IEA,ISO IBA,ISO IBA IEA,ISO IEA,IDA ISO IBA IEA,ISO IBA IEA,IDA IBA IEA,IMP,ISO,IMP IBA,ISO IEA,IEA,IDA IMP ISS ISO IEA,IMP,ISO IEA,ISO IEA,IMP,ISO IEA,ISO IEA,IEA,ISO,IMP ISS ISO IEA,ISS ISO IEA,ISO IEA,IEA,IGI ISS ISO IBA IEA,ISO IEA,IMP,ISS ISO IEA,ISO IEA,IDA IGI,ISS ISO IEA,ISS,ISO IEA,IGI	Abcc1,Arhgef5,Bin2,Ccl9,Ccr1,Ccr3,Cmklr1,Csf1,Cx3cl1,Cxcl12,Cxcl16,Dysf,Enpp2,Fcer1g,Fgf1,Flt1,Gpr183,Gpsm3,Il34,Kdr,Lbp,Lgmn,Lyn,Met,Mmp9,Nckap1l,Notch1,Nrp1,Pdgfb,Pdgfrb,Pla2g7,Ptk2b,Ptpro,Slit2,Spp1,Syk,Tgfb2,Tnfsf11,Vav1
query_1	TRUE	9.41782e-08	3060	607	221	0.364086	0.0722222	GO:0048731	GO:BP	system development	12726	13413	GO:0007275|GO:0048856	ISO IEA,IDA,ISS,IMP,IMP ISO IEA,ISO,IMP,IGI,IMP ISS ISO IEA,IEA,IDA,IMP IGI ISO TAS IEA,IMP,IDA IMP IGI ISO IBA TAS IEA,IEA,IMP ISS ISO IBA IEA,IGI IBA,IMP IGI ISO IEA,ISO IEA,IDA IMP,IMP ISO IEA,IMP,IMP,IMP,IMP IGI,IMP IGI,IMP ISO IBA IEA,IDA IMP ISS ISO IEA,IMP ISO IEA,ISO IEA,IDA ISO IEA,ISO IBA IEA,IMP ISO IBA IEA,IMP,IDA IMP ISO,IMP,IMP IGI ISO IBA IEA,IMP ISS ISO IEA,IMP IGI ISS ISO IEA,ISO…	Abcc1,Abi1,Abi3,Acadm,Ace,Adam12,Adamts9,Adgrf5,Adgrg1,Agt,Aim2,Aldh1a2,Alpl,Angpt2,Angptl4,Aplnr,Aplp2,Apoe,Arhgap4,Atp1b2,Atp6ap2,Bcar3,Bcl3,Bpgm,C1qa,C3,Calcrl,Ccbe1,Ccr3,Cd38,Cd9,Cdh13,Cdh5,Cebpa,Cebpb,Cfh,Chd7,Chrdl1,Cited2,Cldn5,Clec14a,Cmtm8,Cntn2,Col18a1,Col25a1,Crlf1,Crtac1,Cryaa,Crybg1,Csf1,Cst7,Cx3cl1,Cxcl12,Cyfip1,Cyp1b1,Dhrs3,Dock10,Draxin,Dusp6,Dysf,Ecscr,Efna1,Egfl7,Elk3,Emb,Emcn,E…
query_1	TRUE	1.19023e-07	710	607	78	0.128501	0.109859	GO:0045321	GO:BP	leukocyte activation	12726	11749	GO:0001775|GO:0002376	IMP,IEA,IDA,IMP,IEA,IMP ISO IEA,IGI,ISO,IMP,IGI,IDA ISO IBA IEA,IDA IBA,IMP,IDA,ISO IEA,IMP,IMP IBA,IMP,ISO,IMP,IMP,IMP ISO IBA IEA,IMP ISO IBA IEA,IDA IMP IBA,IMP,IDA IMP,IDA IMP,ISS ISO IEA,ISO IEA,IDA IMP ISO IBA IEA,ISO,ISO,ISO IEA,IMP ISO IEA,IMP,IDA,IMP IBA,IEA,TAS,IDA,IDA ISO IBA IEA,IDA,IDA,IMP,IMP ISO IBA IEA,IMP,IMP IGI,IMP ISO IEA,IMP ISS ISO IEA,IMP,IMP,IMP,IMP,ISO IEA,IMP,IMP ISS ISO…	Adgrf5,Ahr,Apbb1ip,Bcl3,Blnk,Btk,C1qa,Casp1,Cd151,Cd37,Cd38,Cd5,Cebpa,Cebpb,Chd7,Clptm1,Cst7,Ctla2a,Cx3cl1,Cxcl12,Dock10,Dock8,Dysf,Fcer1g,Fgl2,Fgr,Gja1,Gper1,Gpnmb,Gpr183,H2-D1,Hmox1,Icam1,Il2ra,Il2rg,Il6ra,Inpp5d,Itgam,Itgav,Kitl,Lbp,Lmo1,Lrrc32,Ltbr,Lyn,Mafb,Myd88,Myo18a,Nckap1l,P2rx7,Pirb,Pou2af1,Prdm1,Prkar1a,Ptk2b,Ptpn22,Ptpn6,Ptpre,Relb,Runx3,Sirpa,Skap2,Slfn2,Stxbp2,Syk,Tcirg1,Tfrc,Tgfb1,…
query_1	TRUE	2.01225e-07	1424	607	125	0.205931	0.0877809	GO:0010647	GO:BP	positive regulation of cell communication	12726	4343	GO:0007154|GO:0010646|GO:0048522	ISO IEA,IMP,IEA,ISO IEA,IMP ISS ISO IBA IEA,ISS ISO IEA,IDA ISO IEA,ISS ISO IEA,ISO IEA,IDA,IDA ISO,ISS ISO IBA IEA,ISO IEA,IBA,ISO,IDA IMP,ISO IEA,ISS ISO IEA,ISO IEA,ISO IEA,IDA ISS ISO IEA,IDA IMP,IDA,IDA ISO IEA,IBA,ISO IBA IEA,IGI,IMP,IMP,IMP,IMP,ISO IEA,IBA,IDA,ISO IEA,IDA IMP,ISS ISO IEA,IGI ISO IEA,ISO IEA,IEA,IMP,ISO,IMP ISO IEA,ISO IEA,ISO,IDA ISS ISO IEA,IDA IC,ISS ISO IEA,ISS ISO IBA …	Abcg1,Adgrg1,Agt,Apoe,Atp6ap2,Bcar3,Btk,C3,Calcr,Car8,Casp1,Cav2,Ccbe1,Ccl9,Ccr1,Cd36,Cd38,Cd63,Cdh13,Cdh5,Cited2,Clec4n,Cmtm3,Csf1,Ctss,Cx3cl1,Cxcl12,Cyfip1,Cyp1b1,Dgkd,Dgki,Dkk2,Dok3,Efna1,F11r,Ffar4,Fgf1,Fgf21,Fgr,Flt1,Foxd1,Furin,Gcnt2,Gja1,Glul,Gper1,Gpnmb,Gpr183,Gpr55,Gprc5b,Gpx1,Icam1,Il10rb,Il11,Il6ra,Inhba,Itga2,Itgav,Itgb3,Jag1,Kdr,Kitl,Lbp,Lgmn,Lgr4,Lgr6,Litaf,Lrp4,Ltbr,Lyn,Map2k3,Mme,…
query_1	TRUE	2.12055e-07	465	607	59	0.0971993	0.126882	GO:0009617	GO:BP	response to bacterium	12726	3580	GO:0051707	IDA,ISO IEA,IGI,IEP,IEA,IEA,IMP,ISO IEA,IEP,IDA IMP ISO,IEP,IDA IMP IEP ISS ISO IEA,IMP ISO,IEP,ISO IEA,ISO IEA,IDA,IEP,IMP IBA,IMP IGI,IEA,IGI,ISO,ISO IEA,IEA,TAS,IEP,IMP ISS ISO IBA IEA,IMP,IEP,IMP,IDA IMP ISO IBA IEA,ISO IEA,IMP,IDA,IEP,IMP IGI ISO IBA IEA,IMP IBA,ISO,IDA ISO IEA,IEA,IDA,IEA,IDA IMP,IMP,ISO,IEP,IEP,IEP,IDA,IEP,IMP,IMP,IEA,IMP,IMP,ISO IEA,IDA IMP IC,ISS ISO IEA	Abca1,Ace,Adamts4,Adamts9,Ahr,Alpl,Bcl3,Btk,C3,Casp1,Ccdc80,Cd36,Cebpb,Chd7,Colec12,Cx3cl1,Cxcl16,Fabp4,Fcer1g,Fgr,Gja1,Gpx1,H2-D1,Irf5,Itgam,Itgav,Klhl6,Lbp,Litaf,Lpl,Lyn,Lyz2,Map2k3,Mapkapk3,Mmrn2,Mt2,Myd88,Naip2,Ncf2,Nfkb1,Nfkb2,Nfkbia,Notch1,P2rx7,Plac8,Ptpn22,Pygl,Resf1,Scn7a,Sirpa,Slfn2,Syk,Tap2,Thbd,Tnfrsf11a,Tnfrsf1a,Tnfrsf1b,Trem2,Znfx1
query_1	TRUE	2.43333e-07	651	607	73	0.120264	0.112135	GO:0071345	GO:BP	cellular response to cytokine stimulus	12726	17097	GO:0034097|GO:0071310	IEA,IDA ISO IBA IEA,IEA,IMP,ISO,ISS ISO IEA,IBA,ISO,IEA,IDA ISO NAS IEA,ISO,IBA,IDA ISO IEA,IDA ISO IBA IEA,ISO IBA IEA,IMP ISO IBA IEA,ISO IBA IEA,IEA,IMP ISO IEA,ISO IEA,IDA,IMP,IMP,ISS ISO IEA,IEA,ISO IEA,IEP,IBA IEA,ISO IEA,IBA IEA,ISO IEA,ISS ISO IBA IEA,ISO IEA,IDA ISO IBA IEA,IEA,ISS ISO IEA,IDA ISO IEA,IEA,ISO IEA,ISS ISO IEA,IDA ISO IEA,IDA,ISO,IEA,IDA ISO IEA,IDA ISO IBA IEA,IDA,IEP,IEA…	Abca1,Aim2,Asah2,Btk,Casp1,Ccdc3,Ccl9,Ccr1,Ccr3,Cebpa,Cebpb,Crlf1,Csf1,Csf2rb,Csf2rb2,Cx3cl1,Cxcl12,Cyp1b1,Dapk1,Dock8,Fabp4,Fcer1g,Foxc1,Gper1,Has2,Hipk1,Icam1,Ifi207,Il11,Il13ra1,Il2ra,Il2rg,Il34,Il6ra,Inhba,Inpp5k,Irf5,Itga4,Lyn,Mme,Myd88,Myo18a,Naip2,Nfatc1,Nfkb1,Nfkbia,Notch1,Pcolce,Pdgfb,Pirb,Plvap,Ptk2b,Ptpn6,Rab20,Rffl,Sh2b2,Sirpa,Slit2,Socs3,Spp1,St18,St3gal6,Stxbp2,Syk,Tcirg1,Tfrc,Tnfrs…
query_1	TRUE	2.47892e-07	518	607	63	0.103789	0.121622	GO:0043408	GO:BP	regulation of MAPK cascade	12726	11031	GO:0000165|GO:1902531	ISO IEA,ISO IEA,ISS ISO IEA,ISO,ISO IEA,ISO IBA IEA,IBA,ISO,IMP,ISO IBA IEA,IGI,IBA,IBA,ISO IBA IEA,IDA IBA,IDA,IMP,ISS ISO IEA,IGI ISO IEA,IEA,ISO IEA,IMP ISO IEA,IDA ISS ISO IEA,IDA IC,ISS ISO IEA,ISS ISO IEA,IBA,ISO IEA,ISO IBA IEA,ISO,ISO IEA,ISS,ISO IEA,ISS ISO IBA IEA,ISO IEA,IMP,IDA IGI,IMP,ISO,IMP,ISO IEA,IMP,IDA IMP,ISO IEA,IEA,IDA IMP ISO IEA,IMP,ISS,ISS ISO IEA,IMP IGI IBA,IMP ISO IBA,…	Apoe,Atp6ap2,Bcar3,C3,Calcr,Cav2,Ccl9,Ccr1,Cd36,Cx3cl1,Cxcl12,Dok3,Dusp2,Dusp6,Dusp9,Efna1,Ffar4,Fgf1,Fgf21,Flt1,Foxo1,Gcnt2,Gper1,Gpnmb,Gpr183,Gpr55,Grap,Icam1,Il11,Il6ra,Inhba,Inpp5k,Itgb3,Kdr,Ltbr,Lyn,Map2k3,Myd88,Naip2,Ndst1,Notch1,Nrp1,P2rx7,P2ry6,Pdgfb,Pdgfrb,Pik3cb,Pik3r5,Ptk2b,Ptpn1,Ptpn22,Ptpn6,Pxn,Sirpa,Spred1,Syk,Tek,Tgfb1,Tgfb2,Tgfbr1,Tlr13,Tnfsf11,Trem2
query_1	TRUE	2.53511e-07	117	607	27	0.0444811	0.230769	GO:0043534	GO:BP	blood vessel endothelial cell migration	12726	11111	GO:0043542	ISO IEA,ISO IEA,ISO IEA,IMP,IDA,IMP,IMP,IDA,ISO IEA,IDA,IMP,ISO IEA,ISO IEA,IMP ISO IEA,ISO IEA,IMP ISO IBA IEA,ISS ISO IEA,IMP IC,IEA,IMP ISO IBA,ISO IEA,IDA,ISO IEA,IEA,IDA,ISS ISO,IEA	Angpt2,Apoe,Cdh5,Clec14a,Col18a1,Cxcl12,Cyp1b1,Efna1,Ets1,Foxc2,Gpx1,Hmox1,Jup,Kdr,Map2k3,Mmrn2,Notch1,Nrp1,Pdgfb,Prcp,Ptk2b,Robo4,Slit2,Sox18,Spred1,Tgfb1,Tgfbr3
query_1	TRUE	2.59475e-07	212	607	37	0.0609555	0.174528	GO:0010632	GO:BP	regulation of epithelial cell migration	12726	4328	GO:0010631|GO:0030334|GO:0051239	IMP,IEA,ISO IEA,ISO IEA,IMP,ISO,IDA,IDA,ISO IEA,ISS ISO IEA,ISS ISO IBA IEA,IDA,IMP ISO IEA,ISO IEA,ISO IEA,ISO IEA,ISO IEA,ISO IEA,ISO TAS IEA,ISO IEA,ISO IEA,IEA,ISO IEA,ISO IBA IEA,ISS ISO IEA,IMP ISO IBA IEA,IEA,IGI ISO IEA,IMP ISO IBA,IMP ISO IEA,IDA,ISO IEA,IDA,ISS ISO IBA TAS IEA,ISS ISO,ISS ISO IEA,IEA	Adamts9,Agt,Angpt2,Apoe,Ccbe1,Cd63,Col18a1,Efna1,Enpp2,Ets1,Fgf1,Foxc2,Glul,Has2,Hmox1,Itga2,Itgb3,Jup,Kdr,Lgmn,Map2k3,Met,Mmp9,Mmrn2,Notch1,Nrp1,Pdgfb,Pik3cb,Prcp,Ptk2b,Robo4,Slit2,Spred1,Tek,Tgfb1,Tgfb2,Tgfbr3
query_1	TRUE	2.59936e-07	172	607	33	0.0543657	0.19186	GO:0097529	GO:BP	myeloid leukocyte migration	12726	19231	GO:0050900	IMP,IBA,ISS ISO IEA,ISO,IDA,ISO IBA IEA,IGI ISO IEA,IDA ISO IBA IEA,ISO IEA,IMP,IMP IBA,IEA,ISO IEA,IDA,IMP,ISO IEA,ISO IEA,ISO,IMP,IMP ISS ISO IEA,IEA,ISO IEA,ISO IEA,IMP,ISS ISO IEA,IGI ISO,ISO IEA,IDA IGI,ISS ISO IEA,ISS,ISO IEA,IMP IGI ISS ISO IEA,IGI	Arhgef5,Ccl9,Ccr1,Ccr3,Cd9,Cmklr1,Csf1,Cx3cl1,Cxcl12,Dysf,Fcer1g,Flt1,Il34,Kitl,Lbp,Lgmn,Lyn,Mmp9,Myd88,Nckap1l,Pdgfb,Pecam1,Pla2g7,Ptk2b,Ptpro,Sirpa,Slit2,Spp1,Syk,Tgfb2,Tnfsf11,Trem2,Vav1
query_1	TRUE	3.24193e-07	1370	607	121	0.199341	0.0883212	GO:0009719	GO:BP	response to endogenous stimulus	12726	3654	GO:0050896	IMP,IMP IEA,IEA,IEA,ISO IEA,IEA,ISO IEA,IEA,ISO IEA,ISS ISO IEA,IDA,ISO IEA,IGI ISS ISO IBA IEA,ISO IEA,IDA ISO IEA,ISO IEA,IMP ISO IBA IEA,IDA,ISO IEA,ISO IEA,IDA,IDA IMP IBA,IDA ISS ISO IEA,ISO IEA,IEA,IEA,IEA,ISO IEA,IMP ISO IEA,IEA,IEA,IEA,IMP,IDA,IBA,ISS ISO IBA IEA,IGI IBA IEA,IEA,IMP ISS ISO IEA,ISS ISO IEA,IMP,IDA IMP IGI IBA IEA,ISO,IMP ISO IBA IEA,IEA,IMP IEA,ISS ISO IBA IEA,IEA,ISO IEA…	Abcc1,Ace,Agt,Ahr,Alpl,Angpt2,Apoe,Arpc1b,Atp1a1,Bcar3,C1qtnf9,Calcr,Cav2,Ccbe1,Cd36,Cd38,Cd63,Cd9,Cdh13,Cdh5,Cebpb,Chrdl1,Cited2,Cldn5,Ctsb,Ctss,Cxcl12,Cyc1,Cyfip1,Cyp1b1,Dusp6,Enpp1,Fam20c,Fcer1g,Ffar4,Fgf1,Fgf21,Flt1,Foxc1,Foxc2,Foxd1,Foxo1,Furin,Gcnt2,Gfra1,Gja1,Gper1,Gpx1,Has2,Heyl,Hmox1,Icam1,Ier2,Inhba,Inpp5k,Itga2,Itga4,Itgb3,Jup,Kdr,Lgmn,Lmo2,Lpl,Lrrc32,Lyn,Map2k3,Mme,Mmp13,Mmrn2,Msx1,My…
query_1	TRUE	4.07086e-07	361	607	50	0.0823723	0.138504	GO:0043410	GO:BP	positive regulation of MAPK cascade	12726	11033	GO:0000165|GO:0043408|GO:1902533	ISO IEA,ISS ISO IEA,ISO,ISO IEA,ISO IBA IEA,IBA,ISO,IMP,ISO IBA IEA,IGI,IBA,IDA,IMP,ISS ISO IEA,IGI ISO IEA,IEA,IMP ISO IEA,IDA ISS ISO IEA,IDA IC,ISS ISO IEA,ISS ISO IEA,ISO IEA,ISO IBA IEA,ISO,ISO IEA,ISO IEA,ISS ISO IEA,ISO IEA,IDA IGI,IMP,ISO,IMP,ISO IEA,IMP,IMP,ISO IEA,IEA,IDA IMP ISO IEA,ISS,ISS ISO IEA,IMP,IMP ISO IBA,IEA,IDA IMP,ISS ISO IBA IEA,ISS ISO,ISS ISO IEA,ISO,IGI,IMP ISS ISO IBA …	Apoe,Bcar3,C3,Calcr,Cav2,Ccl9,Ccr1,Cd36,Cx3cl1,Cxcl12,Dok3,Efna1,Ffar4,Fgf1,Fgf21,Flt1,Gcnt2,Gper1,Gpnmb,Gpr183,Gpr55,Icam1,Il11,Il6ra,Inhba,Itgb3,Kdr,Ltbr,Map2k3,Myd88,Naip2,Ndst1,Notch1,Nrp1,P2rx7,P2ry6,Pdgfb,Pdgfrb,Pik3r5,Ptk2b,Ptpn1,Ptpn22,Pxn,Syk,Tek,Tgfb1,Tgfb2,Tgfbr1,Tnfsf11,Trem2
query_1	TRUE	4.95248e-07	227	607	38	0.062603	0.167401	GO:0002460	GO:BP	adaptive immune response based on somatic recombination of immune receptors built from immunoglobulin superfamily domains	12726	990	GO:0002250	IEA,IMP,IMP ISO IEA,IMP ISO NAS IEA,ISO NAS IEA,IEA,IMP IEA,IMP IEA,IMP,IBA,IBA,IMP IBA,IDA ISO IBA,IDA,IDA,IMP,ISO IEA,IMP IEA,IMP,IMP,ISS ISO IEA,IMP,IDA,IMP,IMP,IMP,IMP,IMP,IDA,IDA IMP ISO,IMP,ISS ISO IEA,IDA ISS ISO TAS,IMP IBA,IMP,IMP,IDA,ISO IEA	Ahr,Bcl3,Btk,C1qa,C1qc,C1ra,C3,C4b,Clec4n,Csf2rb,Csf2rb2,Fcer1g,H2-D1,Icam1,Il6ra,Inpp5d,Jag1,Klhl6,Myd88,Myo1g,Nckap1l,Nfkb2,Notch1,P2rx7,Pirb,Ptpn6,Relb,Rftn1,Slfn2,Tap2,Tcirg1,Tfrc,Tgfb1,Tnfrsf1b,Trem2,Unc93b1,Vsir,Was
query_1	TRUE	5.29904e-07	1428	607	124	0.204283	0.0868347	GO:0023056	GO:BP	positive regulation of signaling	12726	6878	GO:0023051|GO:0023052|GO:0048518	ISO IEA,IMP,IEA,ISO IEA,IMP ISS ISO IBA IEA,ISS ISO IEA,IDA ISO IEA,ISS ISO IEA,ISO IEA,IDA,IDA ISO,ISS ISO IBA IEA,ISO IEA,IBA,ISO,IDA IMP,ISO IEA,ISS ISO IEA,ISO IEA,ISO IEA,IDA ISS ISO IEA,IDA IMP,IDA,IDA ISO IEA,IBA,ISO IBA IEA,IGI,IMP,IMP,IMP,IMP,ISO IEA,IBA,IDA,ISO IEA,IDA IMP,ISS ISO IEA,IGI ISO IEA,ISO IEA,IEA,IMP,ISO,IMP ISO IEA,ISO IEA,ISO,IDA ISS ISO IEA,IDA IC,ISS ISO IEA,ISS ISO IBA …	Abcg1,Adgrg1,Agt,Apoe,Atp6ap2,Bcar3,Btk,C3,Calcr,Car8,Casp1,Cav2,Ccbe1,Ccl9,Ccr1,Cd36,Cd38,Cd63,Cdh13,Cdh5,Cited2,Clec4n,Cmtm3,Csf1,Ctss,Cx3cl1,Cxcl12,Cyfip1,Cyp1b1,Dgkd,Dgki,Dkk2,Dok3,Efna1,F11r,Ffar4,Fgf1,Fgf21,Fgr,Flt1,Foxd1,Furin,Gcnt2,Gja1,Glul,Gper1,Gpnmb,Gpr183,Gpr55,Gprc5b,Gpx1,Icam1,Il10rb,Il11,Il6ra,Inhba,Itgav,Itgb3,Jag1,Kdr,Kitl,Lbp,Lgmn,Lgr4,Lgr6,Litaf,Lrp4,Ltbr,Lyn,Map2k3,Mme,Mmp9,M…
query_1	TRUE	6.09279e-07	261	607	41	0.0675453	0.157088	GO:0070661	GO:BP	leukocyte proliferation	12726	16738	GO:0008283	IEA,IMP ISO IEA,IMP,IGI,IDA ISO IBA IEA,IDA,IDA IGI ISO IEA,ISO,ISO,ISO IEA,IMP,ISO IEA,IMP,ISO IEA,IDA ISO IEA,ISO,IMP ISO IEA,IGI ISO IEA,IMP,IDA IGI,IDA,IDA,IMP ISO IBA IEA,IMP,IMP ISS ISO IEA,IMP,ISO IEA,IMP ISS ISO IBA,IMP,IDA IMP,ISO IEA,IGI IBA,IMP,IDA ISO IEA,IMP TAS,IMP IBA,IMP IBA,IDA,IMP,IMP ISO IBA IEA,IDA ISO IEA	Ahr,Btk,Cd151,Cd37,Cd38,Cebpb,Csf1,Csf2rb,Csf2rb2,Cx3cl1,Cxcl12,Dock8,Gja1,Gpnmb,Gpr183,H2-D1,Il2ra,Il34,Inpp5d,Kitl,Lmo1,Lrrc32,Lyn,Myd88,Nckap1l,P2rx7,Prkar1a,Ptpn22,Ptpn6,Slfn2,St6gal1,Syk,Tcirg1,Tfrc,Tgfb1,Tnfrsf13b,Tnfrsf1b,Tnfsf11,Trem2,Tyrobp,Vsir
query_1	TRUE	6.31765e-07	158	607	31	0.0510708	0.196203	GO:0010594	GO:BP	regulation of endothelial cell migration	12726	4292	GO:0010632|GO:0043542	IMP,IEA,ISO IEA,ISO IEA,IMP,IDA,IDA,ISS ISO IEA,ISS ISO IBA IEA,IDA,IMP ISO IEA,ISO IEA,ISO IEA,ISO IEA,ISO TAS IEA,ISO IEA,ISO IEA,IEA,ISO IBA IEA,ISS ISO IEA,IMP ISO IBA IEA,IEA,IGI ISO IEA,IMP ISO IBA,IMP ISO IEA,IDA,ISO IEA,IDA,ISS ISO IBA TAS IEA,ISS ISO,IEA	Adamts9,Agt,Angpt2,Apoe,Ccbe1,Col18a1,Efna1,Ets1,Fgf1,Foxc2,Glul,Hmox1,Itgb3,Jup,Kdr,Lgmn,Map2k3,Met,Mmrn2,Notch1,Nrp1,Pdgfb,Pik3cb,Prcp,Ptk2b,Robo4,Slit2,Spred1,Tek,Tgfb1,Tgfbr3
query_1	TRUE	8.67809e-07	275	607	42	0.0691928	0.152727	GO:0002443	GO:BP	leukocyte mediated immunity	12726	973	GO:0002252	IMP,IEA,IMP,IMP ISO IEA,IMP ISO NAS IEA,ISO NAS IEA,IEA,IMP IEA,IMP IEA,IDA IGI,IBA,IBA,IDA IMP IBA,IDA,IDA ISO IBA,ISO,IDA,IMP,IEA,ISO IEA,IMP ISO IBA IEA,IMP IGI,IMP,ISS ISO IEA,IMP,IMP,IMP,IMP,IDA,ISO IEA,IMP ISO IBA,IDA IMP ISO,IMP,ISS ISO IEA,ISS ISO,IMP IBA,IMP,IMP IBA,IMP,IGI,IDA,ISO IEA	Ace,Ahr,Bcl3,Btk,C1qa,C1qc,C1ra,C3,C4b,Clec2d,Csf2rb,Csf2rb2,Fcer1g,Fgr,H2-D1,Hmox1,Icam1,Inpp5d,Itgam,Jag1,Lyn,Myd88,Myo1g,Nckap1l,P2rx7,Pirb,Ptpn6,Rftn1,Slfn2,Stxbp2,Syk,Tap2,Tcirg1,Tfrc,Tgfb1,Tnfrsf1b,Trem2,Tyrobp,Unc93b1,Vav1,Vsir,Was
query_1	TRUE	9.07087e-07	725	607	77	0.126853	0.106207	GO:0060284	GO:BP	regulation of cell development	12726	14966	GO:0045595|GO:0048468	ISO IEA,ISO,ISO IEA,ISO IEA,ISO,ISO,ISO IEA,IMP,IDA IGI,IMP,ISO IEA,IDA,IMP,IDA IMP IGI ISO IBA IEA,IMP,ISO,ISO IEA,ISO IEA,IDA,ISO,ISS ISO IEA,ISO IEA,IMP,ISO IEA,IDA,ISO IEA,IBA,ISO IEA,IMP,IDA ISO IBA IEA,ISS ISO IEA,IMP IBA,IC,IDA,ISO,IGI,IMP,IMP,IMP ISO IEA,IDA ISO IBA IEA,IMP IGI,ISO IEA,IMP,IMP,IDA IMP ISO IEA,IDA IMP IGI ISO IEA,ISO,IBA,IMP,IMP,ISS ISO IEA,IMP ISO,ISO IEA,IMP,IEA,IMP,IBA,…	Ace,Apoe,Arhgap4,C1qc,Ccl9,Ccr1,Cdh5,Cebpa,Cebpb,Chd7,Cldn5,Clec2d,Clptm1,Csf1,Ctla2a,Cx3cl1,Cxcl12,Cyfip1,Draxin,Enpp2,Ets1,F11r,Fgl2,Gja1,Gper1,Gpr55,Heyl,Il2ra,Il2rg,Il34,Inhba,Inpp5d,Itgb3,Jag1,Kdr,Kitl,Lmo2,Lrp4,Lyn,Mafb,Mitf,Mme,Nckap1l,Nfkbia,Notch1,Nrp1,Pirb,Plxnd1,Ppargc1b,Prdm1,Prkch,Prtg,Ptk2b,Ptpn6,Runx1,Runx3,Sema3e,Sema3g,Sema6b,Serpine2,Shtn1,Siglec15,Slit2,Spint1,Syk,Tgfb1,Tgm2,Tm…
query_1	TRUE	1.29687e-06	256	607	40	0.0658979	0.15625	GO:0070371	GO:BP	ERK1 and ERK2 cascade	12726	16577	GO:0000165	ISO IEA,ISO,ISO IEA,IBA,ISO,ISO,IMP,IBA,IGI,ISO IBA IEA,IMP,ISS ISO IEA,ISO IEA,IMP ISO IEA,IDA ISS ISO IEA,IDA IC,ISS ISO IEA,ISS ISO IEA,ISO IEA,ISO IEA,IDA,ISO IEA,ISS ISO IEA,IMP,ISO IEA,IMP,ISO IEA,IEA,IDA IMP ISO IEA,ISS ISO IEA,IGI IBA,IMP ISO IBA,ISS ISO IEA,IMP,IDA,IMP,ISS ISO IEA,ISS ISO,IDA,IMP ISS ISO IBA IEA	Apoe,C3,Calcr,Ccl9,Ccr1,Ccr3,Cd36,Cx3cl1,Cxcl12,Dusp6,Ffar4,Fgf1,Fgf21,Gcnt2,Gper1,Gpnmb,Gpr183,Gpr55,Icam1,Inhba,Itgav,Itgb3,Kdr,Lyn,Notch1,Nrp1,P2ry6,Pdgfb,Pdgfrb,Ptk2b,Ptpn1,Ptpn22,Ptpn6,Sirpa,Spred1,Syk,Tek,Tgfb1,Tnfsf11,Trem2
query_1	TRUE	1.56253e-06	462	607	57	0.0939044	0.123377	GO:0050865	GO:BP	regulation of cell activation	12726	13748	GO:0001775|GO:0050794|GO:0051239	IMP,IEA,ISO IEA,IMP ISO IEA,IDA,IGI,IDA ISO IBA IEA,IDA IBA,ISS ISO IEA,IMP,IDA,IMP,IMP IBA,IMP,ISO,IMP ISO IBA IEA,ISO IEA,IMP IBA,IMP,IMP,ISS ISO IEA,ISO IEA,IDA ISO IEA,ISO,IMP ISO IEA,IMP,ISO,IMP IBA,IDA,ISO IBA IEA,IDA,IDA,IMP IBA,IMP,IMP ISO IEA,IMP ISS ISO IEA,IEA,ISO,IMP IEA,IMP,ISO IEA,IMP ISS ISO IBA,IDA IMP,IMP,IMP,IMP,IBA,IMP IGI ISO IBA IEA,IDA ISS ISO IEA,IMP IGI ISS ISO TAS,IMP,IMP…	Adgrf5,Ahr,Apoe,Btk,Capn3,Cd37,Cd38,Cd5,Cd9,Cebpa,Cebpb,Clptm1,Cst7,Ctla2a,Cx3cl1,Dock8,F11r,Fcer1g,Fgl2,Fgr,Gper1,Gpnmb,Gpr183,H2-D1,Il2ra,Il2rg,Il6ra,Inpp5d,Kitl,Lbp,Lmo1,Lrrc32,Lyn,Myd88,Myo18a,Nckap1l,Pdgfb,Pdgfrb,Pear1,Prdm1,Prkar1a,Ptpn22,Ptpn6,Ptpre,Runx3,Serpine2,Sirpa,Syk,Tfrc,Tgfb1,Themis2,Tnfrsf13b,Tnfrsf1b,Tnfsf11,Trem2,Tyrobp,Vsir
query_1	TRUE	1.66385e-06	595	607	67	0.110379	0.112605	GO:0000165	GO:BP	MAPK cascade	12726	56	GO:0141124	ISO IEA,ISO IEA,ISS ISO IEA,ISO,ISO IEA,ISO IBA IEA,IBA,ISO,ISO,IMP,ISO IBA IEA,IGI,IBA,IBA,ISO IBA IEA,IDA IBA,IDA,IMP,ISS ISO IEA,IGI ISO IEA,IEA,ISO IEA,IMP ISO IEA,IDA ISS ISO IEA,IDA IC,ISS ISO IEA,ISS ISO IEA,IBA,ISO IEA,ISO IBA IEA,ISO,ISO IEA,ISS,IDA,ISO IEA,ISS ISO IBA IEA,ISO IEA,IMP,IDA IMP IGI ISO IBA IEA,IMP ISO IEA,ISO,IMP,IMP,ISO IEA,IMP,IDA IMP,ISO IEA,IEA,IDA IMP ISO IEA,IMP,ISS,…	Apoe,Atp6ap2,Bcar3,C3,Calcr,Cav2,Ccl9,Ccr1,Ccr3,Cd36,Cx3cl1,Cxcl12,Dok3,Dusp2,Dusp6,Dusp9,Efna1,Ffar4,Fgf1,Fgf21,Flt1,Foxo1,Gcnt2,Gper1,Gpnmb,Gpr183,Gpr55,Grap,Icam1,Il11,Il6ra,Inhba,Inpp5k,Itgav,Itgb3,Kdr,Ltbr,Lyn,Map2k3,Myd88,Naip2,Ndst1,Nfkb1,Notch1,Nrp1,P2rx7,P2ry6,Pdgfb,Pdgfrb,Pik3cb,Pik3r5,Plvap,Ptk2b,Ptpn1,Ptpn22,Ptpn6,Pxn,Sirpa,Spred1,Syk,Tek,Tgfb1,Tgfb2,Tgfbr1,Tlr13,Tnfsf11,Trem2
query_1	TRUE	1.83073e-06	764	607	79	0.130148	0.103403	GO:0007167	GO:BP	enzyme-linked receptor protein signaling pathway	12726	2762	GO:0007166	IEA,ISO IBA TAS IEA,ISS ISO IEA,IBA,IGI ISO IBA IEA,ISO IEA,IMP ISO IBA IEA,ISO IEA,ISO IEA,IDA IMP IBA,IDA IMP,ISO IEA,IMP ISO IEA,ISO IEA,IMP,IMP,IBA,IDA ISO IBA IEA,IEA,IMP,ISS ISO IBA IEA,IGI IBA IEA,IBA,IEA,IMP IGI,IGI ISS ISO IEA,IMP,IMP IGI IBA,ISO,IEA,IMP ISO IBA IEA,TAS,IDA ISS ISO IEA,ISS ISO IEA,IMP ISO IBA IEA,IMP,IDA ISS ISO IBA TAS IEA,IMP,IDA IMP IGI,ISS ISO IEA,ISO IBA IEA,IEA,ISO…	Agt,Angpt2,Bcar3,Blnk,Cav2,Ccbe1,Cd63,Cdh13,Cdh5,Chrdl1,Cited2,Cldn5,Clec14a,Csf1,Cyfip1,Dgkd,Dok3,Efna1,Enpp1,Fam20c,Fgf1,Fgf21,Fgr,Flt1,Foxc1,Foxc2,Foxd1,Foxo1,Furin,Gab2,Gcnt2,Gfra1,Gper1,Inhba,Inpp5k,Itgb3,Kdr,Lgmn,Lrp4,Lrrc32,Lyn,Met,Mmp9,Mmrn2,Msx1,Mvp,Myd88,Myo1e,Ndst1,Notch1,Npr1,Nrp1,Nrros,Pak1,Pdgfb,Pdgfrb,Pik3cb,Ptk2b,Ptpn1,Ptpn12,Ptpre,Pxn,Sdcbp,Sgpl1,Sh2b2,Slc39a14,Socs3,Spred1,Syk,T…
query_1	TRUE	2.1307e-06	1572	607	131	0.215815	0.0833333	GO:0071310	GO:BP	cellular response to organic substance	12726	17066	GO:0010033|GO:0070887	IDA IEA,ISS ISO IEA,IMP,ISO IEA,IMP IEA,IEA,IEA,IDA ISO IBA IEA,IEP,IDA,IEA,ISO IEA,ISS ISO IEA,IMP,IDA,ISO IEA,ISO,ISS ISO IBA IEA,ISS ISO IEA,IBA,ISO,IEA,IMP ISO IEA,IDA ISO NAS IEA,IDA ISO,IEA,IBA,IDA ISO IEA,IDA ISO IBA IEA,ISO IBA IEA,IEA,IEA,IMP ISO IBA IEA,ISO IBA IEA,IDA,ISO IEA,ISO IEA,IMP ISO IEA,ISO IEA,IEA,IDA,IMP,IBA,IMP,ISS ISO IEA,IDA IMP IGI IBA IEA,IMP IEA,IEA,IDA ISS ISO IBA IEA…	Abca1,Abcb4,Abcc1,Abcg1,Ace,Agt,Ahr,Aim2,Aldh1a2,Alpl,Asah2,Atp1a1,Bcar3,Btk,C1qtnf9,Calcrl,Casp1,Cav2,Ccdc3,Ccl9,Ccr1,Ccr3,Cd36,Cebpa,Cebpb,Colec12,Crlf1,Csf1,Csf2rb,Csf2rb2,Ctsb,Ctss,Cx3cl1,Cxcl12,Cxcl16,Cyfip1,Cyp1b1,Dapk1,Dock8,Enpp1,Fabp4,Fcer1g,Ffar4,Foxc1,Foxc2,Foxo1,Gja1,Gjb3,Gper1,Gpx1,Has2,Heyl,Hipk1,Icam1,Ifi207,Il11,Il13ra1,Il2ra,Il2rg,Il34,Il6ra,Inhba,Inpp5k,Irf5,Itga2,Itga4,Itga6,It…
query_1	TRUE	2.16535e-06	2287	607	173	0.285008	0.0756449	GO:0048513	GO:BP	animal organ development	12726	13223	GO:0048856	IMP,IMP ISO IEA,IMP,IMP ISO IEA,IEA,IDA,IMP IGI TAS IEA,IMP IGI IEA,ISO IEA,IDA IMP,IMP ISS IBA,IGI,IMP,IMP,IMP,IMP,IMP,IMP,ISO,IDA IMP IGI,IDA IMP IGI ISO IEA,IDA,IMP,IMP IGI ISO IBA IEA,ISS ISO IEA,IMP IGI ISS ISO IEA,IBA,IBA,IEP,IMP,IMP IGI IBA,IEA,IMP,IGI,IDA ISO IEA,IMP IEA,IMP,IDA IEA,IMP IBA IEA,IMP IBA,IMP IGI,IEA,IMP IGI,IEP,IDA IMP ISS ISO IBA IEA,IDA ISS ISO IBA TAS IEA,IBA,IMP,IEA,IMP…	Acadm,Ace,Adamts9,Adgrg1,Agt,Aim2,Aldh1a2,Alpl,Angpt2,Ank,Aplnr,Aplp2,Atp1b2,Bcar3,Bcl3,Calcrl,Cav2,Ccbe1,Ccr1,Cebpa,Cebpb,Cebpd,Cfh,Chd7,Chrdl1,Cited2,Cntn2,Col18a1,Crlf1,Crtac1,Cryaa,Crybg1,Csf1,Ctsb,Cxcl12,Cyp1b1,Dhrs3,Dmp1,Draxin,Dusp6,Efna1,Enpp1,Epas1,Epcam,Fam20c,Fgf1,Fgf21,Fgr,Flt1,Fmn1,Foxc1,Foxc2,Foxd1,Foxo1,Gcnt2,Gdpd5,Gfra1,Gja1,Gjb3,Gper1,Gpnmb,Gpx1,Has2,Heyl,Hipk1,Hivep3,Hlf,Hmox1,H…
query_1	TRUE	2.26416e-06	1251	607	111	0.182867	0.088729	GO:0009967	GO:BP	positive regulation of signal transduction	12726	3843	GO:0007165|GO:0009966|GO:0010647|GO:0023056|GO:0048584	IMP,IEA,ISO IEA,IMP ISS ISO IBA IEA,ISS ISO IEA,IDA ISO IEA,ISS ISO IEA,ISO IEA,IDA,IDA ISO,ISS ISO IBA IEA,ISO IEA,IBA,ISO,IDA IMP,ISS ISO IEA,ISO IEA,ISO IEA,IDA ISS ISO IEA,IDA IMP,IDA,IDA ISO IEA,IBA,ISO IBA IEA,IGI,IMP,IMP,IMP,IMP,ISO IEA,IBA,IDA,ISO IEA,IDA IMP,ISS ISO IEA,IGI ISO IEA,ISO IEA,IEA,IMP,ISO,IMP ISO IEA,IDA ISS ISO IEA,IDA IC,ISS ISO IEA,ISS ISO IBA IEA,IMP IGI,IMP,ISO IEA,IEA,…	Adgrg1,Agt,Apoe,Atp6ap2,Bcar3,Btk,C3,Calcr,Car8,Casp1,Cav2,Ccbe1,Ccl9,Ccr1,Cd36,Cd63,Cdh13,Cdh5,Cited2,Clec4n,Cmtm3,Csf1,Ctss,Cx3cl1,Cxcl12,Cyfip1,Cyp1b1,Dgkd,Dgki,Dkk2,Dok3,Efna1,F11r,Ffar4,Fgf1,Fgf21,Fgr,Flt1,Foxd1,Furin,Gcnt2,Gper1,Gpnmb,Gpr183,Gpr55,Gprc5b,Gpx1,Icam1,Il10rb,Il11,Il6ra,Inhba,Itgav,Itgb3,Jag1,Kdr,Kitl,Lbp,Lgr4,Lgr6,Litaf,Lrp4,Ltbr,Lyn,Map2k3,Mmp9,Msx1,Myd88,Naip2,Nckap1l,Ndst1,…
query_1	TRUE	2.41978e-06	176	607	32	0.0527183	0.181818	GO:0050920	GO:BP	regulation of chemotaxis	12726	13797	GO:0006935|GO:0032101|GO:0040012	ISO IEA,ISS ISO IEA,ISO IEA,ISO IBA IEA,ISO IEA,ISO,IDA IGI ISO IBA IEA,IMP,ISO IEA,ISS ISO IEA,IMP,ISO IEA,ISO IEA,ISO IEA,IMP,ISO IEA,ISO IEA,IEA,IMP,ISS ISO IEA,IDA IMP ISO IEA,IEA,IDA,ISO IEA,IMP,IBA,IBA,IBA,ISO IEA,ISO IEA,ISS ISO,IGI	Angpt2,Ccr1,Cdh13,Cmklr1,Csf1,Cx3cl1,Cxcl12,Dysf,Fgf1,Gpr183,Gpsm3,Il34,Itga2,Kdr,Lbp,Lgmn,Lyn,Met,Nckap1l,Notch1,Nrp1,Pdgfb,Pdgfrb,Pla2g7,Ptk2b,Sema3e,Sema3g,Sema6b,Slit2,St6gal1,Tgfb1,Trem2
query_1	TRUE	2.63612e-06	574	607	65	0.107084	0.11324	GO:0006897	GO:BP	endocytosis	12726	2580	GO:0016192|GO:0098657	IMP,IEA,ISO IEA,IEA,ISO IEA,IMP IGI ISO IEA,ISO IEA,ISO TAS IEA,ISO IEA,ISO IEA,IDA IMP ISO IBA IEA,ISS ISO IEA,IDA,ISO IEA,NAS,ISS ISO IEA,IEA,ISS ISO IEA,IMP ISO IBA IEA,IEA,IEA,IDA IMP IBA,IMP,ISO IEA,ISS ISO IEA,ISO IEA,IEA,IDA IMP IGI ISS ISO NAS IEA,IEA,IGI ISO IEA,ISO IC,IEA,IMP,IDA IMP IBA IEA,IGI IEA,IMP ISO IEA,IMP ISO IEA,ISS ISO IEA,IMP,IEA,IMP,IBA,IMP,ISO IEA,IDA IMP ISO IBA IEA,IDA …	Abca1,Apobr,Apoe,Bin2,Btk,C3,Calcrl,Cav2,Cd151,Cd302,Cd36,Cd63,Cd9,Cdh13,Cfp,Colec12,Cxcl16,Dgkd,Dysf,Enpp1,Enpp2,Fcer1g,Fgr,Grk3,Il2rg,Itga2,Itga4,Itgav,Itgb2,Itgb3,Lbp,Lrp4,Mapkapk3,Megf10,Msr1,Myd88,Myo18a,Myo1e,Myo1g,Ncf2,Nckap1l,Neurl3,P2rx7,P2ry6,Pacsin1,Pear1,Pecam1,Pik3cb,Prg4,Pros1,Ptpn1,Rab20,Rinl,Scarf1,Sdcbp,Sirpa,Syk,Tfr2,Tfrc,Tgfb1,Tgm2,Trem2,Tspan7,Tyrobp,Vav1
query_1	TRUE	2.64746e-06	197	607	34	0.0560132	0.172589	GO:0002449	GO:BP	lymphocyte mediated immunity	12726	979	GO:0002443	IEA,IMP,IMP ISO IEA,IMP ISO NAS IEA,ISO NAS IEA,IEA,IMP IEA,IMP IEA,IDA IGI,IBA,IBA,IMP IBA,IDA ISO IBA,IDA,IMP,ISO IEA,IMP,IMP,ISS ISO IEA,IMP,IMP,IMP,IMP,IDA,IDA IMP ISO,IMP,ISS ISO IEA,ISS ISO,IMP IBA,IMP,IMP,IGI,IDA,ISO IEA	Ahr,Bcl3,Btk,C1qa,C1qc,C1ra,C3,C4b,Clec2d,Csf2rb,Csf2rb2,Fcer1g,H2-D1,Icam1,Inpp5d,Jag1,Myd88,Myo1g,Nckap1l,P2rx7,Pirb,Ptpn6,Rftn1,Slfn2,Tap2,Tcirg1,Tfrc,Tgfb1,Tnfrsf1b,Trem2,Unc93b1,Vav1,Vsir,Was
query_1	TRUE	2.72133e-06	157	607	30	0.0494234	0.191083	GO:0070374	GO:BP	positive regulation of ERK1 and ERK2 cascade	12726	16580	GO:0043410|GO:0070371|GO:0070372	ISO IEA,ISO,ISO IEA,IBA,ISO,IMP,IBA,IGI,IMP,ISS ISO IEA,ISO IEA,IMP ISO IEA,IDA ISS ISO IEA,IDA IC,ISS ISO IEA,ISS ISO IEA,ISO IEA,ISO IEA,ISO IEA,ISS ISO IEA,ISO IEA,IMP,ISO IEA,IEA,IDA IMP ISO IEA,ISS ISO IEA,IMP ISO IBA,ISS ISO IEA,ISS ISO,IMP ISS ISO IBA IEA	Apoe,C3,Calcr,Ccl9,Ccr1,Cd36,Cx3cl1,Cxcl12,Ffar4,Fgf1,Fgf21,Gcnt2,Gper1,Gpnmb,Gpr183,Gpr55,Icam1,Inhba,Itgb3,Kdr,Notch1,Nrp1,P2ry6,Pdgfb,Pdgfrb,Ptk2b,Ptpn22,Tek,Tgfb1,Trem2
query_1	TRUE	2.723e-06	588	607	66	0.108731	0.112245	GO:0031347	GO:BP	regulation of defense response	12726	7395	GO:0006952|GO:0080134	IMP,IEA,IDA IMP ISO IBA NAS IEA,IMP IGI ISO IEA,IDA ISO IEA,IMP,IDA IMP ISS ISO IBA NAS,IMP,IDA ISO IEA,IGI,ISO IEA,IMP,IGI,ISO,IDA IGI,IMP,ISO IEA,IMP IBA,IDA,IGI,ISO IEA,ISO IEA,IMP ISO IEA,IMP,IMP,IDA,IMP,IMP,ISO IEA,ISS ISO IEA,IMP,IMP IBA IEA,IGI,ISO,IBA IEA,IMP,ISO,IMP ISO IEA,IMP,IGI,IMP,IMP IBA,IDA,IMP IGI ISS ISO IBA IEA,IMP,IDA ISO IBA IEA,IDA IMP ISO IBA,IDA ISO IEA,ISO IEA,ISO,IGI,IMP…	Abcc1,Ahr,Aim2,Apoe,Btk,C3,Casp1,Ccr1,Cd36,Cd37,Cdh5,Cebpa,Cebpb,Cfh,Clec2d,Clec4n,Colec12,Cst7,Ctla2a,Ctss,Cx3cl1,Dtx3l,Ets1,Fabp4,Fcer1g,Ffar4,Fgl2,Fgr,Gja1,Gper1,Gprc5b,Gpsm3,Gpx1,H2-D1,Ifi207,Il2ra,Lamp2,Lbp,Lgr4,Lpl,Lyn,Mapkapk3,Mmrn2,Myd88,Nfkb1,Nfkbia,Ptpn22,Ptpn6,Rftn1,Sirpa,Socs3,Syk,Tap2,Tgfb1,Tlr13,Tnfrsf11a,Tnfrsf1a,Tnfrsf1b,Tnfsf11,Trem2,Trim25,Tspan6,Tyrobp,Unc93b1,Vav1,Znfx1
query_1	TRUE	3.97114e-06	8291	607	467	0.769357	0.0563261	GO:0065007	GO:BP	biological regulation	12726	16384	GO:0008150	IMP ISO IEA,ISS ISO IBA IEA,IMP ISO IEA,IDA IMP ISO IC IEA,ISO,IMP ISS ISO IBA IEA,IMP,IDA IMP ISO IBA IEA,ISO,IMP IGI,IBA IEA,IMP IBA IEA,IMP ISS ISO IBA IEA,IBA IEA,IEA,IEA,IMP ISS ISO IBA IEA,IDA IMP IGI ISO IBA NAS IEA,IDA IMP IGI ISO IEA,IDA,IDA ISO IBA TAS IEA,IDA ISO NAS IEA,IMP,IDA IEA,IMP ISS ISO IBA IEA,IDA IMP IGI ISO NAS IEA,IDA IMP IGI ISS ISO IBA IEA,ISO IBA IEA,IEA,ISO IBA IEA,IEA,…	Abca1,Abcb4,Abcc1,Abcg1,Abi1,Abi3,Acadm,Ace,Adam12,Adamts9,Adgre1,Adgrf5,Adgrg1,Adgrl4,Agt,Ahr,Aifm2,Aim2,Aldh1a2,Alpl,Angpt2,Angptl4,Ank,Apbb1ip,Aplnr,Apobec1,Apoe,Arhgap18,Arhgap30,Arhgap4,Arhgap9,Arhgef5,Asah2,Atp1a1,Atp1b2,Atp6ap2,Bcar3,Bcl3,Bcl6b,Blnk,Btk,Btla,C1qa,C1qc,C1qtnf9,C1ra,C3,C4b,Calcr,Calcrl,Capn3,Car8,Casp1,Cav2,Ccbe1,Ccdc3,Ccdc80,Ccl9,Ccr1,Ccr3,Cd151,Cd36,Cd37,Cd38,Cd5,Cd53,Cd63…
query_1	TRUE	4.67172e-06	141	607	28	0.0461285	0.198582	GO:0071674	GO:BP	mononuclear cell migration	12726	17349	GO:0050900	IMP,IBA,ISS ISO IEA,ISO IBA IEA,ISO IEA,IDA ISO IBA,ISO IEA,IDA IBA IEA,IMP IGI ISO IBA IEA,ISO IEA,IEA,IMP,IMP,ISO IEA,IEA,IDA,ISO IEA,ISO IEA,IMP,IEA,ISO IEA,ISO IEA,IMP,ISS ISO IEA,ISO,ISO IEA,ISO IEA,ISO IEA	Arhgef5,Ccl9,Ccr1,Cmklr1,Csf1,Cx3cl1,Cxcl12,Cxcl16,Dock8,F11r,Flt1,Gpr183,Icam1,Il34,Itga4,Itgb3,Lgmn,Lyn,Myo1g,Pdgfb,Pecam1,Pla2g7,Ptk2b,Ptpro,Sirpa,Slit2,Tgfb1,Tnfsf11
query_1	TRUE	4.68016e-06	488	607	58	0.0955519	0.118852	GO:0007169	GO:BP	transmembrane receptor protein tyrosine kinase signaling pathway	12726	2764	GO:0007167	IEA,ISO IBA TAS IEA,ISS ISO IEA,IBA,ISO IBA IEA,ISO IEA,IMP ISO IBA IEA,ISO IEA,IMP ISO IEA,ISO IEA,IMP,IMP,IBA,IDA ISO IBA IEA,IEA,IMP,ISS ISO IBA IEA,IGI IBA IEA,IBA,IEA,IMP IGI,IGI ISS ISO IEA,IMP IGI IBA,IEA,TAS,IDA ISS ISO IEA,IMP ISO IBA IEA,IMP,IDA ISS ISO IBA TAS IEA,IMP,ISO IBA IEA,IEA,ISO IEA,ISO IBA IEA,IEA,IMP,IMP,IC,IMP ISO IBA IEA,IEA,IEA,IMP ISS ISO IBA IEA,ISO IEA,IMP ISO IBA IEA,…	Agt,Angpt2,Bcar3,Blnk,Cav2,Ccbe1,Cd63,Cdh13,Clec14a,Csf1,Cyfip1,Dgkd,Dok3,Efna1,Enpp1,Fam20c,Fgf1,Fgf21,Fgr,Flt1,Foxc1,Foxc2,Foxo1,Gab2,Gfra1,Gper1,Inpp5k,Itgb3,Kdr,Lgmn,Lyn,Met,Mmp9,Mmrn2,Mvp,Myo1e,Ndst1,Notch1,Nrp1,Pak1,Pdgfb,Pdgfrb,Pik3cb,Ptk2b,Ptpn1,Ptpn12,Ptpre,Pxn,Sgpl1,Sh2b2,Slc39a14,Socs3,Syk,Tek,Tgfb1,Tie1,Txnip,Wnt1
[truncated: 200 more rows]

## Sheet: 6 cor_nc.lam_dn GO
query	significant	p_value	term_size	query_size	intersection_size	precision	recall	term_id	source	term_name	effective_domain_size	source_order	parents	evidence_codes	intersection
[truncated: 32 more rows]

## Sheet: 7 cor_dn.lam_up GO
query	significant	p_value	term_size	query_size	intersection_size	precision	recall	term_id	source	term_name	effective_domain_size	source_order	parents	evidence_codes	intersection
[truncated: 20 more rows]
